# Supplementary material for: Physiological and biological characterization of smokers with and without COPD
Source: F1000Res. 2018 Mar 7;6:877. Originally published 2017 Jun 13. [Version 2] doi: 10.12688/f1000research.11698.2 (PMC5843826; doi:10.12688/f1000research.11698.2)
Supplement: Demographics — List of all unique study subject IDs (USUBJID) and demographic information including sex, age, COPD GOLD stage (if any), cigarette consumption (expressed as pack-years and cigarettes per day), study group (ARMCD), and the matching ID (MATCHID) allowing the pairing of control subjects to their ‘matched’ COPD subject. [file f1000research-6-15389-s0000.tgz]

Archive with 1 entries (1 files):
- abf5bdc7-926f-4d6f-8306-ae502e0699bf_bf6c36b7-9a3d-43bb-8332-05e5b0d4718c_QASMC202_Demographics.csv
