# Supplementary material for: Physiological and biological characterization of smokers with and without COPD
Source: F1000Res. 2018 Mar 7;6:877. Originally published 2017 Jun 13. [Version 2] doi: 10.12688/f1000research.11698.2 (PMC5843826; doi:10.12688/f1000research.11698.2)
Supplement: Demographics — List of all unique study subject IDs (USUBJID) and demographic information including sex, age, COPD GOLD stage (if any), cigarette consumption (expressed as pack-years and cigarettes per day), study group (ARMCD), and the matching ID (MATCHID) allowing the pairing of control subjects to their ‘matched’ COPD subject. [file f1000research-6-15389-s0000.tgz › abf5bdc7-926f-4d6f-8306-ae502e0699bf_bf6c36b7-9a3d-43bb-8332-05e5b0d4718c_QASMC202_Demographics.csv]

MatchID	USUBJID	ARMCD	GOLD_Stage	AGE	SEX	PACK_YEAR	CigByDay
1001	1001	COPD	GOLD 2	56	M	117.5	50
1002	1002	COPD	GOLD 1	49	M	10	6.25
1003	1003	COPD	GOLD 2	62	M	52	20
1004	1004	COPD	GOLD 2	59	M	18	8
1005	1005	COPD	GOLD 1	55	M	68	20
1006	1006	COPD	GOLD 1	70	M	27.18	10
1007	1007	COPD	GOLD 2	67	F	104	40
1008	1008	COPD	GOLD 2	60	M	66.5	10
1009	1009	COPD	GOLD 1	65	M	15.75	7
1010	1010	COPD	GOLD 2	70	F	55	20
1011	1011	COPD	GOLD 1	47	M	52.5	30
1012	1012	COPD	GOLD 2	57	F	58.5	10
1013	1013	COPD	GOLD 2	60	F	55	25
1014	1014	COPD	GOLD 1	46	M	33.75	25
1015	1015	COPD	GOLD 1	55	M	37	20
1016	1016	COPD	GOLD 2	53	F	22.2	12
1017	1017	COPD	GOLD 1	48	M	30	20
1018	1018	COPD	GOLD 1	64	F	48	20
1019	1019	COPD	GOLD 2	51	F	28.29	7.14
1020	1020	COPD	GOLD 2	50	M	17	10
1021	1021	COPD	GOLD 2	48	M	40	25
1022	1022	COPD	GOLD 2	55	M	30.37	15
1023	1023	COPD	GOLD 2	64	M	52	20
1024	1024	COPD	GOLD 1	59	F	23	20
1025	1025	COPD	GOLD 2	51	F	35	20
1026	1026	COPD	GOLD 2	63	M	60	25
1027	1027	COPD	GOLD 1	57	F	41	20
1028	1028	COPD	GOLD 1	55	F	24	12
1029	1029	COPD	GOLD 1	55	M	84	40
1030	1030	COPD	GOLD 2	43	F	45	30
1031	1031	COPD	GOLD 2	65	F	32.5	15
1032	1032	COPD	GOLD 2	56	M	57	30
1033	1033	COPD	GOLD 2	64	M	10.5	6
1034	1034	COPD	GOLD 1	58	F	58.5	30
1035	1035	COPD	GOLD 1	49	M	20	10
1036	1036	COPD	GOLD 1	46	F	30	20
1037	1037	COPD	GOLD 1	65	M	50	20
1039	1039	COPD	GOLD 1	59	M	43	20
1040	1040	COPD	GOLD 1	65	F	50	20
1041	1041	COPD	GOLD 2	58	F	40	20
1042	1042	COPD	GOLD 2	62	M	92	40
1043	1043	COPD	GOLD 2	62	F	40	20
1044	1044	COPD	GOLD 2	61	F	33	15
1045	1045	COPD	GOLD 2	55	F	60	30
1046	1046	COPD	GOLD 1	66	F	56.1	22
1047	1047	COPD	GOLD 2	59	M	47	20
1048	1048	COPD	GOLD 1	43	M	30	20
1049	1049	COPD	GOLD 1	62	F	39.5	20
1050	1050	COPD	GOLD 2	66	M	50	20
1051	1051	COPD	GOLD 2	65	F	42.5	15
1052	1052	COPD	GOLD 1	59	M	47	20
1053	1053	COPD	GOLD 1	51	M	22.5	15
1055	1055	COPD	GOLD 2	64	M	50	20
1056	1056	COPD	GOLD 1	44	M	18.75	12.5
1057	1057	COPD	GOLD 1	60	F	45	20
1058	1058	COPD	GOLD 1	55	M	84	40
1059	1059	COPD	GOLD 2	57	F	50	25
1060	1060	COPD	GOLD 1	56	M	70	40
1061	1061	COPD	GOLD 1	68	M	52.07	20
1062	1062	COPD	GOLD 2	49	M	15	10
1006	2001	EXSMK		66	M	15	20
1002	2002	EXSMK		46	M	18	12
1048	2003	EXSMK		45	M	17.25	15
1003	2004	EXSMK		64	M	46	40
1018	2005	EXSMK		61	F	19	10
1025	2006	EXSMK		49	F	30	40
1028	2007	EXSMK		50	F	18	15
1033	2008	EXSMK		68	M	46	20
1008	2011	EXSMK		64	M	16	8
1030	2012	EXSMK		42	F	18	20
1036	2013	EXSMK		43	F	23	20
1045	2014	EXSMK		51	F	28	15
1035	2015	EXSMK		44	M	25	20
1021	2016	EXSMK		49	M	58	40
1039	2018	EXSMK		64	M	43.75	25
1004	2019	EXSMK		54	M	16	20
1053	2020	EXSMK		51	M	28	20
1042	2021	EXSMK		59	M	25	20
1046	2022	EXSMK		64	F	26	20
1011	2023	EXSMK		51	M	28	20
1020	2024	EXSMK		55	M	41.75	30
1056	2025	EXSMK		48	M	21	20
1052	2026	EXSMK		56	M	33	20
1034	2027	EXSMK		56	F	25	20
1027	2028	EXSMK		52	F	31	20
1049	2029	EXSMK		58	F	15	20
1022	2030	EXSMK		53	M	14	20
1040	2031	EXSMK		62	F	46.25	25
1009	2032	EXSMK		68	M	22	20
1041	2033	EXSMK		54	F	22	40
1047	2034	EXSMK		57	M	10	20
1019	2035	EXSMK		55	F	20	20
1026	2036	EXSMK		60	M	19.5	15
1005	2037	EXSMK		57	M	70	40
1012	2038	EXSMK		53	F	11.5	10
1043	2039	EXSMK		57	F	35	20
1055	2040	EXSMK		60	M	17.5	10
1032	2041	EXSMK		52	M	33	20
1029	2042	EXSMK		53	M	24	20
1016	2043	EXSMK		55	F	32	20
1013	2044	EXSMK		56	F	15	20
1061	2045	EXSMK		70	M	55	50
1060	2046	EXSMK		58	M	22.5	30
1001	2047	EXSMK		52	M	35	20
1058	2048	EXSMK		51	M	36	30
1017	2049	EXSMK		49	M	20	20
1050	2050	EXSMK		64	M	22	20
1023	2051	EXSMK		60	M	22.5	30
1051	2052	EXSMK		63	F	34	20
1037	2054	EXSMK		65	M	33.75	25
1007	2055	EXSMK		64	F	35	20
1031	2056	EXSMK		66	F	12	15
1062	2057	EXSMK		48	M	70	50
1057	2058	EXSMK		63	F	31	20
1014	2059	EXSMK		50	M	31	20
1024	2060	EXSMK		61	F	23	20
1044	2061	EXSMK		65	F	43	20
1059	2062	EXSMK		60	F	41	20
1010	2063	EXSMK		69	F	10.5	5
1015	2064	EXSMK		55	M	11	20
1011	3001	SMOKR		45	M	31	14
1001	3002	SMOKR		54	M	40	20
1005	3003	SMOKR		53	M	29.6	16
1004	3004	SMOKR		57	M	41	20
1007	3005	SMOKR		62	F	45	20
1052	3006	SMOKR		55	M	53.75	25
1003	3007	SMOKR		57	M	35	20
1030	3008	SMOKR		45	F	23.3	15
1022	3009	SMOKR		51	M	35	20
1021	3010	SMOKR		44	M	23.25	15
1002	3011	SMOKR		46	M	21	12.5
1019	3012	SMOKR		51	F	36	20
1043	3013	SMOKR		58	F	43	20
1017	3014	SMOKR		43	M	28	20
1009	3015	SMOKR		63	M	23	10
1023	3016	SMOKR		63	M	21.7	8
1008	3017	SMOKR		60	M	51	20
1033	3018	SMOKR		63	M	64	40
1018	3019	SMOKR		64	F	22.5	10
1025	3020	SMOKR		48	F	21	15
1026	3021	SMOKR		62	M	75	30
1024	3022	SMOKR		55	F	15.5	10
1029	3023	SMOKR		52	M	35	20
1036	3024	SMOKR		43	F	25	20
1034	3025	SMOKR		54	F	60	30
1057	3026	SMOKR		55	F	60	30
1042	3028	SMOKR		59	M	54	24
1032	3029	SMOKR		52	M	36	10
1037	3030	SMOKR		60	M	15	10
1049	3031	SMOKR		59	F	30	20
1050	3032	SMOKR		65	M	21.9	7
1039	3033	SMOKR		60	M	40	20
1046	3034	SMOKR		64	F	17	3.5
1006	3035	SMOKR		68	M	26	10
1014	3036	SMOKR		49	M	25.5	15
1015	3037	SMOKR		52	M	15.5	10
1020	3039	SMOKR		51	M	48.75	25
1047	3040	SMOKR		60	M	22	10
1041	3041	SMOKR		53	F	52.5	30
1040	3042	SMOKR		60	F	35.25	15
1048	3043	SMOKR		41	M	14	10
1051	3045	SMOKR		64	F	39	15
1013	3046	SMOKR		55	F	37.5	25
1045	3047	SMOKR		50	F	37	20
1053	3049	SMOKR		49	M	13.71	8.57
1059	3050	SMOKR		52	F	20	10
1044	3051	SMOKR		62	F	26.25	15
1016	3052	SMOKR		50	F	10.3	1
1055	3053	SMOKR		65	M	21.375	12
1060	3054	SMOKR		53	M	18.92	12.5
1061	3055	SMOKR		66	M	49	20
1010	3056	SMOKR		68	F	36	30
1028	3058	SMOKR		50	F	55.5	30
1012	3059	SMOKR		51	F	32	15
1035	3060	SMOKR		48	M	23.25	15
1031	3061	SMOKR		65	F	32.3	15
1058	3062	SMOKR		56	M	39	20
1062	3063	SMOKR		51	M	56.38	27.5
1056	3064	SMOKR		45	M	23	20
1027	3065	SMOKR		55	F	25.2	12
1011	4002	NSMKR		47	M	0	0
1052	4003	NSMKR		54	M	0	0
1005	4004	NSMKR		51	M	0	0
1013	4005	NSMKR		58	F	0	0
1041	4006	NSMKR		53	F	0	0
1020	4007	NSMKR		49	M	0	0
1030	4008	NSMKR		41	F	0	0
1040	4009	NSMKR		60	F	0	0
1028	4010	NSMKR		50	F	0	0
1003	4011	NSMKR		62	M	0	0
1044	4012	NSMKR		57	F	0	0
1010	4013	NSMKR		65	F	0	0
1008	4014	NSMKR		65	M	0	0
1017	4015	NSMKR		44	M	0	0
1055	4016	NSMKR		61	M	0	0
1018	4017	NSMKR		60	F	0	0
1058	4018	NSMKR		55	M	0	0
1022	4019	NSMKR		53	M	0	0
1009	4020	NSMKR		60	M	0	0
1062	4021	NSMKR		47	M	0	0
1007	4022	NSMKR		63	F	0	0
1043	4023	NSMKR		57	F	0	0
1021	4024	NSMKR		45	M	0	0
1034	4025	NSMKR		53	F	0	0
1006	4026	NSMKR		65	M	0	0
1037	4027	NSMKR		60	M	0	0
1024	4028	NSMKR		54	F	0	0
1016	4029	NSMKR		48	F	0	0
1057	4030	NSMKR		56	F	0	0
1047	4031	NSMKR		62	M	0	0
1033	4032	NSMKR		63	M	0	0
1025	4033	NSMKR		46	F	0	0
1051	4034	NSMKR		62	F	0	0
1001	4035	NSMKR		54	M	0	0
1029	4036	NSMKR		53	M	0	0
1061	4037	NSMKR		63	M	0	0
1002	4038	NSMKR		45	M	0	0
1023	4039	NSMKR		67	M	0	0
1035	4040	NSMKR		47	M	0	0
1026	4041	NSMKR		64	M	0	0
1042	4042	NSMKR		60	M	0	0
1031	4043	NSMKR		62	F	0	0
1060	4044	NSMKR		55	M	0	0
1049	4045	NSMKR		62	F	0	0
1056	4046	NSMKR		43	M	0	0
1046	4047	NSMKR		67	F	0	0
1027	4048	NSMKR		52	F	0	0
1032	4049	NSMKR		51	M	0	0
1015	4050	NSMKR		53	M	0	0
1039	4051	NSMKR		60	M	0	0
1053	4052	NSMKR		48	M	0	0
1050	4053	NSMKR		66	M	0	0
1045	4054	NSMKR		51	F	0	0
1012	4055	NSMKR		62	F	0	0
1004	4056	NSMKR		59	M	0	0
1036	4057	NSMKR		48	F	0	0
1059	4058	NSMKR		61	F	0	0
1014	4059	NSMKR		41	M	0	0
1048	4060	NSMKR		41	M	0	0
1019	4061	NSMKR		53	F	0	0
