# Supplementary material for: Physiological and biological characterization of smokers with and without COPD
Source: F1000Res. 2018 Mar 7;6:877. Originally published 2017 Jun 13. [Version 2] doi: 10.12688/f1000research.11698.2 (PMC5843826; doi:10.12688/f1000research.11698.2)
Supplement: Vital Signs — Table of body mass index, diastolic and systolic blood pressure, heart and respiration rate measures. The data for each measurement (TEST) are presented as value (standard result, STRESN) and unit (standard unit, STRESU) for each subject, and visit number (VISITNUM) at which measurements were obtained. [file f1000research-6-15389-s0001.tgz]

Archive with 1 entries (1 files):
- 514e1066-17e9-4862-91f1-0ff0c6ca7e93_313fe644-827b-4d32-a72a-d3168667fb7f_QASMC202_Vital_Signs.csv
