# Supplementary material for: Physiological and biological characterization of smokers with and without COPD
Source: F1000Res. 2018 Mar 7;6:877. Originally published 2017 Jun 13. [Version 2] doi: 10.12688/f1000research.11698.2 (PMC5843826; doi:10.12688/f1000research.11698.2)
Supplement: Vital Signs — Table of body mass index, diastolic and systolic blood pressure, heart and respiration rate measures. The data for each measurement (TEST) are presented as value (standard result, STRESN) and unit (standard unit, STRESU) for each subject, and visit number (VISITNUM) at which measurements were obtained. [file f1000research-6-15389-s0001.tgz › 514e1066-17e9-4862-91f1-0ff0c6ca7e93_313fe644-827b-4d32-a72a-d3168667fb7f_QASMC202_Vital_Signs.csv]

USUBJID	TEST	STRESN	STRESU	VISITNUM
1001	BODY MASS INDEX	29.8	kg/m2	1
1001	DIASTOLIC BLOOD PRESSURE	85	mmHg	1
1001	HEART RATE	66	bpm	1
1001	RESPIRATION RATE	11	bpm	1
1001	SYSTOLIC BLOOD PRESSURE	138	mmHg	1
1002	BODY MASS INDEX	24.4	kg/m2	1
1002	DIASTOLIC BLOOD PRESSURE	92	mmHg	1
1002	HEART RATE	63	bpm	1
1002	RESPIRATION RATE	14	bpm	1
1002	SYSTOLIC BLOOD PRESSURE	130	mmHg	1
1003	BODY MASS INDEX	21.1	kg/m2	1
1003	DIASTOLIC BLOOD PRESSURE	87	mmHg	1
1003	HEART RATE	62	bpm	1
1003	RESPIRATION RATE	16	bpm	1
1003	SYSTOLIC BLOOD PRESSURE	147	mmHg	1
1004	BODY MASS INDEX	32.2	kg/m2	1
1004	DIASTOLIC BLOOD PRESSURE	89	mmHg	1
1004	HEART RATE	72	bpm	1
1004	RESPIRATION RATE	11	bpm	1
1004	SYSTOLIC BLOOD PRESSURE	138	mmHg	1
1005	BODY MASS INDEX	31.5	kg/m2	1
1005	DIASTOLIC BLOOD PRESSURE	79	mmHg	1
1005	HEART RATE	61	bpm	1
1005	RESPIRATION RATE	14	bpm	1
1005	SYSTOLIC BLOOD PRESSURE	121	mmHg	1
1006	BODY MASS INDEX	24.9	kg/m2	1
1006	DIASTOLIC BLOOD PRESSURE	80	mmHg	1
1006	HEART RATE	78	bpm	1
1006	RESPIRATION RATE	19	bpm	1
1006	SYSTOLIC BLOOD PRESSURE	139	mmHg	1
1007	BODY MASS INDEX	30.3	kg/m2	1
1007	DIASTOLIC BLOOD PRESSURE	58	mmHg	1
1007	HEART RATE	75	bpm	1
1007	RESPIRATION RATE	11	bpm	1
1007	SYSTOLIC BLOOD PRESSURE	103	mmHg	1
1008	BODY MASS INDEX	24.8	kg/m2	1
1008	DIASTOLIC BLOOD PRESSURE	72	mmHg	1
1008	HEART RATE	64	bpm	1
1008	RESPIRATION RATE	12	bpm	1
1008	SYSTOLIC BLOOD PRESSURE	122	mmHg	1
1009	BODY MASS INDEX	26.1	kg/m2	1
1009	DIASTOLIC BLOOD PRESSURE	76	mmHg	1
1009	HEART RATE	67	bpm	1
1009	RESPIRATION RATE	14	bpm	1
1009	SYSTOLIC BLOOD PRESSURE	142	mmHg	1
1010	BODY MASS INDEX	25.7	kg/m2	1
1010	DIASTOLIC BLOOD PRESSURE	67	mmHg	1
1010	HEART RATE	70	bpm	1
1010	RESPIRATION RATE	12	bpm	1
1010	SYSTOLIC BLOOD PRESSURE	113	mmHg	1
1011	BODY MASS INDEX	24.2	kg/m2	1
1011	DIASTOLIC BLOOD PRESSURE	67	mmHg	1
1011	HEART RATE	67	bpm	1
1011	RESPIRATION RATE	16	bpm	1
1011	SYSTOLIC BLOOD PRESSURE	110	mmHg	1
1012	BODY MASS INDEX	29.6	kg/m2	1
1012	DIASTOLIC BLOOD PRESSURE	81	mmHg	1
1012	HEART RATE	66	bpm	1
1012	RESPIRATION RATE	12	bpm	1
1012	SYSTOLIC BLOOD PRESSURE	114	mmHg	1
1013	BODY MASS INDEX	23.8	kg/m2	1
1013	DIASTOLIC BLOOD PRESSURE	92	mmHg	1
1013	HEART RATE	77	bpm	1
1013	RESPIRATION RATE	18	bpm	1
1013	SYSTOLIC BLOOD PRESSURE	141	mmHg	1
1014	BODY MASS INDEX	22.3	kg/m2	1
1014	DIASTOLIC BLOOD PRESSURE	59	mmHg	1
1014	HEART RATE	60	bpm	1
1014	RESPIRATION RATE	14	bpm	1
1014	SYSTOLIC BLOOD PRESSURE	98	mmHg	1
1015	BODY MASS INDEX	24.5	kg/m2	1
1015	DIASTOLIC BLOOD PRESSURE	77	mmHg	1
1015	HEART RATE	75	bpm	1
1015	RESPIRATION RATE	14	bpm	1
1015	SYSTOLIC BLOOD PRESSURE	123	mmHg	1
1016	BODY MASS INDEX	31.6	kg/m2	1
1016	DIASTOLIC BLOOD PRESSURE	63	mmHg	1
1016	HEART RATE	72	bpm	1
1016	RESPIRATION RATE	18	bpm	1
1016	SYSTOLIC BLOOD PRESSURE	116	mmHg	1
1017	BODY MASS INDEX	25.1	kg/m2	1
1017	DIASTOLIC BLOOD PRESSURE	70	mmHg	1
1017	HEART RATE	101	bpm	1
1017	RESPIRATION RATE	16	bpm	1
1017	SYSTOLIC BLOOD PRESSURE	130	mmHg	1
1018	BODY MASS INDEX	20.7	kg/m2	1
1018	DIASTOLIC BLOOD PRESSURE	65	mmHg	1
1018	HEART RATE	62	bpm	1
1018	RESPIRATION RATE	14	bpm	1
1018	SYSTOLIC BLOOD PRESSURE	114	mmHg	1
1019	BODY MASS INDEX	20.9	kg/m2	1
1019	DIASTOLIC BLOOD PRESSURE	66	mmHg	1
1019	HEART RATE	57	bpm	1
1019	RESPIRATION RATE	12	bpm	1
1019	SYSTOLIC BLOOD PRESSURE	100	mmHg	1
1020	BODY MASS INDEX	24.9	kg/m2	1
1020	DIASTOLIC BLOOD PRESSURE	66	mmHg	1
1020	HEART RATE	62	bpm	1
1020	RESPIRATION RATE	15	bpm	1
1020	SYSTOLIC BLOOD PRESSURE	105	mmHg	1
1021	BODY MASS INDEX	28.4	kg/m2	1
1021	DIASTOLIC BLOOD PRESSURE	78	mmHg	1
1021	HEART RATE	83	bpm	1
1021	RESPIRATION RATE	12	bpm	1
1021	SYSTOLIC BLOOD PRESSURE	122	mmHg	1
1022	BODY MASS INDEX	22.3	kg/m2	1
1022	DIASTOLIC BLOOD PRESSURE	92	mmHg	1
1022	HEART RATE	59	bpm	1
1022	RESPIRATION RATE	14	bpm	1
1022	SYSTOLIC BLOOD PRESSURE	134	mmHg	1
1023	BODY MASS INDEX	26.9	kg/m2	1
1023	DIASTOLIC BLOOD PRESSURE	71	mmHg	1
1023	HEART RATE	78	bpm	1
1023	RESPIRATION RATE	16	bpm	1
1023	SYSTOLIC BLOOD PRESSURE	103	mmHg	1
1024	BODY MASS INDEX	23.2	kg/m2	1
1024	DIASTOLIC BLOOD PRESSURE	78	mmHg	1
1024	HEART RATE	80	bpm	1
1024	RESPIRATION RATE	15	bpm	1
1024	SYSTOLIC BLOOD PRESSURE	133	mmHg	1
1025	BODY MASS INDEX	26.4	kg/m2	1
1025	DIASTOLIC BLOOD PRESSURE	57	mmHg	1
1025	HEART RATE	67	bpm	1
1025	RESPIRATION RATE	16	bpm	1
1025	SYSTOLIC BLOOD PRESSURE	114	mmHg	1
1026	BODY MASS INDEX	27	kg/m2	1
1026	DIASTOLIC BLOOD PRESSURE	84	mmHg	1
1026	HEART RATE	78	bpm	1
1026	RESPIRATION RATE	15	bpm	1
1026	SYSTOLIC BLOOD PRESSURE	144	mmHg	1
1027	BODY MASS INDEX	20	kg/m2	1
1027	DIASTOLIC BLOOD PRESSURE	83	mmHg	1
1027	HEART RATE	58	bpm	1
1027	RESPIRATION RATE	12	bpm	1
1027	SYSTOLIC BLOOD PRESSURE	121	mmHg	1
1028	BODY MASS INDEX	24.1	kg/m2	1
1028	DIASTOLIC BLOOD PRESSURE	69	mmHg	1
1028	HEART RATE	66	bpm	1
1028	RESPIRATION RATE	17	bpm	1
1028	SYSTOLIC BLOOD PRESSURE	103	mmHg	1
1029	BODY MASS INDEX	22.1	kg/m2	1
1029	DIASTOLIC BLOOD PRESSURE	79	mmHg	1
1029	HEART RATE	65	bpm	1
1029	RESPIRATION RATE	14	bpm	1
1029	SYSTOLIC BLOOD PRESSURE	117	mmHg	1
1030	BODY MASS INDEX	33.6	kg/m2	1
1030	DIASTOLIC BLOOD PRESSURE	69	mmHg	1
1030	HEART RATE	74	bpm	1
1030	RESPIRATION RATE	16	bpm	1
1030	SYSTOLIC BLOOD PRESSURE	114	mmHg	1
1031	BODY MASS INDEX	23.9	kg/m2	1
1031	DIASTOLIC BLOOD PRESSURE	65	mmHg	1
1031	HEART RATE	78	bpm	1
1031	RESPIRATION RATE	14	bpm	1
1031	SYSTOLIC BLOOD PRESSURE	99	mmHg	1
1032	BODY MASS INDEX	29.6	kg/m2	1
1032	DIASTOLIC BLOOD PRESSURE	67	mmHg	1
1032	HEART RATE	73	bpm	1
1032	RESPIRATION RATE	16	bpm	1
1032	SYSTOLIC BLOOD PRESSURE	118	mmHg	1
1033	BODY MASS INDEX	33.1	kg/m2	1
1033	DIASTOLIC BLOOD PRESSURE	89	mmHg	1
1033	HEART RATE	86	bpm	1
1033	RESPIRATION RATE	14	bpm	1
1033	SYSTOLIC BLOOD PRESSURE	146	mmHg	1
1034	BODY MASS INDEX	22.7	kg/m2	1
1034	DIASTOLIC BLOOD PRESSURE	71	mmHg	1
1034	HEART RATE	71	bpm	1
1034	RESPIRATION RATE	12	bpm	1
1034	SYSTOLIC BLOOD PRESSURE	135	mmHg	1
1035	BODY MASS INDEX	25.5	kg/m2	1
1035	DIASTOLIC BLOOD PRESSURE	83	mmHg	1
1035	HEART RATE	59	bpm	1
1035	RESPIRATION RATE	16	bpm	1
1035	SYSTOLIC BLOOD PRESSURE	137	mmHg	1
1036	BODY MASS INDEX	27.8	kg/m2	1
1036	DIASTOLIC BLOOD PRESSURE	60	mmHg	1
1036	HEART RATE	66	bpm	1
1036	RESPIRATION RATE	16	bpm	1
1036	SYSTOLIC BLOOD PRESSURE	102	mmHg	1
1037	BODY MASS INDEX	24.6	kg/m2	1
1037	DIASTOLIC BLOOD PRESSURE	79	mmHg	1
1037	HEART RATE	78	bpm	1
1037	RESPIRATION RATE	16	bpm	1
1037	SYSTOLIC BLOOD PRESSURE	134	mmHg	1
1039	BODY MASS INDEX	25.9	kg/m2	1
1039	DIASTOLIC BLOOD PRESSURE	62	mmHg	1
1039	HEART RATE	44	bpm	1
1039	RESPIRATION RATE	18	bpm	1
1039	SYSTOLIC BLOOD PRESSURE	118	mmHg	1
1040	BODY MASS INDEX	26.5	kg/m2	1
1040	DIASTOLIC BLOOD PRESSURE	65	mmHg	1
1040	HEART RATE	80	bpm	1
1040	RESPIRATION RATE	14	bpm	1
1040	SYSTOLIC BLOOD PRESSURE	113	mmHg	1
1041	BODY MASS INDEX	23.4	kg/m2	1
1041	DIASTOLIC BLOOD PRESSURE	57	mmHg	1
1041	HEART RATE	56	bpm	1
1041	RESPIRATION RATE	17	bpm	1
1041	SYSTOLIC BLOOD PRESSURE	90	mmHg	1
1042	BODY MASS INDEX	20.9	kg/m2	1
1042	DIASTOLIC BLOOD PRESSURE	87	mmHg	1
1042	HEART RATE	81	bpm	1
1042	RESPIRATION RATE	12	bpm	1
1042	SYSTOLIC BLOOD PRESSURE	130	mmHg	1
1043	BODY MASS INDEX	21.6	kg/m2	1
1043	DIASTOLIC BLOOD PRESSURE	76	mmHg	1
1043	HEART RATE	72	bpm	1
1043	RESPIRATION RATE	18	bpm	1
1043	SYSTOLIC BLOOD PRESSURE	126	mmHg	1
1044	BODY MASS INDEX	25.2	kg/m2	1
1044	DIASTOLIC BLOOD PRESSURE	73	mmHg	1
1044	HEART RATE	81	bpm	1
1044	RESPIRATION RATE	14	bpm	1
1044	SYSTOLIC BLOOD PRESSURE	113	mmHg	1
1045	BODY MASS INDEX	29.6	kg/m2	1
1045	DIASTOLIC BLOOD PRESSURE	80	mmHg	1
1045	HEART RATE	86	bpm	1
1045	RESPIRATION RATE	19	bpm	1
1045	SYSTOLIC BLOOD PRESSURE	119	mmHg	1
1046	BODY MASS INDEX	27	kg/m2	1
1046	DIASTOLIC BLOOD PRESSURE	74	mmHg	1
1046	HEART RATE	62	bpm	1
1046	RESPIRATION RATE	16	bpm	1
1046	SYSTOLIC BLOOD PRESSURE	123	mmHg	1
1047	BODY MASS INDEX	32.2	kg/m2	1
1047	DIASTOLIC BLOOD PRESSURE	91	mmHg	1
1047	HEART RATE	59	bpm	1
1047	RESPIRATION RATE	16	bpm	1
1047	SYSTOLIC BLOOD PRESSURE	148	mmHg	1
1048	BODY MASS INDEX	24.6	kg/m2	1
1048	DIASTOLIC BLOOD PRESSURE	65	mmHg	1
1048	HEART RATE	62	bpm	1
1048	RESPIRATION RATE	12	bpm	1
1048	SYSTOLIC BLOOD PRESSURE	115	mmHg	1
1049	BODY MASS INDEX	31.5	kg/m2	1
1049	DIASTOLIC BLOOD PRESSURE	64	mmHg	1
1049	HEART RATE	72	bpm	1
1049	RESPIRATION RATE	14	bpm	1
1049	SYSTOLIC BLOOD PRESSURE	103	mmHg	1
1050	BODY MASS INDEX	28.6	kg/m2	1
1050	DIASTOLIC BLOOD PRESSURE	79	mmHg	1
1050	HEART RATE	63	bpm	1
1050	RESPIRATION RATE	16	bpm	1
1050	SYSTOLIC BLOOD PRESSURE	129	mmHg	1
1051	BODY MASS INDEX	24.5	kg/m2	1
1051	DIASTOLIC BLOOD PRESSURE	81	mmHg	1
1051	HEART RATE	70	bpm	1
1051	RESPIRATION RATE	14	bpm	1
1051	SYSTOLIC BLOOD PRESSURE	122	mmHg	1
1052	BODY MASS INDEX	34.1	kg/m2	1
1052	DIASTOLIC BLOOD PRESSURE	79	mmHg	1
1052	HEART RATE	66	bpm	1
1052	RESPIRATION RATE	14	bpm	1
1052	SYSTOLIC BLOOD PRESSURE	121	mmHg	1
1053	BODY MASS INDEX	25.4	kg/m2	1
1053	DIASTOLIC BLOOD PRESSURE	72	mmHg	1
1053	HEART RATE	52	bpm	1
1053	RESPIRATION RATE	12	bpm	1
1053	SYSTOLIC BLOOD PRESSURE	114	mmHg	1
1055	BODY MASS INDEX	25	kg/m2	1
1055	DIASTOLIC BLOOD PRESSURE	67	mmHg	1
1055	HEART RATE	69	bpm	1
1055	RESPIRATION RATE	16	bpm	1
1055	SYSTOLIC BLOOD PRESSURE	103	mmHg	1
1056	BODY MASS INDEX	23.2	kg/m2	1
1056	DIASTOLIC BLOOD PRESSURE	69	mmHg	1
1056	HEART RATE	74	bpm	1
1056	RESPIRATION RATE	16	bpm	1
1056	SYSTOLIC BLOOD PRESSURE	121	mmHg	1
1057	BODY MASS INDEX	28.8	kg/m2	1
1057	DIASTOLIC BLOOD PRESSURE	67	mmHg	1
1057	HEART RATE	74	bpm	1
1057	RESPIRATION RATE	18	bpm	1
1057	SYSTOLIC BLOOD PRESSURE	120	mmHg	1
1058	BODY MASS INDEX	26	kg/m2	1
1058	DIASTOLIC BLOOD PRESSURE	72	mmHg	1
1058	HEART RATE	73	bpm	1
1058	RESPIRATION RATE	16	bpm	1
1058	SYSTOLIC BLOOD PRESSURE	137	mmHg	1
1059	BODY MASS INDEX	32.8	kg/m2	1
1059	DIASTOLIC BLOOD PRESSURE	86	mmHg	1
1059	HEART RATE	63	bpm	1
1059	RESPIRATION RATE	14	bpm	1
1059	SYSTOLIC BLOOD PRESSURE	141	mmHg	1
1060	BODY MASS INDEX	31	kg/m2	1
1060	DIASTOLIC BLOOD PRESSURE	73	mmHg	1
1060	HEART RATE	70	bpm	1
1060	RESPIRATION RATE	16	bpm	1
1060	SYSTOLIC BLOOD PRESSURE	124	mmHg	1
1061	BODY MASS INDEX	28.4	kg/m2	1
1061	DIASTOLIC BLOOD PRESSURE	80	mmHg	1
1061	HEART RATE	84	bpm	1
1061	RESPIRATION RATE	16	bpm	1
1061	SYSTOLIC BLOOD PRESSURE	115	mmHg	1
1062	BODY MASS INDEX	23.4	kg/m2	1
1062	DIASTOLIC BLOOD PRESSURE	64	mmHg	1
1062	HEART RATE	73	bpm	1
1062	RESPIRATION RATE	15	bpm	1
1062	SYSTOLIC BLOOD PRESSURE	103	mmHg	1
2001	BODY MASS INDEX	28.9	kg/m2	1
2001	DIASTOLIC BLOOD PRESSURE	78	mmHg	1
2001	HEART RATE	61	bpm	1
2001	RESPIRATION RATE	14	bpm	1
2001	SYSTOLIC BLOOD PRESSURE	127	mmHg	1
2002	BODY MASS INDEX	29.6	kg/m2	1
2002	DIASTOLIC BLOOD PRESSURE	76	mmHg	1
2002	HEART RATE	59	bpm	1
2002	RESPIRATION RATE	13	bpm	1
2002	SYSTOLIC BLOOD PRESSURE	126	mmHg	1
2003	BODY MASS INDEX	25.3	kg/m2	1
2003	DIASTOLIC BLOOD PRESSURE	71	mmHg	1
2003	HEART RATE	57	bpm	1
2003	RESPIRATION RATE	14	bpm	1
2003	SYSTOLIC BLOOD PRESSURE	127	mmHg	1
2004	BODY MASS INDEX	28	kg/m2	1
2004	DIASTOLIC BLOOD PRESSURE	72	mmHg	1
2004	HEART RATE	68	bpm	1
2004	RESPIRATION RATE	16	bpm	1
2004	SYSTOLIC BLOOD PRESSURE	131	mmHg	1
2005	BODY MASS INDEX	24.8	kg/m2	1
2005	DIASTOLIC BLOOD PRESSURE	64	mmHg	1
2005	HEART RATE	56	bpm	1
2005	RESPIRATION RATE	16	bpm	1
2005	SYSTOLIC BLOOD PRESSURE	105	mmHg	1
2006	BODY MASS INDEX	20.9	kg/m2	1
2006	DIASTOLIC BLOOD PRESSURE	72	mmHg	1
2006	HEART RATE	68	bpm	1
2006	RESPIRATION RATE	18	bpm	1
2006	SYSTOLIC BLOOD PRESSURE	114	mmHg	1
2007	BODY MASS INDEX	27.1	kg/m2	1
2007	DIASTOLIC BLOOD PRESSURE	69	mmHg	1
2007	HEART RATE	75	bpm	1
2007	RESPIRATION RATE	14	bpm	1
2007	SYSTOLIC BLOOD PRESSURE	117	mmHg	1
2008	BODY MASS INDEX	31.6	kg/m2	1
2008	DIASTOLIC BLOOD PRESSURE	78	mmHg	1
2008	HEART RATE	57	bpm	1
2008	RESPIRATION RATE	12	bpm	1
2008	SYSTOLIC BLOOD PRESSURE	131	mmHg	1
2011	BODY MASS INDEX	31.1	kg/m2	1
2011	DIASTOLIC BLOOD PRESSURE	71	mmHg	1
2011	HEART RATE	54	bpm	1
2011	RESPIRATION RATE	14	bpm	1
2011	SYSTOLIC BLOOD PRESSURE	140	mmHg	1
2012	BODY MASS INDEX	20.9	kg/m2	1
2012	DIASTOLIC BLOOD PRESSURE	58	mmHg	1
2012	HEART RATE	62	bpm	1
2012	RESPIRATION RATE	18	bpm	1
2012	SYSTOLIC BLOOD PRESSURE	106	mmHg	1
2013	BODY MASS INDEX	29.5	kg/m2	1
2013	DIASTOLIC BLOOD PRESSURE	65	mmHg	1
2013	HEART RATE	62	bpm	1
2013	RESPIRATION RATE	15	bpm	1
2013	SYSTOLIC BLOOD PRESSURE	107	mmHg	1
2014	BODY MASS INDEX	25.4	kg/m2	1
2014	DIASTOLIC BLOOD PRESSURE	83	mmHg	1
2014	HEART RATE	50	bpm	1
2014	RESPIRATION RATE	14	bpm	1
2014	SYSTOLIC BLOOD PRESSURE	138	mmHg	1
2015	BODY MASS INDEX	31.6	kg/m2	1
2015	DIASTOLIC BLOOD PRESSURE	63	mmHg	1
2015	HEART RATE	64	bpm	1
2015	RESPIRATION RATE	20	bpm	1
2015	SYSTOLIC BLOOD PRESSURE	108	mmHg	1
2016	BODY MASS INDEX	23.7	kg/m2	1
2016	DIASTOLIC BLOOD PRESSURE	69	mmHg	1
2016	HEART RATE	47	bpm	1
2016	RESPIRATION RATE	11	bpm	1
2016	SYSTOLIC BLOOD PRESSURE	126	mmHg	1
2018	BODY MASS INDEX	28.1	kg/m2	1
2018	DIASTOLIC BLOOD PRESSURE	86	mmHg	1
2018	HEART RATE	90	bpm	1
2018	RESPIRATION RATE	14	bpm	1
2018	SYSTOLIC BLOOD PRESSURE	135	mmHg	1
2019	BODY MASS INDEX	29.9	kg/m2	1
2019	DIASTOLIC BLOOD PRESSURE	79	mmHg	1
2019	HEART RATE	51	bpm	1
2019	RESPIRATION RATE	14	bpm	1
2019	SYSTOLIC BLOOD PRESSURE	134	mmHg	1
2020	BODY MASS INDEX	25.7	kg/m2	1
2020	DIASTOLIC BLOOD PRESSURE	77	mmHg	1
2020	HEART RATE	86	bpm	1
2020	RESPIRATION RATE	12	bpm	1
2020	SYSTOLIC BLOOD PRESSURE	145	mmHg	1
2021	BODY MASS INDEX	28	kg/m2	1
2021	DIASTOLIC BLOOD PRESSURE	84	mmHg	1
2021	HEART RATE	70	bpm	1
2021	RESPIRATION RATE	12	bpm	1
2021	SYSTOLIC BLOOD PRESSURE	146	mmHg	1
2022	BODY MASS INDEX	23.2	kg/m2	1
2022	DIASTOLIC BLOOD PRESSURE	86	mmHg	1
2022	HEART RATE	70	bpm	1
2022	RESPIRATION RATE	15	bpm	1
2022	SYSTOLIC BLOOD PRESSURE	147	mmHg	1
2023	BODY MASS INDEX	31.2	kg/m2	1
2023	DIASTOLIC BLOOD PRESSURE	72	mmHg	1
2023	HEART RATE	69	bpm	1
2023	RESPIRATION RATE	18	bpm	1
2023	SYSTOLIC BLOOD PRESSURE	122	mmHg	1
2024	BODY MASS INDEX	25.5	kg/m2	1
2024	DIASTOLIC BLOOD PRESSURE	68	mmHg	1
2024	HEART RATE	57	bpm	1
2024	RESPIRATION RATE	12	bpm	1
2024	SYSTOLIC BLOOD PRESSURE	116	mmHg	1
2025	BODY MASS INDEX	30.6	kg/m2	1
2025	DIASTOLIC BLOOD PRESSURE	84	mmHg	1
2025	HEART RATE	80	bpm	1
2025	RESPIRATION RATE	16	bpm	1
2025	SYSTOLIC BLOOD PRESSURE	128	mmHg	1
2026	BODY MASS INDEX	26.1	kg/m2	1
2026	DIASTOLIC BLOOD PRESSURE	68	mmHg	1
2026	HEART RATE	74	bpm	1
2026	RESPIRATION RATE	16	bpm	1
2026	SYSTOLIC BLOOD PRESSURE	101	mmHg	1
2027	BODY MASS INDEX	31.5	kg/m2	1
2027	DIASTOLIC BLOOD PRESSURE	79	mmHg	1
2027	HEART RATE	55	bpm	1
2027	RESPIRATION RATE	18	bpm	1
2027	SYSTOLIC BLOOD PRESSURE	128	mmHg	1
2028	BODY MASS INDEX	23.4	kg/m2	1
2028	DIASTOLIC BLOOD PRESSURE	65	mmHg	1
2028	HEART RATE	50	bpm	1
2028	RESPIRATION RATE	14	bpm	1
2028	SYSTOLIC BLOOD PRESSURE	103	mmHg	1
2029	BODY MASS INDEX	24.4	kg/m2	1
2029	DIASTOLIC BLOOD PRESSURE	61	mmHg	1
2029	HEART RATE	59	bpm	1
2029	RESPIRATION RATE	12	bpm	1
2029	SYSTOLIC BLOOD PRESSURE	102	mmHg	1
2030	BODY MASS INDEX	29.4	kg/m2	1
2030	DIASTOLIC BLOOD PRESSURE	68	mmHg	1
2030	HEART RATE	86	bpm	1
2030	RESPIRATION RATE	12	bpm	1
2030	SYSTOLIC BLOOD PRESSURE	107	mmHg	1
2031	BODY MASS INDEX	27.9	kg/m2	1
2031	DIASTOLIC BLOOD PRESSURE	68	mmHg	1
2031	HEART RATE	70	bpm	1
2031	RESPIRATION RATE	18	bpm	1
2031	SYSTOLIC BLOOD PRESSURE	111	mmHg	1
2032	BODY MASS INDEX	31.4	kg/m2	1
2032	DIASTOLIC BLOOD PRESSURE	87	mmHg	1
2032	HEART RATE	78	bpm	1
2032	RESPIRATION RATE	18	bpm	1
2032	SYSTOLIC BLOOD PRESSURE	151	mmHg	1
2033	BODY MASS INDEX	24.9	kg/m2	1
2033	DIASTOLIC BLOOD PRESSURE	67	mmHg	1
2033	HEART RATE	73	bpm	1
2033	RESPIRATION RATE	14	bpm	1
2033	SYSTOLIC BLOOD PRESSURE	111	mmHg	1
2034	BODY MASS INDEX	24.5	kg/m2	1
2034	DIASTOLIC BLOOD PRESSURE	71	mmHg	1
2034	HEART RATE	57	bpm	1
2034	RESPIRATION RATE	18	bpm	1
2034	SYSTOLIC BLOOD PRESSURE	121	mmHg	1
2035	BODY MASS INDEX	25.9	kg/m2	1
2035	DIASTOLIC BLOOD PRESSURE	65	mmHg	1
2035	HEART RATE	68	bpm	1
2035	RESPIRATION RATE	16	bpm	1
2035	SYSTOLIC BLOOD PRESSURE	110	mmHg	1
2036	BODY MASS INDEX	24.4	kg/m2	1
2036	DIASTOLIC BLOOD PRESSURE	67	mmHg	1
2036	HEART RATE	55	bpm	1
2036	RESPIRATION RATE	20	bpm	1
2036	SYSTOLIC BLOOD PRESSURE	119	mmHg	1
2037	BODY MASS INDEX	30	kg/m2	1
2037	DIASTOLIC BLOOD PRESSURE	72	mmHg	1
2037	HEART RATE	65	bpm	1
2037	RESPIRATION RATE	14	bpm	1
2037	SYSTOLIC BLOOD PRESSURE	115	mmHg	1
2038	BODY MASS INDEX	22.9	kg/m2	1
2038	DIASTOLIC BLOOD PRESSURE	69	mmHg	1
2038	HEART RATE	80	bpm	1
2038	RESPIRATION RATE	20	bpm	1
2038	SYSTOLIC BLOOD PRESSURE	108	mmHg	1
2039	BODY MASS INDEX	24.6	kg/m2	1
2039	DIASTOLIC BLOOD PRESSURE	73	mmHg	1
2039	HEART RATE	51	bpm	1
2039	RESPIRATION RATE	14	bpm	1
2039	SYSTOLIC BLOOD PRESSURE	124	mmHg	1
2040	BODY MASS INDEX	29.1	kg/m2	1
2040	DIASTOLIC BLOOD PRESSURE	72	mmHg	1
2040	HEART RATE	68	bpm	1
2040	RESPIRATION RATE	14	bpm	1
2040	SYSTOLIC BLOOD PRESSURE	119	mmHg	1
2041	BODY MASS INDEX	29	kg/m2	1
2041	DIASTOLIC BLOOD PRESSURE	73	mmHg	1
2041	HEART RATE	62	bpm	1
2041	RESPIRATION RATE	14	bpm	1
2041	SYSTOLIC BLOOD PRESSURE	119	mmHg	1
2042	BODY MASS INDEX	28.3	kg/m2	1
2042	DIASTOLIC BLOOD PRESSURE	72	mmHg	1
2042	HEART RATE	69	bpm	1
2042	RESPIRATION RATE	16	bpm	1
2042	SYSTOLIC BLOOD PRESSURE	134	mmHg	1
2043	BODY MASS INDEX	20.3	kg/m2	1
2043	DIASTOLIC BLOOD PRESSURE	63	mmHg	1
2043	HEART RATE	54	bpm	1
2043	RESPIRATION RATE	16	bpm	1
2043	SYSTOLIC BLOOD PRESSURE	129	mmHg	1
2044	BODY MASS INDEX	21.5	kg/m2	1
2044	DIASTOLIC BLOOD PRESSURE	73	mmHg	1
2044	HEART RATE	61	bpm	1
2044	RESPIRATION RATE	15	bpm	1
2044	SYSTOLIC BLOOD PRESSURE	140	mmHg	1
2045	BODY MASS INDEX	24.7	kg/m2	1
2045	DIASTOLIC BLOOD PRESSURE	67	mmHg	1
2045	HEART RATE	75	bpm	1
2045	RESPIRATION RATE	16	bpm	1
2045	SYSTOLIC BLOOD PRESSURE	119	mmHg	1
2046	BODY MASS INDEX	23.1	kg/m2	1
2046	DIASTOLIC BLOOD PRESSURE	67	mmHg	1
2046	HEART RATE	61	bpm	1
2046	RESPIRATION RATE	16	bpm	1
2046	SYSTOLIC BLOOD PRESSURE	114	mmHg	1
2047	BODY MASS INDEX	33.3	kg/m2	1
2047	DIASTOLIC BLOOD PRESSURE	65	mmHg	1
2047	HEART RATE	65	bpm	1
2047	RESPIRATION RATE	18	bpm	1
2047	SYSTOLIC BLOOD PRESSURE	121	mmHg	1
2048	BODY MASS INDEX	31.6	kg/m2	1
2048	DIASTOLIC BLOOD PRESSURE	69	mmHg	1
2048	HEART RATE	76	bpm	1
2048	RESPIRATION RATE	16	bpm	1
2048	SYSTOLIC BLOOD PRESSURE	123	mmHg	1
2049	BODY MASS INDEX	30.1	kg/m2	1
2049	DIASTOLIC BLOOD PRESSURE	74	mmHg	1
2049	HEART RATE	54	bpm	1
2049	RESPIRATION RATE	12	bpm	1
2049	SYSTOLIC BLOOD PRESSURE	126	mmHg	1
2050	BODY MASS INDEX	32.3	kg/m2	1
2050	DIASTOLIC BLOOD PRESSURE	88	mmHg	1
2050	HEART RATE	58	bpm	1
2050	RESPIRATION RATE	16	bpm	1
2050	SYSTOLIC BLOOD PRESSURE	146	mmHg	1
2051	BODY MASS INDEX	28	kg/m2	1
2051	DIASTOLIC BLOOD PRESSURE	80	mmHg	1
2051	HEART RATE	67	bpm	1
2051	RESPIRATION RATE	16	bpm	1
2051	SYSTOLIC BLOOD PRESSURE	146	mmHg	1
2052	BODY MASS INDEX	26	kg/m2	1
2052	DIASTOLIC BLOOD PRESSURE	78	mmHg	1
2052	HEART RATE	59	bpm	1
2052	RESPIRATION RATE	15	bpm	1
2052	SYSTOLIC BLOOD PRESSURE	149	mmHg	1
2054	BODY MASS INDEX	29.3	kg/m2	1
2054	DIASTOLIC BLOOD PRESSURE	76	mmHg	1
2054	HEART RATE	53	bpm	1
2054	RESPIRATION RATE	16	bpm	1
2054	SYSTOLIC BLOOD PRESSURE	119	mmHg	1
2055	BODY MASS INDEX	29.7	kg/m2	1
2055	DIASTOLIC BLOOD PRESSURE	76	mmHg	1
2055	HEART RATE	76	bpm	1
2055	RESPIRATION RATE	14	bpm	1
2055	SYSTOLIC BLOOD PRESSURE	132	mmHg	1
2056	BODY MASS INDEX	23.7	kg/m2	1
2056	DIASTOLIC BLOOD PRESSURE	72	mmHg	1
2056	HEART RATE	58	bpm	1
2056	RESPIRATION RATE	14	bpm	1
2056	SYSTOLIC BLOOD PRESSURE	129	mmHg	1
2057	BODY MASS INDEX	21.8	kg/m2	1
2057	DIASTOLIC BLOOD PRESSURE	69	mmHg	1
2057	HEART RATE	60	bpm	1
2057	RESPIRATION RATE	14	bpm	1
2057	SYSTOLIC BLOOD PRESSURE	116	mmHg	1
2058	BODY MASS INDEX	29.4	kg/m2	1
2058	DIASTOLIC BLOOD PRESSURE	65	mmHg	1
2058	HEART RATE	56	bpm	1
2058	RESPIRATION RATE	16	bpm	1
2058	SYSTOLIC BLOOD PRESSURE	111	mmHg	1
2059	BODY MASS INDEX	23.5	kg/m2	1
2059	DIASTOLIC BLOOD PRESSURE	69	mmHg	1
2059	HEART RATE	74	bpm	1
2059	RESPIRATION RATE	14	bpm	1
2059	SYSTOLIC BLOOD PRESSURE	118	mmHg	1
2060	BODY MASS INDEX	32.9	kg/m2	1
2060	DIASTOLIC BLOOD PRESSURE	71	mmHg	1
2060	HEART RATE	76	bpm	1
2060	RESPIRATION RATE	16	bpm	1
2060	SYSTOLIC BLOOD PRESSURE	142	mmHg	1
2061	BODY MASS INDEX	26.1	kg/m2	1
2061	DIASTOLIC BLOOD PRESSURE	71	mmHg	1
2061	HEART RATE	85	bpm	1
2061	RESPIRATION RATE	16	bpm	1
2061	SYSTOLIC BLOOD PRESSURE	135	mmHg	1
2062	BODY MASS INDEX	34.3	kg/m2	1
2062	DIASTOLIC BLOOD PRESSURE	67	mmHg	1
2062	HEART RATE	57	bpm	1
2062	RESPIRATION RATE	16	bpm	1
2062	SYSTOLIC BLOOD PRESSURE	111	mmHg	1
2063	BODY MASS INDEX	22.6	kg/m2	1
2063	DIASTOLIC BLOOD PRESSURE	75	mmHg	1
2063	HEART RATE	66	bpm	1
2063	RESPIRATION RATE	16	bpm	1
2063	SYSTOLIC BLOOD PRESSURE	135	mmHg	1
2064	BODY MASS INDEX	29.4	kg/m2	1
2064	DIASTOLIC BLOOD PRESSURE	76	mmHg	1
2064	HEART RATE	61	bpm	1
2064	RESPIRATION RATE	16	bpm	1
2064	SYSTOLIC BLOOD PRESSURE	111	mmHg	1
3001	BODY MASS INDEX	27.5	kg/m2	1
3001	DIASTOLIC BLOOD PRESSURE	67	mmHg	1
3001	HEART RATE	67	bpm	1
3001	RESPIRATION RATE	14	bpm	1
3001	SYSTOLIC BLOOD PRESSURE	110	mmHg	1
3002	BODY MASS INDEX	31.1	kg/m2	1
3002	DIASTOLIC BLOOD PRESSURE	92	mmHg	1
3002	HEART RATE	85	bpm	1
3002	RESPIRATION RATE	17	bpm	1
3002	SYSTOLIC BLOOD PRESSURE	146	mmHg	1
3003	BODY MASS INDEX	24.1	kg/m2	1
3003	DIASTOLIC BLOOD PRESSURE	69	mmHg	1
3003	HEART RATE	64	bpm	1
3003	RESPIRATION RATE	12	bpm	1
3003	SYSTOLIC BLOOD PRESSURE	117	mmHg	1
3004	BODY MASS INDEX	27.8	kg/m2	1
3004	DIASTOLIC BLOOD PRESSURE	71	mmHg	1
3004	HEART RATE	50	bpm	1
3004	RESPIRATION RATE	12	bpm	1
3004	SYSTOLIC BLOOD PRESSURE	115	mmHg	1
3005	BODY MASS INDEX	27.2	kg/m2	1
3005	DIASTOLIC BLOOD PRESSURE	85	mmHg	1
3005	HEART RATE	78	bpm	1
3005	RESPIRATION RATE	16	bpm	1
3005	SYSTOLIC BLOOD PRESSURE	140	mmHg	1
3006	BODY MASS INDEX	30.6	kg/m2	1
3006	DIASTOLIC BLOOD PRESSURE	78	mmHg	1
3006	HEART RATE	57	bpm	1
3006	RESPIRATION RATE	13	bpm	1
3006	SYSTOLIC BLOOD PRESSURE	138	mmHg	1
3007	BODY MASS INDEX	34.3	kg/m2	1
3007	DIASTOLIC BLOOD PRESSURE	73	mmHg	1
3007	HEART RATE	70	bpm	1
3007	RESPIRATION RATE	16	bpm	1
3007	SYSTOLIC BLOOD PRESSURE	130	mmHg	1
3008	BODY MASS INDEX	22.8	kg/m2	1
3008	DIASTOLIC BLOOD PRESSURE	65	mmHg	1
3008	HEART RATE	65	bpm	1
3008	RESPIRATION RATE	14	bpm	1
3008	SYSTOLIC BLOOD PRESSURE	104	mmHg	1
3009	BODY MASS INDEX	24.9	kg/m2	1
3009	DIASTOLIC BLOOD PRESSURE	71	mmHg	1
3009	HEART RATE	52	bpm	1
3009	RESPIRATION RATE	16	bpm	1
3009	SYSTOLIC BLOOD PRESSURE	123	mmHg	1
3010	BODY MASS INDEX	29	kg/m2	1
3010	DIASTOLIC BLOOD PRESSURE	65	mmHg	1
3010	HEART RATE	61	bpm	1
3010	RESPIRATION RATE	16	bpm	1
3010	SYSTOLIC BLOOD PRESSURE	109	mmHg	1
3011	BODY MASS INDEX	22.3	kg/m2	1
3011	DIASTOLIC BLOOD PRESSURE	75	mmHg	1
3011	HEART RATE	69	bpm	1
3011	RESPIRATION RATE	20	bpm	1
3011	SYSTOLIC BLOOD PRESSURE	109	mmHg	1
3012	BODY MASS INDEX	20.8	kg/m2	1
3012	DIASTOLIC BLOOD PRESSURE	61	mmHg	1
3012	HEART RATE	68	bpm	1
3012	RESPIRATION RATE	15	bpm	1
3012	SYSTOLIC BLOOD PRESSURE	93	mmHg	1
3013	BODY MASS INDEX	31.9	kg/m2	1
3013	DIASTOLIC BLOOD PRESSURE	62	mmHg	1
3013	HEART RATE	64	bpm	1
3013	RESPIRATION RATE	16	bpm	1
3013	SYSTOLIC BLOOD PRESSURE	115	mmHg	1
3014	BODY MASS INDEX	21.1	kg/m2	1
3014	DIASTOLIC BLOOD PRESSURE	65	mmHg	1
3014	HEART RATE	73	bpm	1
3014	RESPIRATION RATE	12	bpm	1
3014	SYSTOLIC BLOOD PRESSURE	108	mmHg	1
3015	BODY MASS INDEX	30.4	kg/m2	1
3015	DIASTOLIC BLOOD PRESSURE	88	mmHg	1
3015	HEART RATE	78	bpm	1
3015	RESPIRATION RATE	16	bpm	1
3015	SYSTOLIC BLOOD PRESSURE	133	mmHg	1
3016	BODY MASS INDEX	27.4	kg/m2	1
3016	DIASTOLIC BLOOD PRESSURE	69	mmHg	1
3016	HEART RATE	53	bpm	1
3016	RESPIRATION RATE	14	bpm	1
3016	SYSTOLIC BLOOD PRESSURE	114	mmHg	1
3017	BODY MASS INDEX	31.5	kg/m2	1
3017	DIASTOLIC BLOOD PRESSURE	76	mmHg	1
3017	HEART RATE	59	bpm	1
3017	RESPIRATION RATE	12	bpm	1
3017	SYSTOLIC BLOOD PRESSURE	121	mmHg	1
3018	BODY MASS INDEX	27.7	kg/m2	1
3018	DIASTOLIC BLOOD PRESSURE	71	mmHg	1
3018	HEART RATE	66	bpm	1
3018	RESPIRATION RATE	22	bpm	1
3018	SYSTOLIC BLOOD PRESSURE	119	mmHg	1
3019	BODY MASS INDEX	26.5	kg/m2	1
3019	DIASTOLIC BLOOD PRESSURE	69	mmHg	1
3019	HEART RATE	60	bpm	1
3019	RESPIRATION RATE	16	bpm	1
3019	SYSTOLIC BLOOD PRESSURE	130	mmHg	1
3020	BODY MASS INDEX	20.7	kg/m2	1
3020	DIASTOLIC BLOOD PRESSURE	64	mmHg	1
3020	HEART RATE	70	bpm	1
3020	RESPIRATION RATE	15	bpm	1
3020	SYSTOLIC BLOOD PRESSURE	105	mmHg	1
3021	BODY MASS INDEX	29	kg/m2	1
3021	DIASTOLIC BLOOD PRESSURE	82	mmHg	1
3021	HEART RATE	60	bpm	1
3021	RESPIRATION RATE	11	bpm	1
3021	SYSTOLIC BLOOD PRESSURE	122	mmHg	1
3022	BODY MASS INDEX	22.9	kg/m2	1
3022	DIASTOLIC BLOOD PRESSURE	77	mmHg	1
3022	HEART RATE	74	bpm	1
3022	RESPIRATION RATE	12	bpm	1
3022	SYSTOLIC BLOOD PRESSURE	124	mmHg	1
3023	BODY MASS INDEX	33	kg/m2	1
3023	DIASTOLIC BLOOD PRESSURE	80	mmHg	1
3023	HEART RATE	72	bpm	1
3023	RESPIRATION RATE	15	bpm	1
3023	SYSTOLIC BLOOD PRESSURE	138	mmHg	1
3024	BODY MASS INDEX	25.2	kg/m2	1
3024	DIASTOLIC BLOOD PRESSURE	78	mmHg	1
3024	HEART RATE	66	bpm	1
3024	RESPIRATION RATE	16	bpm	1
3024	SYSTOLIC BLOOD PRESSURE	134	mmHg	1
3025	BODY MASS INDEX	25.9	kg/m2	1
3025	DIASTOLIC BLOOD PRESSURE	67	mmHg	1
3025	HEART RATE	80	bpm	1
3025	RESPIRATION RATE	12	bpm	1
3025	SYSTOLIC BLOOD PRESSURE	133	mmHg	1
3026	BODY MASS INDEX	21.2	kg/m2	1
3026	DIASTOLIC BLOOD PRESSURE	80	mmHg	1
3026	HEART RATE	95	bpm	1
3026	RESPIRATION RATE	17	bpm	1
3026	SYSTOLIC BLOOD PRESSURE	147	mmHg	1
3028	BODY MASS INDEX	30.8	kg/m2	1
3028	DIASTOLIC BLOOD PRESSURE	73	mmHg	1
3028	HEART RATE	55	bpm	1
3028	RESPIRATION RATE	16	bpm	1
3028	SYSTOLIC BLOOD PRESSURE	147	mmHg	1
3029	BODY MASS INDEX	29.9	kg/m2	1
3029	DIASTOLIC BLOOD PRESSURE	75	mmHg	1
3029	HEART RATE	74	bpm	1
3029	RESPIRATION RATE	18	bpm	1
3029	SYSTOLIC BLOOD PRESSURE	129	mmHg	1
3030	BODY MASS INDEX	28.3	kg/m2	1
3030	DIASTOLIC BLOOD PRESSURE	88	mmHg	1
3030	HEART RATE	61	bpm	1
3030	RESPIRATION RATE	18	bpm	1
3030	SYSTOLIC BLOOD PRESSURE	143	mmHg	1
3031	BODY MASS INDEX	29.8	kg/m2	1
3031	DIASTOLIC BLOOD PRESSURE	63	mmHg	1
3031	HEART RATE	59	bpm	1
3031	RESPIRATION RATE	15	bpm	1
3031	SYSTOLIC BLOOD PRESSURE	113	mmHg	1
3032	BODY MASS INDEX	27.5	kg/m2	1
3032	DIASTOLIC BLOOD PRESSURE	75	mmHg	1
3032	HEART RATE	77	bpm	1
3032	RESPIRATION RATE	15	bpm	1
3032	SYSTOLIC BLOOD PRESSURE	131	mmHg	1
3033	BODY MASS INDEX	33.9	kg/m2	1
3033	DIASTOLIC BLOOD PRESSURE	71	mmHg	1
3033	HEART RATE	82	bpm	1
3033	RESPIRATION RATE	14	bpm	1
3033	SYSTOLIC BLOOD PRESSURE	133	mmHg	1
3034	BODY MASS INDEX	21.3	kg/m2	1
3034	DIASTOLIC BLOOD PRESSURE	62	mmHg	1
3034	HEART RATE	57	bpm	1
3034	RESPIRATION RATE	15	bpm	1
3034	SYSTOLIC BLOOD PRESSURE	104	mmHg	1
3035	BODY MASS INDEX	29.1	kg/m2	1
3035	DIASTOLIC BLOOD PRESSURE	73	mmHg	1
3035	HEART RATE	77	bpm	1
3035	RESPIRATION RATE	15	bpm	1
3035	SYSTOLIC BLOOD PRESSURE	111	mmHg	1
3036	BODY MASS INDEX	28.5	kg/m2	1
3036	DIASTOLIC BLOOD PRESSURE	68	mmHg	1
3036	HEART RATE	68	bpm	1
3036	RESPIRATION RATE	19	bpm	1
3036	SYSTOLIC BLOOD PRESSURE	98	mmHg	1
3037	BODY MASS INDEX	27.7	kg/m2	1
3037	DIASTOLIC BLOOD PRESSURE	69	mmHg	1
3037	HEART RATE	60	bpm	1
3037	RESPIRATION RATE	16	bpm	1
3037	SYSTOLIC BLOOD PRESSURE	119	mmHg	1
3039	BODY MASS INDEX	25.9	kg/m2	1
3039	DIASTOLIC BLOOD PRESSURE	82	mmHg	1
3039	HEART RATE	75	bpm	1
3039	RESPIRATION RATE	18	bpm	1
3039	SYSTOLIC BLOOD PRESSURE	129	mmHg	1
3040	BODY MASS INDEX	31.1	kg/m2	1
3040	DIASTOLIC BLOOD PRESSURE	79	mmHg	1
3040	HEART RATE	72	bpm	1
3040	RESPIRATION RATE	15	bpm	1
3040	SYSTOLIC BLOOD PRESSURE	134	mmHg	1
3041	BODY MASS INDEX	24.2	kg/m2	1
3041	DIASTOLIC BLOOD PRESSURE	78	mmHg	1
3041	HEART RATE	80	bpm	1
3041	RESPIRATION RATE	14	bpm	1
3041	SYSTOLIC BLOOD PRESSURE	115	mmHg	1
3042	BODY MASS INDEX	26.3	kg/m2	1
3042	DIASTOLIC BLOOD PRESSURE	65	mmHg	1
3042	HEART RATE	62	bpm	1
3042	RESPIRATION RATE	15	bpm	1
3042	SYSTOLIC BLOOD PRESSURE	111	mmHg	1
3043	BODY MASS INDEX	26.3	kg/m2	1
3043	DIASTOLIC BLOOD PRESSURE	75	mmHg	1
3043	HEART RATE	61	bpm	1
3043	RESPIRATION RATE	16	bpm	1
3043	SYSTOLIC BLOOD PRESSURE	121	mmHg	1
3045	BODY MASS INDEX	24	kg/m2	1
3045	DIASTOLIC BLOOD PRESSURE	65	mmHg	1
3045	HEART RATE	61	bpm	1
3045	RESPIRATION RATE	16	bpm	1
3045	SYSTOLIC BLOOD PRESSURE	114	mmHg	1
3046	BODY MASS INDEX	31.5	kg/m2	1
3046	DIASTOLIC BLOOD PRESSURE	66	mmHg	1
3046	HEART RATE	59	bpm	1
3046	RESPIRATION RATE	20	bpm	1
3046	SYSTOLIC BLOOD PRESSURE	107	mmHg	1
3047	BODY MASS INDEX	30.1	kg/m2	1
3047	DIASTOLIC BLOOD PRESSURE	65	mmHg	1
3047	HEART RATE	73	bpm	1
3047	RESPIRATION RATE	15	bpm	1
3047	SYSTOLIC BLOOD PRESSURE	118	mmHg	1
3049	BODY MASS INDEX	29.4	kg/m2	1
3049	DIASTOLIC BLOOD PRESSURE	77	mmHg	1
3049	HEART RATE	77	bpm	1
3049	RESPIRATION RATE	15	bpm	1
3049	SYSTOLIC BLOOD PRESSURE	118	mmHg	1
3050	BODY MASS INDEX	25.4	kg/m2	1
3050	DIASTOLIC BLOOD PRESSURE	65	mmHg	1
3050	HEART RATE	55	bpm	1
3050	RESPIRATION RATE	20	bpm	1
3050	SYSTOLIC BLOOD PRESSURE	112	mmHg	1
3051	BODY MASS INDEX	28.3	kg/m2	1
3051	DIASTOLIC BLOOD PRESSURE	63	mmHg	1
3051	HEART RATE	66	bpm	1
3051	RESPIRATION RATE	16	bpm	1
3051	SYSTOLIC BLOOD PRESSURE	110	mmHg	1
3052	BODY MASS INDEX	33.7	kg/m2	1
3052	DIASTOLIC BLOOD PRESSURE	67	mmHg	1
3052	HEART RATE	50	bpm	1
3052	RESPIRATION RATE	16	bpm	1
3052	SYSTOLIC BLOOD PRESSURE	122	mmHg	1
3053	BODY MASS INDEX	23.1	kg/m2	1
3053	DIASTOLIC BLOOD PRESSURE	71	mmHg	1
3053	HEART RATE	70	bpm	1
3053	RESPIRATION RATE	18	bpm	1
3053	SYSTOLIC BLOOD PRESSURE	138	mmHg	1
3054	BODY MASS INDEX	25.4	kg/m2	1
3054	DIASTOLIC BLOOD PRESSURE	81	mmHg	1
3054	HEART RATE	90	bpm	1
3054	RESPIRATION RATE	16	bpm	1
3054	SYSTOLIC BLOOD PRESSURE	120	mmHg	1
3055	BODY MASS INDEX	27.8	kg/m2	1
3055	DIASTOLIC BLOOD PRESSURE	84	mmHg	1
3055	HEART RATE	78	bpm	1
3055	RESPIRATION RATE	16	bpm	1
3055	SYSTOLIC BLOOD PRESSURE	139	mmHg	1
3056	BODY MASS INDEX	25.2	kg/m2	1
3056	DIASTOLIC BLOOD PRESSURE	69	mmHg	1
3056	HEART RATE	72	bpm	1
3056	RESPIRATION RATE	16	bpm	1
3056	SYSTOLIC BLOOD PRESSURE	124	mmHg	1
3058	BODY MASS INDEX	29.9	kg/m2	1
3058	DIASTOLIC BLOOD PRESSURE	81	mmHg	1
3058	HEART RATE	80	bpm	1
3058	RESPIRATION RATE	16	bpm	1
3058	SYSTOLIC BLOOD PRESSURE	121	mmHg	1
3059	BODY MASS INDEX	28.1	kg/m2	1
3059	DIASTOLIC BLOOD PRESSURE	66	mmHg	1
3059	HEART RATE	82	bpm	1
3059	RESPIRATION RATE	18	bpm	1
3059	SYSTOLIC BLOOD PRESSURE	107	mmHg	1
3060	BODY MASS INDEX	28.8	kg/m2	1
3060	DIASTOLIC BLOOD PRESSURE	70	mmHg	1
3060	HEART RATE	56	bpm	1
3060	RESPIRATION RATE	16	bpm	1
3060	SYSTOLIC BLOOD PRESSURE	121	mmHg	1
3061	BODY MASS INDEX	31.8	kg/m2	1
3061	DIASTOLIC BLOOD PRESSURE	66	mmHg	1
3061	HEART RATE	81	bpm	1
3061	RESPIRATION RATE	16	bpm	1
3061	SYSTOLIC BLOOD PRESSURE	138	mmHg	1
3062	BODY MASS INDEX	26.6	kg/m2	1
3062	DIASTOLIC BLOOD PRESSURE	69	mmHg	1
3062	HEART RATE	76	bpm	1
3062	RESPIRATION RATE	16	bpm	1
3062	SYSTOLIC BLOOD PRESSURE	115	mmHg	1
3063	BODY MASS INDEX	34.6	kg/m2	1
3063	DIASTOLIC BLOOD PRESSURE	77	mmHg	1
3063	HEART RATE	74	bpm	1
3063	RESPIRATION RATE	16	bpm	1
3063	SYSTOLIC BLOOD PRESSURE	133	mmHg	1
3064	BODY MASS INDEX	30.5	kg/m2	1
3064	DIASTOLIC BLOOD PRESSURE	67	mmHg	1
3064	HEART RATE	62	bpm	1
3064	RESPIRATION RATE	16	bpm	1
3064	SYSTOLIC BLOOD PRESSURE	111	mmHg	1
3065	BODY MASS INDEX	26.6	kg/m2	1
3065	DIASTOLIC BLOOD PRESSURE	66	mmHg	1
3065	HEART RATE	64	bpm	1
3065	RESPIRATION RATE	16	bpm	1
3065	SYSTOLIC BLOOD PRESSURE	102	mmHg	1
4002	BODY MASS INDEX	21.2	kg/m2	1
4002	DIASTOLIC BLOOD PRESSURE	68	mmHg	1
4002	HEART RATE	70	bpm	1
4002	RESPIRATION RATE	14	bpm	1
4002	SYSTOLIC BLOOD PRESSURE	105	mmHg	1
4003	BODY MASS INDEX	27.7	kg/m2	1
4003	DIASTOLIC BLOOD PRESSURE	76	mmHg	1
4003	HEART RATE	47	bpm	1
4003	RESPIRATION RATE	12	bpm	1
4003	SYSTOLIC BLOOD PRESSURE	131	mmHg	1
4004	BODY MASS INDEX	20.5	kg/m2	1
4004	DIASTOLIC BLOOD PRESSURE	68	mmHg	1
4004	HEART RATE	47	bpm	1
4004	RESPIRATION RATE	17	bpm	1
4004	SYSTOLIC BLOOD PRESSURE	113	mmHg	1
4005	BODY MASS INDEX	22.6	kg/m2	1
4005	DIASTOLIC BLOOD PRESSURE	80	mmHg	1
4005	HEART RATE	69	bpm	1
4005	RESPIRATION RATE	13	bpm	1
4005	SYSTOLIC BLOOD PRESSURE	130	mmHg	1
4006	BODY MASS INDEX	21.4	kg/m2	1
4006	DIASTOLIC BLOOD PRESSURE	65	mmHg	1
4006	HEART RATE	58	bpm	1
4006	RESPIRATION RATE	16	bpm	1
4006	SYSTOLIC BLOOD PRESSURE	99	mmHg	1
4007	BODY MASS INDEX	25.3	kg/m2	1
4007	DIASTOLIC BLOOD PRESSURE	65	mmHg	1
4007	HEART RATE	43	bpm	1
4007	RESPIRATION RATE	20	bpm	1
4007	SYSTOLIC BLOOD PRESSURE	119	mmHg	1
4008	BODY MASS INDEX	23.9	kg/m2	1
4008	DIASTOLIC BLOOD PRESSURE	63	mmHg	1
4008	HEART RATE	59	bpm	1
4008	RESPIRATION RATE	20	bpm	1
4008	SYSTOLIC BLOOD PRESSURE	94	mmHg	1
4009	BODY MASS INDEX	26.1	kg/m2	1
4009	DIASTOLIC BLOOD PRESSURE	74	mmHg	1
4009	HEART RATE	58	bpm	1
4009	RESPIRATION RATE	13	bpm	1
4009	SYSTOLIC BLOOD PRESSURE	108	mmHg	1
4010	BODY MASS INDEX	26	kg/m2	1
4010	DIASTOLIC BLOOD PRESSURE	78	mmHg	1
4010	HEART RATE	72	bpm	1
4010	RESPIRATION RATE	20	bpm	1
4010	SYSTOLIC BLOOD PRESSURE	142	mmHg	1
4011	BODY MASS INDEX	33.7	kg/m2	1
4011	DIASTOLIC BLOOD PRESSURE	88	mmHg	1
4011	HEART RATE	58	bpm	1
4011	RESPIRATION RATE	15	bpm	1
4011	SYSTOLIC BLOOD PRESSURE	154	mmHg	1
4012	BODY MASS INDEX	28.8	kg/m2	1
4012	DIASTOLIC BLOOD PRESSURE	72	mmHg	1
4012	HEART RATE	56	bpm	1
4012	RESPIRATION RATE	18	bpm	1
4012	SYSTOLIC BLOOD PRESSURE	130	mmHg	1
4013	BODY MASS INDEX	23.5	kg/m2	1
4013	DIASTOLIC BLOOD PRESSURE	67	mmHg	1
4013	HEART RATE	70	bpm	1
4013	RESPIRATION RATE	16	bpm	1
4013	SYSTOLIC BLOOD PRESSURE	134	mmHg	1
4014	BODY MASS INDEX	33.3	kg/m2	1
4014	DIASTOLIC BLOOD PRESSURE	77	mmHg	1
4014	HEART RATE	71	bpm	1
4014	RESPIRATION RATE	16	bpm	1
4014	SYSTOLIC BLOOD PRESSURE	137	mmHg	1
4015	BODY MASS INDEX	25.7	kg/m2	1
4015	DIASTOLIC BLOOD PRESSURE	67	mmHg	1
4015	HEART RATE	75	bpm	1
4015	RESPIRATION RATE	12	bpm	1
4015	SYSTOLIC BLOOD PRESSURE	120	mmHg	1
4016	BODY MASS INDEX	28.1	kg/m2	1
4016	DIASTOLIC BLOOD PRESSURE	81	mmHg	1
4016	HEART RATE	91	bpm	1
4016	RESPIRATION RATE	16	bpm	1
4016	SYSTOLIC BLOOD PRESSURE	134	mmHg	1
4017	BODY MASS INDEX	29.1	kg/m2	1
4017	DIASTOLIC BLOOD PRESSURE	68	mmHg	1
4017	HEART RATE	60	bpm	1
4017	RESPIRATION RATE	16	bpm	1
4017	SYSTOLIC BLOOD PRESSURE	124	mmHg	1
4018	BODY MASS INDEX	25.8	kg/m2	1
4018	DIASTOLIC BLOOD PRESSURE	72	mmHg	1
4018	HEART RATE	62	bpm	1
4018	RESPIRATION RATE	17	bpm	1
4018	SYSTOLIC BLOOD PRESSURE	124	mmHg	1
4019	BODY MASS INDEX	25.3	kg/m2	1
4019	DIASTOLIC BLOOD PRESSURE	66	mmHg	1
4019	HEART RATE	51	bpm	1
4019	RESPIRATION RATE	18	bpm	1
4019	SYSTOLIC BLOOD PRESSURE	127	mmHg	1
4020	BODY MASS INDEX	26.1	kg/m2	1
4020	DIASTOLIC BLOOD PRESSURE	86	mmHg	1
4020	HEART RATE	57	bpm	1
4020	RESPIRATION RATE	12	bpm	1
4020	SYSTOLIC BLOOD PRESSURE	138	mmHg	1
4021	BODY MASS INDEX	22.2	kg/m2	1
4021	DIASTOLIC BLOOD PRESSURE	60	mmHg	1
4021	HEART RATE	69	bpm	1
4021	RESPIRATION RATE	18	bpm	1
4021	SYSTOLIC BLOOD PRESSURE	97	mmHg	1
4022	BODY MASS INDEX	27.2	kg/m2	1
4022	DIASTOLIC BLOOD PRESSURE	69	mmHg	1
4022	HEART RATE	61	bpm	1
4022	RESPIRATION RATE	16	bpm	1
4022	SYSTOLIC BLOOD PRESSURE	107	mmHg	1
4023	BODY MASS INDEX	27.8	kg/m2	1
4023	DIASTOLIC BLOOD PRESSURE	65	mmHg	1
4023	HEART RATE	65	bpm	1
4023	RESPIRATION RATE	18	bpm	1
4023	SYSTOLIC BLOOD PRESSURE	121	mmHg	1
4024	BODY MASS INDEX	24	kg/m2	1
4024	DIASTOLIC BLOOD PRESSURE	76	mmHg	1
4024	HEART RATE	82	bpm	1
4024	RESPIRATION RATE	12	bpm	1
4024	SYSTOLIC BLOOD PRESSURE	111	mmHg	1
4025	BODY MASS INDEX	21.8	kg/m2	1
4025	DIASTOLIC BLOOD PRESSURE	67	mmHg	1
4025	HEART RATE	72	bpm	1
4025	RESPIRATION RATE	11	bpm	1
4025	SYSTOLIC BLOOD PRESSURE	106	mmHg	1
4026	BODY MASS INDEX	29.8	kg/m2	1
4026	DIASTOLIC BLOOD PRESSURE	84	mmHg	1
4026	HEART RATE	70	bpm	1
4026	RESPIRATION RATE	14	bpm	1
4026	SYSTOLIC BLOOD PRESSURE	116	mmHg	1
4027	BODY MASS INDEX	25	kg/m2	1
4027	DIASTOLIC BLOOD PRESSURE	81	mmHg	1
4027	HEART RATE	66	bpm	1
4027	RESPIRATION RATE	16	bpm	1
4027	SYSTOLIC BLOOD PRESSURE	138	mmHg	1
4028	BODY MASS INDEX	18.7	kg/m2	1
4028	DIASTOLIC BLOOD PRESSURE	64	mmHg	1
4028	HEART RATE	51	bpm	1
4028	RESPIRATION RATE	16	bpm	1
4028	SYSTOLIC BLOOD PRESSURE	112	mmHg	1
4029	BODY MASS INDEX	28.2	kg/m2	1
4029	DIASTOLIC BLOOD PRESSURE	67	mmHg	1
4029	HEART RATE	64	bpm	1
4029	RESPIRATION RATE	15	bpm	1
4029	SYSTOLIC BLOOD PRESSURE	123	mmHg	1
4030	BODY MASS INDEX	20.8	kg/m2	1
4030	DIASTOLIC BLOOD PRESSURE	56	mmHg	1
4030	HEART RATE	57	bpm	1
4030	RESPIRATION RATE	14	bpm	1
4030	SYSTOLIC BLOOD PRESSURE	103	mmHg	1
4031	BODY MASS INDEX	33.7	kg/m2	1
4031	DIASTOLIC BLOOD PRESSURE	67	mmHg	1
4031	HEART RATE	58	bpm	1
4031	RESPIRATION RATE	13	bpm	1
4031	SYSTOLIC BLOOD PRESSURE	106	mmHg	1
4032	BODY MASS INDEX	24.6	kg/m2	1
4032	DIASTOLIC BLOOD PRESSURE	80	mmHg	1
4032	HEART RATE	47	bpm	1
4032	RESPIRATION RATE	20	bpm	1
4032	SYSTOLIC BLOOD PRESSURE	120	mmHg	1
4033	BODY MASS INDEX	23.7	kg/m2	1
4033	DIASTOLIC BLOOD PRESSURE	64	mmHg	1
4033	HEART RATE	55	bpm	1
4033	RESPIRATION RATE	18	bpm	1
4033	SYSTOLIC BLOOD PRESSURE	110	mmHg	1
4034	BODY MASS INDEX	26.3	kg/m2	1
4034	DIASTOLIC BLOOD PRESSURE	59	mmHg	1
4034	HEART RATE	53	bpm	1
4034	RESPIRATION RATE	18	bpm	1
4034	SYSTOLIC BLOOD PRESSURE	112	mmHg	1
4035	BODY MASS INDEX	29	kg/m2	1
4035	DIASTOLIC BLOOD PRESSURE	78	mmHg	1
4035	HEART RATE	66	bpm	1
4035	RESPIRATION RATE	18	bpm	1
4035	SYSTOLIC BLOOD PRESSURE	135	mmHg	1
4036	BODY MASS INDEX	24.6	kg/m2	1
4036	DIASTOLIC BLOOD PRESSURE	72	mmHg	1
4036	HEART RATE	51	bpm	1
4036	RESPIRATION RATE	15	bpm	1
4036	SYSTOLIC BLOOD PRESSURE	109	mmHg	1
4037	BODY MASS INDEX	27	kg/m2	1
4037	DIASTOLIC BLOOD PRESSURE	84	mmHg	1
4037	HEART RATE	65	bpm	1
4037	RESPIRATION RATE	18	bpm	1
4037	SYSTOLIC BLOOD PRESSURE	140	mmHg	1
4038	BODY MASS INDEX	25.3	kg/m2	1
4038	DIASTOLIC BLOOD PRESSURE	72	mmHg	1
4038	HEART RATE	62	bpm	1
4038	RESPIRATION RATE	14	bpm	1
4038	SYSTOLIC BLOOD PRESSURE	135	mmHg	1
4039	BODY MASS INDEX	32	kg/m2	1
4039	DIASTOLIC BLOOD PRESSURE	69	mmHg	1
4039	HEART RATE	59	bpm	1
4039	RESPIRATION RATE	12	bpm	1
4039	SYSTOLIC BLOOD PRESSURE	117	mmHg	1
4040	BODY MASS INDEX	34.1	kg/m2	1
4040	DIASTOLIC BLOOD PRESSURE	72	mmHg	1
4040	HEART RATE	48	bpm	1
4040	RESPIRATION RATE	13	bpm	1
4040	SYSTOLIC BLOOD PRESSURE	113	mmHg	1
4041	BODY MASS INDEX	23.4	kg/m2	1
4041	DIASTOLIC BLOOD PRESSURE	69	mmHg	1
4041	HEART RATE	68	bpm	1
4041	RESPIRATION RATE	16	bpm	1
4041	SYSTOLIC BLOOD PRESSURE	127	mmHg	1
4042	BODY MASS INDEX	25.8	kg/m2	1
4042	DIASTOLIC BLOOD PRESSURE	84	mmHg	1
4042	HEART RATE	64	bpm	1
4042	RESPIRATION RATE	16	bpm	1
4042	SYSTOLIC BLOOD PRESSURE	122	mmHg	1
4043	BODY MASS INDEX	34.2	kg/m2	1
4043	DIASTOLIC BLOOD PRESSURE	82	mmHg	1
4043	HEART RATE	57	bpm	1
4043	RESPIRATION RATE	16	bpm	1
4043	SYSTOLIC BLOOD PRESSURE	124	mmHg	1
4044	BODY MASS INDEX	26.6	kg/m2	1
4044	DIASTOLIC BLOOD PRESSURE	73	mmHg	1
4044	HEART RATE	62	bpm	1
4044	RESPIRATION RATE	16	bpm	1
4044	SYSTOLIC BLOOD PRESSURE	128	mmHg	1
4045	BODY MASS INDEX	24.8	kg/m2	1
4045	DIASTOLIC BLOOD PRESSURE	65	mmHg	1
4045	HEART RATE	68	bpm	1
4045	RESPIRATION RATE	16	bpm	1
4045	SYSTOLIC BLOOD PRESSURE	116	mmHg	1
4046	BODY MASS INDEX	27	kg/m2	1
4046	DIASTOLIC BLOOD PRESSURE	71	mmHg	1
4046	HEART RATE	74	bpm	1
4046	RESPIRATION RATE	16	bpm	1
4046	SYSTOLIC BLOOD PRESSURE	179	mmHg	1
4047	BODY MASS INDEX	33.4	kg/m2	1
4047	DIASTOLIC BLOOD PRESSURE	72	mmHg	1
4047	HEART RATE	90	bpm	1
4047	RESPIRATION RATE	18	bpm	1
4047	SYSTOLIC BLOOD PRESSURE	149	mmHg	1
4048	BODY MASS INDEX	27.1	kg/m2	1
4048	DIASTOLIC BLOOD PRESSURE	85	mmHg	1
4048	HEART RATE	61	bpm	1
4048	RESPIRATION RATE	16	bpm	1
4048	SYSTOLIC BLOOD PRESSURE	130	mmHg	1
4049	BODY MASS INDEX	28	kg/m2	1
4049	DIASTOLIC BLOOD PRESSURE	72	mmHg	1
4049	HEART RATE	57	bpm	1
4049	RESPIRATION RATE	14	bpm	1
4049	SYSTOLIC BLOOD PRESSURE	112	mmHg	1
4050	BODY MASS INDEX	23.6	kg/m2	1
4050	DIASTOLIC BLOOD PRESSURE	84	mmHg	1
4050	HEART RATE	64	bpm	1
4050	RESPIRATION RATE	16	bpm	1
4050	SYSTOLIC BLOOD PRESSURE	134	mmHg	1
4051	BODY MASS INDEX	25.9	kg/m2	1
4051	DIASTOLIC BLOOD PRESSURE	70	mmHg	1
4051	HEART RATE	80	bpm	1
4051	RESPIRATION RATE	16	bpm	1
4051	SYSTOLIC BLOOD PRESSURE	136	mmHg	1
4052	BODY MASS INDEX	32.9	kg/m2	1
4052	DIASTOLIC BLOOD PRESSURE	68	mmHg	1
4052	HEART RATE	68	bpm	1
4052	RESPIRATION RATE	14	bpm	1
4052	SYSTOLIC BLOOD PRESSURE	117	mmHg	1
4053	BODY MASS INDEX	30.6	kg/m2	1
4053	DIASTOLIC BLOOD PRESSURE	75	mmHg	1
4053	HEART RATE	79	bpm	1
4053	RESPIRATION RATE	12	bpm	1
4053	SYSTOLIC BLOOD PRESSURE	126	mmHg	1
4054	BODY MASS INDEX	21.6	kg/m2	1
4054	DIASTOLIC BLOOD PRESSURE	73	mmHg	1
4054	HEART RATE	73	bpm	1
4054	RESPIRATION RATE	16	bpm	1
4054	SYSTOLIC BLOOD PRESSURE	124	mmHg	1
4055	BODY MASS INDEX	28.2	kg/m2	1
4055	DIASTOLIC BLOOD PRESSURE	77	mmHg	1
4055	HEART RATE	76	bpm	1
4055	RESPIRATION RATE	14	bpm	1
4055	SYSTOLIC BLOOD PRESSURE	128	mmHg	1
4056	BODY MASS INDEX	22.4	kg/m2	1
4056	DIASTOLIC BLOOD PRESSURE	67	mmHg	1
4056	HEART RATE	57	bpm	1
4056	RESPIRATION RATE	16	bpm	1
4056	SYSTOLIC BLOOD PRESSURE	111	mmHg	1
4057	BODY MASS INDEX	28.4	kg/m2	1
4057	DIASTOLIC BLOOD PRESSURE	72	mmHg	1
4057	HEART RATE	76	bpm	1
4057	RESPIRATION RATE	15	bpm	1
4057	SYSTOLIC BLOOD PRESSURE	112	mmHg	1
4058	BODY MASS INDEX	21.9	kg/m2	1
4058	DIASTOLIC BLOOD PRESSURE	66	mmHg	1
4058	HEART RATE	62	bpm	1
4058	RESPIRATION RATE	14	bpm	1
4058	SYSTOLIC BLOOD PRESSURE	108	mmHg	1
4059	BODY MASS INDEX	26.5	kg/m2	1
4059	DIASTOLIC BLOOD PRESSURE	62	mmHg	1
4059	HEART RATE	57	bpm	1
4059	RESPIRATION RATE	18	bpm	1
4059	SYSTOLIC BLOOD PRESSURE	116	mmHg	1
4060	BODY MASS INDEX	25.6	kg/m2	1
4060	DIASTOLIC BLOOD PRESSURE	65	mmHg	1
4060	HEART RATE	45	bpm	1
4060	RESPIRATION RATE	18	bpm	1
4060	SYSTOLIC BLOOD PRESSURE	117	mmHg	1
4061	BODY MASS INDEX	29.2	kg/m2	1
4061	DIASTOLIC BLOOD PRESSURE	68	mmHg	1
4061	HEART RATE	60	bpm	1
4061	RESPIRATION RATE	20	bpm	1
4061	SYSTOLIC BLOOD PRESSURE	130	mmHg	1
