# Supplementary material for: Physiological and biological characterization of smokers with and without COPD
Source: F1000Res. 2018 Mar 7;6:877. Originally published 2017 Jun 13. [Version 2] doi: 10.12688/f1000research.11698.2 (PMC5843826; doi:10.12688/f1000research.11698.2)
Supplement: Lung Function — Table of lung function data for each subject, including percent predicted values for: - Forced expiratory volume in one second (FEV1 %Pred) - Forced vital capacity (FVC %Pred) - Ratio of FEV1 to maximum vital capacity (FEV 1 % VC MAX) - Functional residual volume by helium dilution technique (FRC-He %Pred) - Maximum expiratory flow at 25% of expired volume (MEF 25 %Pred) - Maximum expiratory flow at 75% of expired volume (MEF 75 %Pred) - Diffusion capacity (transfer factor) for carbon monoxide (TLCO %Pred) The data for each measurement (TEST) are presented as value (standard result, STRESN), together with the visit number (VISITNUM) at which measurements were obtained. [file f1000research-6-15389-s0002.tgz]

Archive with 1 entries (1 files):
- de165839-d91c-426e-9ffe-7b251706374f_dbc6134e-d03c-47c7-80f4-066e3016ad45_QASMC202_Lung_Function.csv
