# Supplementary material for: Physiological and biological characterization of smokers with and without COPD
Source: F1000Res. 2018 Mar 7;6:877. Originally published 2017 Jun 13. [Version 2] doi: 10.12688/f1000research.11698.2 (PMC5843826; doi:10.12688/f1000research.11698.2)
Supplement: Lung Function — Table of lung function data for each subject, including percent predicted values for: - Forced expiratory volume in one second (FEV1 %Pred) - Forced vital capacity (FVC %Pred) - Ratio of FEV1 to maximum vital capacity (FEV 1 % VC MAX) - Functional residual volume by helium dilution technique (FRC-He %Pred) - Maximum expiratory flow at 25% of expired volume (MEF 25 %Pred) - Maximum expiratory flow at 75% of expired volume (MEF 75 %Pred) - Diffusion capacity (transfer factor) for carbon monoxide (TLCO %Pred) The data for each measurement (TEST) are presented as value (standard result, STRESN), together with the visit number (VISITNUM) at which measurements were obtained. [file f1000research-6-15389-s0002.tgz › de165839-d91c-426e-9ffe-7b251706374f_dbc6134e-d03c-47c7-80f4-066e3016ad45_QASMC202_Lung_Function.csv]

USUBJID	TEST	STRESN	VISITNUM
1001	FEV 1 % VC MAX	57.29	2
1001	FEV 1 % VC MAX	52.45	4
1001	FEV 1 %Pred	51.9	2
1001	FEV 1 %Pred	54.6	4
1001	FRC-He %Pred	90.5	2
1001	FRC-He %Pred	96.3	4
1001	FVC %Pred	71.7	2
1001	FVC %Pred	82.5	4
1001	MEF 25 %Pred	26	2
1001	MEF 25 %Pred	11.3	4
1001	MEF 75 %Pred	24.7	2
1001	MEF 75 %Pred	25.9	4
1001	TLCO %Pred	66.4	2
1001	TLCO %Pred	75	4
1002	FEV 1 % VC MAX	61.48	2
1002	FEV 1 % VC MAX	65.74	4
1002	FEV 1 %Pred	88.4	2
1002	FEV 1 %Pred	102.4	4
1002	FRC-He %Pred	122.4	2
1002	FRC-He %Pred	129	4
1002	FVC %Pred	115.8	2
1002	FVC %Pred	123	4
1002	MEF 25 %Pred	30.2	2
1002	MEF 25 %Pred	33.8	4
1002	MEF 75 %Pred	48.8	2
1002	MEF 75 %Pred	59.3	4
1002	TLCO %Pred	80.6	2
1002	TLCO %Pred	73.8	4
1003	FEV 1 % VC MAX	51.34	2
1003	FEV 1 % VC MAX	47.38	4
1003	FEV 1 %Pred	73.3	2
1003	FEV 1 %Pred	67.2	4
1003	FRC-He %Pred	125.9	2
1003	FRC-He %Pred	118.2	4
1003	FVC %Pred	112.5	2
1003	FVC %Pred	109.5	4
1003	MEF 25 %Pred	11.7	2
1003	MEF 25 %Pred	11	4
1003	MEF 75 %Pred	40.9	2
1003	MEF 75 %Pred	31.1	4
1003	TLCO %Pred	58.5	2
1003	TLCO %Pred	57.1	4
1004	FEV 1 % VC MAX	40.41	2
1004	FEV 1 % VC MAX	39.47	4
1004	FEV 1 %Pred	61.2	2
1004	FEV 1 %Pred	50.8	4
1004	FRC-He %Pred	122.7	2
1004	FRC-He %Pred	143.1	4
1004	FVC %Pred	113.3	2
1004	FVC %Pred	90	4
1004	MEF 25 %Pred	8.5	2
1004	MEF 25 %Pred	9.8	4
1004	MEF 75 %Pred	25.3	2
1004	MEF 75 %Pred	18.7	4
1004	TLCO %Pred	67.7	2
1004	TLCO %Pred	63.6	4
1005	FEV 1 % VC MAX	56.21	2
1005	FEV 1 % VC MAX	56.86	4
1005	FEV 1 %Pred	83.2	2
1005	FEV 1 %Pred	72.8	4
1005	FRC-He %Pred	99	2
1005	FRC-He %Pred	98.3	4
1005	FVC %Pred	119	2
1005	FVC %Pred	103	4
1005	MEF 25 %Pred	17.4	2
1005	MEF 25 %Pred	19.5	4
1005	MEF 75 %Pred	51.3	2
1005	MEF 75 %Pred	49.4	4
1005	TLCO %Pred	53.5	2
1005	TLCO %Pred	43.3	4
1006	FEV 1 % VC MAX	47.67	2
1006	FEV 1 % VC MAX	49.6	4
1006	FEV 1 %Pred	72.6	2
1006	FEV 1 %Pred	68.5	4
1006	FRC-He %Pred	99.5	2
1006	FRC-He %Pred	100.4	4
1006	FVC %Pred	114.4	2
1006	FVC %Pred	105.1	4
1006	MEF 25 %Pred	19.2	2
1006	MEF 25 %Pred	18.4	4
1006	MEF 75 %Pred	26	2
1006	MEF 75 %Pred	32.7	4
1006	TLCO %Pred	41.3	2
1006	TLCO %Pred	36.5	4
1007	FEV 1 % VC MAX	57.24	2
1007	FEV 1 % VC MAX	63.49	4
1007	FEV 1 %Pred	77.9	2
1007	FEV 1 %Pred	81.8	4
1007	FRC-He %Pred	110.5	2
1007	FRC-He %Pred	120.6	4
1007	FVC %Pred	111.3	2
1007	FVC %Pred	105.4	4
1007	MEF 25 %Pred	15	2
1007	MEF 25 %Pred	21	4
1007	MEF 75 %Pred	34.6	2
1007	MEF 75 %Pred	49.5	4
1007	TLCO %Pred	78.4	2
1007	TLCO %Pred	72.1	4
1008	FEV 1 % VC MAX	46.98	2
1008	FEV 1 % VC MAX	43.39	4
1008	FEV 1 %Pred	63.3	2
1008	FEV 1 %Pred	62	4
1008	FRC-He %Pred	119.8	2
1008	FRC-He %Pred	112.2	4
1008	FVC %Pred	106.3	2
1008	FVC %Pred	104.4	4
1008	MEF 25 %Pred	13.3	2
1008	MEF 25 %Pred	11.4	4
1008	MEF 75 %Pred	27	2
1008	MEF 75 %Pred	26.1	4
1008	TLCO %Pred	53.5	2
1008	TLCO %Pred	55.6	4
1009	FEV 1 % VC MAX	62.66	2
1009	FEV 1 % VC MAX	62.04	4
1009	FEV 1 %Pred	100.4	2
1009	FEV 1 %Pred	91	4
1009	FRC-He %Pred	100.8	2
1009	FRC-He %Pred	124	4
1009	FVC %Pred	119.6	2
1009	FVC %Pred	113.9	4
1009	MEF 25 %Pred	24.6	2
1009	MEF 25 %Pred	26.1	4
1009	MEF 75 %Pred	61.1	2
1009	MEF 75 %Pred	59.3	4
1009	TLCO %Pred	73.4	2
1009	TLCO %Pred	68.9	4
1010	FEV 1 % VC MAX	58.77	2
1010	FEV 1 % VC MAX	55.09	4
1010	FEV 1 %Pred	51.1	2
1010	FEV 1 %Pred	52	4
1010	FRC-He %Pred	52.5	2
1010	FRC-He %Pred	101.9	4
1010	FVC %Pred	71	2
1010	FVC %Pred	76.9	4
1010	MEF 25 %Pred	14.6	2
1010	MEF 25 %Pred	17.3	4
1010	MEF 75 %Pred	19.2	2
1010	MEF 75 %Pred	25.2	4
1010	TLCO %Pred	31.4	2
1010	TLCO %Pred	42	4
1011	FEV 1 % VC MAX	61.69	2
1011	FEV 1 % VC MAX	63.29	4
1011	FEV 1 %Pred	101.2	2
1011	FEV 1 %Pred	97.2	4
1011	FRC-He %Pred	122.7	2
1011	FRC-He %Pred	132.4	4
1011	FVC %Pred	131.6	2
1011	FVC %Pred	123.2	4
1011	MEF 25 %Pred	36.3	2
1011	MEF 25 %Pred	39.5	4
1011	MEF 75 %Pred	67.2	2
1011	MEF 75 %Pred	67.1	4
1011	TLCO %Pred	67.1	2
1011	TLCO %Pred	66.5	4
1012	FEV 1 % VC MAX	45.54	2
1012	FEV 1 % VC MAX	45.65	4
1012	FEV 1 %Pred	51.3	2
1012	FEV 1 %Pred	48.7	4
1012	FRC-He %Pred	145.6	2
1012	FRC-He %Pred	134.1	4
1012	FVC %Pred	93.5	2
1012	FVC %Pred	90	4
1012	MEF 25 %Pred	10.3	2
1012	MEF 25 %Pred	8.9	4
1012	MEF 75 %Pred	20.2	2
1012	MEF 75 %Pred	19	4
1012	TLCO %Pred	51.3	2
1012	TLCO %Pred	49	4
1013	FEV 1 % VC MAX	45.6	2
1013	FEV 1 % VC MAX	39.16	4
1013	FEV 1 %Pred	66.3	2
1013	FEV 1 %Pred	50.7	4
1013	FRC-He %Pred	112.1	2
1013	FRC-He %Pred	120.6	4
1013	FVC %Pred	122.6	2
1013	FVC %Pred	109.1	4
1013	MEF 25 %Pred	11.4	2
1013	MEF 25 %Pred	9.9	4
1013	MEF 75 %Pred	26.4	2
1013	MEF 75 %Pred	17.3	4
1013	TLCO %Pred	37.1	2
1013	TLCO %Pred	38.7	4
1014	FEV 1 % VC MAX	59.9	2
1014	FEV 1 % VC MAX	57.11	4
1014	FEV 1 %Pred	74.3	2
1014	FEV 1 %Pred	70.8	4
1014	FRC-He %Pred	118	2
1014	FRC-He %Pred	109.7	4
1014	FVC %Pred	101	2
1014	FVC %Pred	100.9	4
1014	MEF 25 %Pred	24.1	2
1014	MEF 25 %Pred	23.6	4
1014	MEF 75 %Pred	44.9	2
1014	MEF 75 %Pred	39.6	4
1014	TLCO %Pred	77.1	2
1014	TLCO %Pred	82.2	4
1015	FEV 1 % VC MAX	64.08	2
1015	FEV 1 % VC MAX	64.77	4
1015	FEV 1 %Pred	87.6	2
1015	FEV 1 %Pred	90.8	4
1015	FRC-He %Pred	90.1	2
1015	FRC-He %Pred	100.8	4
1015	FVC %Pred	109.2	2
1015	FVC %Pred	112	4
1015	MEF 25 %Pred	19.8	2
1015	MEF 25 %Pred	20.1	4
1015	MEF 75 %Pred	98.9	2
1015	MEF 75 %Pred	99.8	4
1015	TLCO %Pred	57.5	2
1015	TLCO %Pred	60.7	4
1016	FEV 1 % VC MAX	54.94	2
1016	FEV 1 % VC MAX	66.75	4
1016	FEV 1 %Pred	62	2
1016	FEV 1 %Pred	77.5	4
1016	FRC-He %Pred	95.6	2
1016	FRC-He %Pred	87.2	4
1016	FVC %Pred	92	2
1016	FVC %Pred	98.5	4
1016	MEF 25 %Pred	10.3	2
1016	MEF 25 %Pred	22.7	4
1016	MEF 75 %Pred	32.7	2
1016	MEF 75 %Pred	46.8	4
1016	TLCO %Pred	73.8	2
1016	TLCO %Pred	76.9	4
1017	FEV 1 % VC MAX	53.4	2
1017	FEV 1 % VC MAX	52.94	4
1017	FEV 1 %Pred	83.6	2
1017	FEV 1 %Pred	78.4	4
1017	FRC-He %Pred	147	2
1017	FRC-He %Pred	125.2	4
1017	FVC %Pred	128.4	2
1017	FVC %Pred	121.5	4
1017	MEF 25 %Pred	18.6	2
1017	MEF 25 %Pred	25.6	4
1017	MEF 75 %Pred	42.3	2
1017	MEF 75 %Pred	34.5	4
1017	TLCO %Pred	107.9	2
1017	TLCO %Pred	97.5	4
1018	FEV 1 % VC MAX	65.19	2
1018	FEV 1 % VC MAX	64.44	4
1018	FEV 1 %Pred	93.3	2
1018	FEV 1 %Pred	90.8	4
1018	FRC-He %Pred	131.8	2
1018	FRC-He %Pred	136.2	4
1018	FVC %Pred	120.4	2
1018	FVC %Pred	118.1	4
1018	MEF 25 %Pred	40.2	2
1018	MEF 25 %Pred	34.1	4
1018	MEF 75 %Pred	84.7	2
1018	MEF 75 %Pred	77.1	4
1018	TLCO %Pred	58.1	2
1018	TLCO %Pred	58.8	4
1019	FEV 1 % VC MAX	49.37	2
1019	FEV 1 % VC MAX	45.79	4
1019	FEV 1 %Pred	65.7	2
1019	FEV 1 %Pred	62.8	4
1019	FRC-He %Pred	121.1	2
1019	FRC-He %Pred	128.8	4
1019	FVC %Pred	113.5	2
1019	FVC %Pred	102.3	4
1019	MEF 25 %Pred	11.6	2
1019	MEF 25 %Pred	7.1	4
1019	MEF 75 %Pred	33.9	2
1019	MEF 75 %Pred	30.6	4
1019	TLCO %Pred	40.8	2
1019	TLCO %Pred	46.3	4
1020	FEV 1 % VC MAX	50.38	2
1020	FEV 1 % VC MAX	48.44	4
1020	FEV 1 %Pred	67.2	2
1020	FEV 1 %Pred	59.1	4
1020	FRC-He %Pred	131.2	2
1020	FRC-He %Pred	114.5	4
1020	FVC %Pred	114	2
1020	FVC %Pred	93.6	4
1020	MEF 25 %Pred	20.2	2
1020	MEF 25 %Pred	14.7	4
1020	MEF 75 %Pred	32.9	2
1020	MEF 75 %Pred	25.8	4
1020	TLCO %Pred	80.7	2
1020	TLCO %Pred	79	4
1021	FEV 1 % VC MAX	51.43	2
1021	FEV 1 % VC MAX	50.16	4
1021	FEV 1 %Pred	57.9	2
1021	FEV 1 %Pred	61.6	4
1021	FRC-He %Pred	87.7	2
1021	FRC-He %Pred	91.3	4
1021	FVC %Pred	91.6	2
1021	FVC %Pred	99.9	4
1021	MEF 25 %Pred	16.3	2
1021	MEF 25 %Pred	12.6	4
1021	MEF 75 %Pred	33.5	2
1021	MEF 75 %Pred	27.9	4
1021	TLCO %Pred	57.2	2
1021	TLCO %Pred	63.6	4
1022	FEV 1 % VC MAX	47.4	2
1022	FEV 1 % VC MAX	48.27	4
1022	FEV 1 %Pred	67.9	2
1022	FEV 1 %Pred	62	4
1022	FRC-He %Pred	132.4	2
1022	FRC-He %Pred	133	4
1022	FVC %Pred	113.8	2
1022	FVC %Pred	95.2	4
1022	MEF 25 %Pred	16.1	2
1022	MEF 25 %Pred	19.7	4
1022	MEF 75 %Pred	30.8	2
1022	MEF 75 %Pred	28.5	4
1022	TLCO %Pred	84	2
1022	TLCO %Pred	82.2	4
1023	FEV 1 % VC MAX	57.41	2
1023	FEV 1 % VC MAX	49.74	4
1023	FEV 1 %Pred	71	2
1023	FEV 1 %Pred	60.6	4
1023	FRC-He %Pred	122.1	2
1023	FRC-He %Pred	119.7	4
1023	FVC %Pred	95.3	2
1023	FVC %Pred	95.6	4
1023	MEF 25 %Pred	18.5	2
1023	MEF 25 %Pred	13.3	4
1023	MEF 75 %Pred	32.9	2
1023	MEF 75 %Pred	25.6	4
1023	TLCO %Pred	65.8	2
1023	TLCO %Pred	60.7	4
1024	FEV 1 % VC MAX	53.12	2
1024	FEV 1 % VC MAX	59.06	4
1024	FEV 1 %Pred	91.7	2
1024	FEV 1 %Pred	102.4	4
1024	FRC-He %Pred	136.8	2
1024	FRC-He %Pred	115.8	4
1024	FVC %Pred	144.6	2
1024	FVC %Pred	145.2	4
1024	MEF 25 %Pred	16.8	2
1024	MEF 25 %Pred	18.4	4
1024	MEF 75 %Pred	45.7	2
1024	MEF 75 %Pred	56.2	4
1024	TLCO %Pred	53.9	2
1024	TLCO %Pred	50.6	4
1025	FEV 1 % VC MAX	51.63	2
1025	FEV 1 % VC MAX	54.7	4
1025	FEV 1 %Pred	69.3	2
1025	FEV 1 %Pred	76.5	4
1025	FRC-He %Pred	95.4	2
1025	FRC-He %Pred	113.6	4
1025	FVC %Pred	111.5	2
1025	FVC %Pred	112.4	4
1025	MEF 25 %Pred	9.1	2
1025	MEF 25 %Pred	11.1	4
1025	MEF 75 %Pred	33.6	2
1025	MEF 75 %Pred	43.6	4
1025	TLCO %Pred	64.4	2
1025	TLCO %Pred	65.4	4
1026	FEV 1 % VC MAX	52	2
1026	FEV 1 % VC MAX	41.26	4
1026	FEV 1 %Pred	55.1	2
1026	FEV 1 %Pred	52.6	4
1026	FRC-He %Pred	144.3	2
1026	FRC-He %Pred	164.4	4
1026	FVC %Pred	82.6	2
1026	FVC %Pred	99.5	4
1026	MEF 25 %Pred	23.1	2
1026	MEF 25 %Pred		4
1026	MEF 75 %Pred	25.1	2
1026	MEF 75 %Pred	18.6	4
1026	TLCO %Pred	61	2
1026	TLCO %Pred	65.1	4
1027	FEV 1 % VC MAX	49.32	2
1027	FEV 1 % VC MAX	49.7	4
1027	FEV 1 %Pred	75.3	2
1027	FEV 1 %Pred	75.8	4
1027	FRC-He %Pred	126.6	2
1027	FRC-He %Pred	132.9	4
1027	FVC %Pred	129.1	2
1027	FVC %Pred	128.9	4
1027	MEF 25 %Pred	8.8	2
1027	MEF 25 %Pred	11	4
1027	MEF 75 %Pred	35	2
1027	MEF 75 %Pred	38.5	4
1027	TLCO %Pred	54.3	2
1027	TLCO %Pred	49.8	4
1028	FEV 1 % VC MAX	54.26	2
1028	FEV 1 % VC MAX	58.46	4
1028	FEV 1 %Pred	98.4	2
1028	FEV 1 %Pred	96.7	4
1028	FRC-He %Pred	116.9	2
1028	FRC-He %Pred	158.6	4
1028	FVC %Pred	154.5	2
1028	FVC %Pred	140.1	4
1028	MEF 25 %Pred	10.1	2
1028	MEF 25 %Pred	14.1	4
1028	MEF 75 %Pred	72	2
1028	MEF 75 %Pred	67.1	4
1028	TLCO %Pred	66.4	2
1028	TLCO %Pred	64.5	4
1029	FEV 1 % VC MAX	55.43	2
1029	FEV 1 % VC MAX	55.64	4
1029	FEV 1 %Pred	79.5	2
1029	FEV 1 %Pred	71.7	4
1029	FRC-He %Pred	110.2	2
1029	FRC-He %Pred	126.5	4
1029	FVC %Pred	114.4	2
1029	FVC %Pred	102.8	4
1029	MEF 25 %Pred	19.2	2
1029	MEF 25 %Pred	20.3	4
1029	MEF 75 %Pred	42.8	2
1029	MEF 75 %Pred	42.6	4
1029	TLCO %Pred	67.9	2
1029	TLCO %Pred	61.4	4
1030	FEV 1 % VC MAX	48.68	2
1030	FEV 1 % VC MAX	46.63	4
1030	FEV 1 %Pred	42.2	2
1030	FEV 1 %Pred	43.9	4
1030	FRC-He %Pred	103	2
1030	FRC-He %Pred	107.9	4
1030	FVC %Pred	73.6	2
1030	FVC %Pred	80	4
1030	MEF 25 %Pred		2
1030	MEF 25 %Pred		4
1030	MEF 75 %Pred	20	2
1030	MEF 75 %Pred	17.8	4
1030	TLCO %Pred	64.2	2
1030	TLCO %Pred	62.5	4
1031	FEV 1 % VC MAX	48.05	2
1031	FEV 1 % VC MAX	52.5	4
1031	FEV 1 %Pred	55.1	2
1031	FEV 1 %Pred	58.7	4
1031	FRC-He %Pred	117.3	2
1031	FRC-He %Pred	117.3	4
1031	FVC %Pred	92	2
1031	FVC %Pred	91.7	4
1031	MEF 25 %Pred	8.9	2
1031	MEF 25 %Pred	12.5	4
1031	MEF 75 %Pred	22.4	2
1031	MEF 75 %Pred	26.4	4
1031	TLCO %Pred	42.5	2
1031	TLCO %Pred	48.6	4
1032	FEV 1 % VC MAX	63.05	2
1032	FEV 1 % VC MAX	62.22	4
1032	FEV 1 %Pred	51.6	2
1032	FEV 1 %Pred	56.7	4
1032	FRC-He %Pred	64.5	2
1032	FRC-He %Pred	66.2	4
1032	FVC %Pred	65.6	2
1032	FVC %Pred	73	4
1032	MEF 25 %Pred	20.8	2
1032	MEF 25 %Pred	17	4
1032	MEF 75 %Pred	25.8	2
1032	MEF 75 %Pred	34	4
1032	TLCO %Pred	64.9	2
1032	TLCO %Pred	62.2	4
1033	FEV 1 % VC MAX	60.02	2
1033	FEV 1 % VC MAX	54.35	4
1033	FEV 1 %Pred	55	2
1033	FEV 1 %Pred	54.7	4
1033	FRC-He %Pred	140	2
1033	FRC-He %Pred	100.5	4
1033	FVC %Pred	71.5	2
1033	FVC %Pred	78.6	4
1033	MEF 25 %Pred	14.7	2
1033	MEF 25 %Pred	10.9	4
1033	MEF 75 %Pred	38.6	2
1033	MEF 75 %Pred	27.8	4
1033	TLCO %Pred	63.6	2
1033	TLCO %Pred	61.8	4
1034	FEV 1 % VC MAX	51.42	2
1034	FEV 1 % VC MAX	59.89	4
1034	FEV 1 %Pred	80.9	2
1034	FEV 1 %Pred	85.5	4
1034	FRC-He %Pred	134.2	2
1034	FRC-He %Pred	122.7	4
1034	FVC %Pred	131.6	2
1034	FVC %Pred	115.3	4
1034	MEF 25 %Pred	11.1	2
1034	MEF 25 %Pred	15.5	4
1034	MEF 75 %Pred	34.2	2
1034	MEF 75 %Pred	39.2	4
1034	TLCO %Pred	65.8	2
1034	TLCO %Pred	67.8	4
1035	FEV 1 % VC MAX	58.41	2
1035	FEV 1 % VC MAX	56.46	4
1035	FEV 1 %Pred	81.2	2
1035	FEV 1 %Pred	81.1	4
1035	FRC-He %Pred	120.6	2
1035	FRC-He %Pred	115	4
1035	FVC %Pred	110.9	2
1035	FVC %Pred	114.5	4
1035	MEF 25 %Pred	26.8	2
1035	MEF 25 %Pred	25.6	4
1035	MEF 75 %Pred	42.4	2
1035	MEF 75 %Pred	42.2	4
1035	TLCO %Pred	109.4	2
1035	TLCO %Pred	98.1	4
1036	FEV 1 % VC MAX	61.51	2
1036	FEV 1 % VC MAX	62.07	4
1036	FEV 1 %Pred	87.9	2
1036	FEV 1 %Pred	82.8	4
1036	FRC-He %Pred	111.9	2
1036	FRC-He %Pred	99.3	4
1036	FVC %Pred	122.9	2
1036	FVC %Pred	114.8	4
1036	MEF 25 %Pred	23.3	2
1036	MEF 25 %Pred	24.8	4
1036	MEF 75 %Pred	56.7	2
1036	MEF 75 %Pred	57.2	4
1036	TLCO %Pred	87.7	2
1036	TLCO %Pred	92.3	4
1037	FEV 1 % VC MAX	64.23	2
1037	FEV 1 % VC MAX	62.54	4
1037	FEV 1 %Pred	117.1	2
1037	FEV 1 %Pred	113.9	4
1037	FRC-He %Pred	126.5	2
1037	FRC-He %Pred	104.2	4
1037	FVC %Pred	143.2	2
1037	FVC %Pred	143.1	4
1037	MEF 25 %Pred	28.2	2
1037	MEF 25 %Pred	32	4
1037	MEF 75 %Pred	66.8	2
1037	MEF 75 %Pred	61.5	4
1037	TLCO %Pred	102.8	2
1037	TLCO %Pred	91.9	4
1039	FEV 1 % VC MAX	58.85	2
1039	FEV 1 % VC MAX	62.94	4
1039	FEV 1 %Pred	99	2
1039	FEV 1 %Pred	103.4	4
1039	FRC-He %Pred	107	2
1039	FRC-He %Pred	142.2	4
1039	FVC %Pred	132.9	2
1039	FVC %Pred	129.8	4
1039	MEF 25 %Pred	16.9	2
1039	MEF 25 %Pred	25.3	4
1039	MEF 75 %Pred	75.6	2
1039	MEF 75 %Pred	86.9	4
1039	TLCO %Pred	85.2	2
1039	TLCO %Pred	79.6	4
1040	FEV 1 % VC MAX	54.48	2
1040	FEV 1 % VC MAX	55.3	4
1040	FEV 1 %Pred	91.3	2
1040	FEV 1 %Pred	94.4	4
1040	FRC-He %Pred	115.8	2
1040	FRC-He %Pred	145.8	4
1040	FVC %Pred	140.6	2
1040	FVC %Pred	143.2	4
1040	MEF 25 %Pred	8.3	2
1040	MEF 25 %Pred	9.1	4
1040	MEF 75 %Pred	57.6	2
1040	MEF 75 %Pred	56.4	4
1040	TLCO %Pred	59.1	2
1040	TLCO %Pred	61.5	4
1041	FEV 1 % VC MAX	53.53	2
1041	FEV 1 % VC MAX	52.31	4
1041	FEV 1 %Pred	61.3	2
1041	FEV 1 %Pred	64.2	4
1041	FRC-He %Pred	126.2	2
1041	FRC-He %Pred	107.5	4
1041	FVC %Pred	97.1	2
1041	FVC %Pred	104	4
1041	MEF 25 %Pred	10.8	2
1041	MEF 25 %Pred	9.3	4
1041	MEF 75 %Pred	33.8	2
1041	MEF 75 %Pred	35	4
1041	TLCO %Pred	48.2	2
1041	TLCO %Pred	48.6	4
1042	FEV 1 % VC MAX	51.02	2
1042	FEV 1 % VC MAX	47.54	4
1042	FEV 1 %Pred	84	2
1042	FEV 1 %Pred	81.1	4
1042	FRC-He %Pred	149.7	2
1042	FRC-He %Pred	188.7	4
1042	FVC %Pred	129.4	2
1042	FVC %Pred	134	4
1042	MEF 25 %Pred	19.6	2
1042	MEF 25 %Pred	16.6	4
1042	MEF 75 %Pred	43.1	2
1042	MEF 75 %Pred	38.3	4
1042	TLCO %Pred	67.7	2
1042	TLCO %Pred	63.6	4
1043	FEV 1 % VC MAX	37.16	2
1043	FEV 1 % VC MAX	36.82	4
1043	FEV 1 %Pred	48.5	2
1043	FEV 1 %Pred	44.1	4
1043	FRC-He %Pred	146	2
1043	FRC-He %Pred	140.6	4
1043	FVC %Pred	107.6	2
1043	FVC %Pred	101	4
1043	MEF 25 %Pred	11.7	2
1043	MEF 25 %Pred	11.7	4
1043	MEF 75 %Pred	17	2
1043	MEF 75 %Pred	15	4
1043	TLCO %Pred	57.7	2
1043	TLCO %Pred	47.5	4
1044	FEV 1 % VC MAX	66.22	2
1044	FEV 1 % VC MAX	73.77	4
1044	FEV 1 %Pred	76.7	2
1044	FEV 1 %Pred	73.5	4
1044	FRC-He %Pred	100.6	2
1044	FRC-He %Pred	95.7	4
1044	FVC %Pred	97.1	2
1044	FVC %Pred	83.5	4
1044	MEF 25 %Pred	21.7	2
1044	MEF 25 %Pred	36.2	4
1044	MEF 75 %Pred	57.8	2
1044	MEF 75 %Pred	54.6	4
1044	TLCO %Pred	73.3	2
1044	TLCO %Pred	66.6	4
1045	FEV 1 % VC MAX	44.7	2
1045	FEV 1 % VC MAX	41.16	4
1045	FEV 1 %Pred	53.4	2
1045	FEV 1 %Pred	51.6	4
1045	FRC-He %Pred	132.2	2
1045	FRC-He %Pred	100.5	4
1045	FVC %Pred	101.5	2
1045	FVC %Pred	106.6	4
1045	MEF 25 %Pred	7.5	2
1045	MEF 25 %Pred	7.5	4
1045	MEF 75 %Pred	22.5	2
1045	MEF 75 %Pred	20	4
1045	TLCO %Pred	69.1	2
1045	TLCO %Pred	65.4	4
1046	FEV 1 % VC MAX	67.13	2
1046	FEV 1 % VC MAX	56.54	4
1046	FEV 1 %Pred	84.4	2
1046	FEV 1 %Pred	85.1	4
1046	FRC-He %Pred	122.2	2
1046	FRC-He %Pred	123.5	4
1046	FVC %Pred	104.9	2
1046	FVC %Pred	125.7	4
1046	MEF 25 %Pred	31.3	2
1046	MEF 25 %Pred	12.2	4
1046	MEF 75 %Pred	58.5	2
1046	MEF 75 %Pred	49.1	4
1046	TLCO %Pred	81.5	2
1046	TLCO %Pred	84.4	4
1047	FEV 1 % VC MAX	46.01	2
1047	FEV 1 % VC MAX	43.03	4
1047	FEV 1 %Pred	74	2
1047	FEV 1 %Pred	74.9	4
1047	FRC-He %Pred	138.2	2
1047	FRC-He %Pred	115.4	4
1047	FVC %Pred	126.7	2
1047	FVC %Pred	135.4	4
1047	MEF 25 %Pred	12.1	2
1047	MEF 25 %Pred	7.7	4
1047	MEF 75 %Pred	33.5	2
1047	MEF 75 %Pred	31.8	4
1047	TLCO %Pred	59	2
1047	TLCO %Pred	59.9	4
1048	FEV 1 % VC MAX	66.66	2
1048	FEV 1 % VC MAX	67.21	4
1048	FEV 1 %Pred	103.9	2
1048	FEV 1 %Pred	99	4
1048	FRC-He %Pred	180.2	2
1048	FRC-He %Pred	112.5	4
1048	FVC %Pred	126.6	2
1048	FVC %Pred	117.3	4
1048	MEF 25 %Pred	47	2
1048	MEF 25 %Pred	40.9	4
1048	MEF 75 %Pred	63.7	2
1048	MEF 75 %Pred	64.9	4
1048	TLCO %Pred	90.8	2
1048	TLCO %Pred	89.2	4
1049	FEV 1 % VC MAX	59.6	2
1049	FEV 1 % VC MAX	60.96	4
1049	FEV 1 %Pred	88	2
1049	FEV 1 %Pred	87.7	4
1049	FRC-He %Pred	118.9	2
1049	FRC-He %Pred	125	4
1049	FVC %Pred	115	2
1049	FVC %Pred	121.8	4
1049	MEF 25 %Pred	9.7	2
1049	MEF 25 %Pred	11.2	4
1049	MEF 75 %Pred	54.3	2
1049	MEF 75 %Pred	57.7	4
1049	TLCO %Pred	85.1	2
1049	TLCO %Pred	74.5	4
1050	FEV 1 % VC MAX	25.45	2
1050	FEV 1 % VC MAX	28.07	4
1050	FEV 1 %Pred	49.7	2
1050	FEV 1 %Pred	45.4	4
1050	FRC-He %Pred	124.9	2
1050	FRC-He %Pred	120.2	4
1050	FVC %Pred	151.5	2
1050	FVC %Pred	123.9	4
1050	MEF 25 %Pred		2
1050	MEF 25 %Pred	6.9	4
1050	MEF 75 %Pred	13.9	2
1050	MEF 75 %Pred	13.2	4
1050	TLCO %Pred	63.5	2
1050	TLCO %Pred	52.3	4
1051	FEV 1 % VC MAX	54.73	2
1051	FEV 1 % VC MAX	41.93	4
1051	FEV 1 %Pred	61.3	2
1051	FEV 1 %Pred	51.7	4
1051	FRC-He %Pred	116.9	2
1051	FRC-He %Pred	125.4	4
1051	FVC %Pred	92.9	2
1051	FVC %Pred	102.3	4
1051	MEF 25 %Pred	20.2	2
1051	MEF 25 %Pred	11.7	4
1051	MEF 75 %Pred	18.5	2
1051	MEF 75 %Pred	16.5	4
1051	TLCO %Pred	52.9	2
1051	TLCO %Pred	44.4	4
1052	FEV 1 % VC MAX	65.17	2
1052	FEV 1 % VC MAX	64.88	4
1052	FEV 1 %Pred	85.5	2
1052	FEV 1 %Pred	83.3	4
1052	FRC-He %Pred	87	2
1052	FRC-He %Pred	88.5	4
1052	FVC %Pred	103.9	2
1052	FVC %Pred	101.6	4
1052	MEF 25 %Pred	24.4	2
1052	MEF 25 %Pred	21.3	4
1052	MEF 75 %Pred	57.9	2
1052	MEF 75 %Pred	54.9	4
1052	TLCO %Pred	67.4	2
1052	TLCO %Pred	64.2	4
1053	FEV 1 % VC MAX	59.69	2
1053	FEV 1 % VC MAX	61.04	4
1053	FEV 1 %Pred	92.4	2
1053	FEV 1 %Pred	96.5	4
1053	FRC-He %Pred	108.8	2
1053	FRC-He %Pred	110.7	4
1053	FVC %Pred	123.9	2
1053	FVC %Pred	127	4
1053	MEF 25 %Pred	26.3	2
1053	MEF 25 %Pred	32.3	4
1053	MEF 75 %Pred	51.1	2
1053	MEF 75 %Pred	54.5	4
1053	TLCO %Pred	99.8	2
1053	TLCO %Pred	103.3	4
1055	FEV 1 % VC MAX	54.38	2
1055	FEV 1 % VC MAX	50.95	4
1055	FEV 1 %Pred	73.6	2
1055	FEV 1 %Pred	77.3	4
1055	FRC-He %Pred	97.2	2
1055	FRC-He %Pred	99.7	4
1055	FVC %Pred	105.2	2
1055	FVC %Pred	116.5	4
1055	MEF 25 %Pred	21.4	2
1055	MEF 25 %Pred	17.2	4
1055	MEF 75 %Pred	47.6	2
1055	MEF 75 %Pred	43.9	4
1055	TLCO %Pred	39.7	2
1055	TLCO %Pred	36.6	4
1056	FEV 1 % VC MAX	70.48	2
1056	FEV 1 % VC MAX	68.82	4
1056	FEV 1 %Pred	110	2
1056	FEV 1 %Pred	105.5	4
1056	FRC-He %Pred	111.3	2
1056	FRC-He %Pred	91	4
1056	FVC %Pred	127.8	2
1056	FVC %Pred	125.5	4
1056	MEF 25 %Pred	61.5	2
1056	MEF 25 %Pred	51.5	4
1056	MEF 75 %Pred	68.7	2
1056	MEF 75 %Pred	60.2	4
1056	TLCO %Pred	89.2	2
1056	TLCO %Pred	94.5	4
1057	FEV 1 % VC MAX	66.32	2
1057	FEV 1 % VC MAX	61.54	4
1057	FEV 1 %Pred	101.1	2
1057	FEV 1 %Pred	104.5	4
1057	FRC-He %Pred	102.1	2
1057	FRC-He %Pred	101	4
1057	FVC %Pred	127.3	2
1057	FVC %Pred	141.9	4
1057	MEF 25 %Pred	25.6	2
1057	MEF 25 %Pred	12.4	4
1057	MEF 75 %Pred	75.7	2
1057	MEF 75 %Pred	81	4
1057	TLCO %Pred	73.5	2
1057	TLCO %Pred	75.9	4
1058	FEV 1 % VC MAX	56.06	2
1058	FEV 1 % VC MAX	54.7	4
1058	FEV 1 %Pred	98.5	2
1058	FEV 1 %Pred	98.3	4
1058	FRC-He %Pred	118.7	2
1058	FRC-He %Pred	132.6	4
1058	FVC %Pred	140.6	2
1058	FVC %Pred	143.8	4
1058	MEF 25 %Pred	22.5	2
1058	MEF 25 %Pred	21.5	4
1058	MEF 75 %Pred	73.1	2
1058	MEF 75 %Pred	62.6	4
1058	TLCO %Pred	50.6	2
1058	TLCO %Pred	49.5	4
1059	FEV 1 % VC MAX	36.26	2
1059	FEV 1 % VC MAX	39.79	4
1059	FEV 1 %Pred	55.6	2
1059	FEV 1 %Pred	67.1	4
1059	FRC-He %Pred	120.4	2
1059	FRC-He %Pred	140.5	4
1059	FVC %Pred	129.5	2
1059	FVC %Pred	142.4	4
1059	MEF 25 %Pred	10.3	2
1059	MEF 25 %Pred	7.3	4
1059	MEF 75 %Pred	18.6	2
1059	MEF 75 %Pred	25.5	4
1059	TLCO %Pred	64.9	2
1059	TLCO %Pred	70.1	4
1060	FEV 1 % VC MAX	69.12	2
1060	FEV 1 % VC MAX	69.95	4
1060	FEV 1 %Pred	86	2
1060	FEV 1 %Pred	86.5	4
1060	FRC-He %Pred	92.2	2
1060	FRC-He %Pred	95.9	4
1060	FVC %Pred	98.7	2
1060	FVC %Pred	98.1	4
1060	MEF 25 %Pred	24.7	2
1060	MEF 25 %Pred	24.2	4
1060	MEF 75 %Pred	68.7	2
1060	MEF 75 %Pred	79.5	4
1060	TLCO %Pred	62.3	2
1060	TLCO %Pred	62.7	4
1061	FEV 1 % VC MAX	57.76	2
1061	FEV 1 % VC MAX	58.25	4
1061	FEV 1 %Pred	95.8	2
1061	FEV 1 %Pred	108.9	4
1061	FRC-He %Pred	106.6	2
1061	FRC-He %Pred	110.1	4
1061	FVC %Pred	128.2	2
1061	FVC %Pred	144.5	4
1061	MEF 25 %Pred	15.4	2
1061	MEF 25 %Pred	18.1	4
1061	MEF 75 %Pred	61.7	2
1061	MEF 75 %Pred	68.7	4
1061	TLCO %Pred	65.6	2
1061	TLCO %Pred	61.3	4
1062	FEV 1 % VC MAX	50.08	2
1062	FEV 1 % VC MAX	48.93	4
1062	FEV 1 %Pred	66.3	2
1062	FEV 1 %Pred	64.3	4
1062	FRC-He %Pred	113.4	2
1062	FRC-He %Pred	121.3	4
1062	FVC %Pred	107.9	2
1062	FVC %Pred	107	4
1062	MEF 25 %Pred	17.3	2
1062	MEF 25 %Pred	13.9	4
1062	MEF 75 %Pred	29.5	2
1062	MEF 75 %Pred	27	4
1062	TLCO %Pred	83.7	2
1062	TLCO %Pred	69.6	4
2001	FEV 1 % VC MAX	69.24	2
2001	FEV 1 % VC MAX	63.87	4
2001	FEV 1 %Pred	97.8	2
2001	FEV 1 %Pred	90.3	4
2001	FRC-He %Pred	79.2	2
2001	FRC-He %Pred	69.2	4
2001	FVC %Pred	102.3	2
2001	FVC %Pred	108.2	4
2001	MEF 25 %Pred	36.3	2
2001	MEF 25 %Pred	26.7	4
2001	MEF 75 %Pred	87.6	2
2001	MEF 75 %Pred	64.6	4
2001	TLCO %Pred	80.7	2
2001	TLCO %Pred	81.1	4
2002	FEV 1 % VC MAX	70.71	2
2002	FEV 1 % VC MAX	68.31	4
2002	FEV 1 %Pred	94.9	2
2002	FEV 1 %Pred	92.7	4
2002	FRC-He %Pred	95.8	2
2002	FRC-He %Pred	93	4
2002	FVC %Pred	108.5	2
2002	FVC %Pred	109.8	4
2002	MEF 25 %Pred	45.7	2
2002	MEF 25 %Pred	34.8	4
2002	MEF 75 %Pred	78.5	2
2002	MEF 75 %Pred	73.4	4
2002	TLCO %Pred	91.7	2
2002	TLCO %Pred	81.2	4
2003	FEV 1 % VC MAX	70.06	2
2003	FEV 1 % VC MAX	71.87	4
2003	FEV 1 %Pred	101.1	2
2003	FEV 1 %Pred	99.1	4
2003	FRC-He %Pred	100	2
2003	FRC-He %Pred	110	4
2003	FVC %Pred	117.7	2
2003	FVC %Pred	112.5	4
2003	MEF 25 %Pred	34	2
2003	MEF 25 %Pred	44.9	4
2003	MEF 75 %Pred	84.7	2
2003	MEF 75 %Pred	85.4	4
2003	TLCO %Pred	105.1	2
2003	TLCO %Pred	90.2	4
2004	FEV 1 % VC MAX	86.21	2
2004	FEV 1 % VC MAX	83.41	4
2004	FEV 1 %Pred	111.8	2
2004	FEV 1 %Pred	106.8	4
2004	FRC-He %Pred	86.3	2
2004	FRC-He %Pred	89.1	4
2004	FVC %Pred	101	2
2004	FVC %Pred	99.8	4
2004	MEF 25 %Pred	102	2
2004	MEF 25 %Pred	81.7	4
2004	MEF 75 %Pred	132.3	2
2004	MEF 75 %Pred	138.9	4
2004	TLCO %Pred	97.5	2
2004	TLCO %Pred	98.1	4
2005	FEV 1 % VC MAX	74.41	2
2005	FEV 1 % VC MAX	70.12	4
2005	FEV 1 %Pred	114.6	2
2005	FEV 1 %Pred	112.7	4
2005	FRC-He %Pred	74.9	2
2005	FRC-He %Pred	77.7	4
2005	FVC %Pred	130.3	2
2005	FVC %Pred	124	4
2005	MEF 25 %Pred	63.8	2
2005	MEF 25 %Pred	37.5	4
2005	MEF 75 %Pred	102.2	2
2005	MEF 75 %Pred	97.3	4
2005	TLCO %Pred	78.1	2
2005	TLCO %Pred	84.3	4
2006	FEV 1 % VC MAX	74.8	2
2006	FEV 1 % VC MAX	72.63	4
2006	FEV 1 %Pred	107.3	2
2006	FEV 1 %Pred	110.6	4
2006	FRC-He %Pred	88	2
2006	FRC-He %Pred	84.7	4
2006	FVC %Pred	122.8	2
2006	FVC %Pred	130.4	4
2006	MEF 25 %Pred	45.9	2
2006	MEF 25 %Pred	37.5	4
2006	MEF 75 %Pred	109.4	2
2006	MEF 75 %Pred	106	4
2006	TLCO %Pred	77.6	2
2006	TLCO %Pred	75.3	4
2007	FEV 1 % VC MAX	73.49	2
2007	FEV 1 % VC MAX	76.99	4
2007	FEV 1 %Pred	110	2
2007	FEV 1 %Pred	114.3	4
2007	FRC-He %Pred	79.6	2
2007	FRC-He %Pred	67.2	4
2007	FVC %Pred	127.8	2
2007	FVC %Pred	126.7	4
2007	MEF 25 %Pred	47.4	2
2007	MEF 25 %Pred	68.9	4
2007	MEF 75 %Pred	82.1	2
2007	MEF 75 %Pred	83.4	4
2007	TLCO %Pred	94.7	2
2007	TLCO %Pred	105.8	4
2008	FEV 1 % VC MAX	71.56	2
2008	FEV 1 % VC MAX	71.12	4
2008	FEV 1 %Pred	118.5	2
2008	FEV 1 %Pred	112	4
2008	FRC-He %Pred	112.3	2
2008	FRC-He %Pred	91.6	4
2008	FVC %Pred	126.5	2
2008	FVC %Pred	117.9	4
2008	MEF 25 %Pred	39.9	2
2008	MEF 25 %Pred	38.5	4
2008	MEF 75 %Pred	132.3	2
2008	MEF 75 %Pred	115.1	4
2008	TLCO %Pred	93.8	2
2008	TLCO %Pred	92	4
2011	FEV 1 % VC MAX	70.63	2
2011	FEV 1 % VC MAX	74.87	4
2011	FEV 1 %Pred	85.2	2
2011	FEV 1 %Pred	85.3	4
2011	FRC-He %Pred	123.2	2
2011	FRC-He %Pred	82.3	4
2011	FVC %Pred	94.3	2
2011	FVC %Pred	89.1	4
2011	MEF 25 %Pred	32.6	2
2011	MEF 25 %Pred	50	4
2011	MEF 75 %Pred	101.2	2
2011	MEF 75 %Pred	92.5	4
2011	TLCO %Pred	106.6	2
2011	TLCO %Pred	91.3	4
2012	FEV 1 % VC MAX	76.29	2
2012	FEV 1 % VC MAX	76.27	4
2012	FEV 1 %Pred	112.7	2
2012	FEV 1 %Pred	105.6	4
2012	FRC-He %Pred	98.2	2
2012	FRC-He %Pred	117.1	4
2012	FVC %Pred	127.3	2
2012	FVC %Pred	117.9	4
2012	MEF 25 %Pred	48.8	2
2012	MEF 25 %Pred	43.8	4
2012	MEF 75 %Pred	103.6	2
2012	MEF 75 %Pred	99.3	4
2012	TLCO %Pred	86.1	2
2012	TLCO %Pred	93.3	4
2013	FEV 1 % VC MAX	71.32	2
2013	FEV 1 % VC MAX	67.91	4
2013	FEV 1 %Pred	102.5	2
2013	FEV 1 %Pred	103.3	4
2013	FRC-He %Pred	107.5	2
2013	FRC-He %Pred	114.4	4
2013	FVC %Pred	124.1	2
2013	FVC %Pred	131.2	4
2013	MEF 25 %Pred	36.6	2
2013	MEF 25 %Pred	31.2	4
2013	MEF 75 %Pred	78.3	2
2013	MEF 75 %Pred	80.8	4
2013	TLCO %Pred	82.8	2
2013	TLCO %Pred	85.8	4
2014	FEV 1 % VC MAX	73.31	2
2014	FEV 1 % VC MAX	73.18	4
2014	FEV 1 %Pred	138.1	2
2014	FEV 1 %Pred	136	4
2014	FRC-He %Pred	132	2
2014	FRC-He %Pred	133.3	4
2014	FVC %Pred	159.1	2
2014	FVC %Pred	155.8	4
2014	MEF 25 %Pred	41.5	2
2014	MEF 25 %Pred	46.4	4
2014	MEF 75 %Pred	138.9	2
2014	MEF 75 %Pred	137.9	4
2014	TLCO %Pred	95.7	2
2014	TLCO %Pred	93.8	4
2015	FEV 1 % VC MAX	74.84	2
2015	FEV 1 % VC MAX	76.55	4
2015	FEV 1 %Pred	110.2	2
2015	FEV 1 %Pred	121.9	4
2015	FRC-He %Pred	70.3	2
2015	FRC-He %Pred	73.4	4
2015	FVC %Pred	120.8	2
2015	FVC %Pred	130.5	4
2015	MEF 25 %Pred	48.7	2
2015	MEF 25 %Pred	62	4
2015	MEF 75 %Pred	107.7	2
2015	MEF 75 %Pred	126.3	4
2015	TLCO %Pred	95.8	2
2015	TLCO %Pred	99.6	4
2016	FEV 1 % VC MAX	76.49	2
2016	FEV 1 % VC MAX	72.28	4
2016	FEV 1 %Pred	88.3	2
2016	FEV 1 %Pred	88.8	4
2016	FRC-He %Pred	87.2	2
2016	FRC-He %Pred	97.8	4
2016	FVC %Pred	93.3	2
2016	FVC %Pred	99.3	4
2016	MEF 25 %Pred	46	2
2016	MEF 25 %Pred	30	4
2016	MEF 75 %Pred	85	2
2016	MEF 75 %Pred	86.8	4
2016	TLCO %Pred	77.8	2
2016	TLCO %Pred	86.1	4
2018	FEV 1 % VC MAX	76.64	2
2018	FEV 1 % VC MAX	78.08	4
2018	FEV 1 %Pred	112	2
2018	FEV 1 %Pred	114.3	4
2018	FRC-He %Pred	62.4	2
2018	FRC-He %Pred	66.1	4
2018	FVC %Pred	114.7	2
2018	FVC %Pred	114.9	4
2018	MEF 25 %Pred	51.2	2
2018	MEF 25 %Pred	64	4
2018	MEF 75 %Pred	113.8	2
2018	MEF 75 %Pred	109.3	4
2018	TLCO %Pred	80.2	2
2018	TLCO %Pred	84.1	4
2019	FEV 1 % VC MAX	69.41	2
2019	FEV 1 % VC MAX	69.51	4
2019	FEV 1 %Pred	103.2	2
2019	FEV 1 %Pred	110.3	4
2019	FRC-He %Pred	111.4	2
2019	FRC-He %Pred	122.3	4
2019	FVC %Pred	117.9	2
2019	FVC %Pred	126.6	4
2019	MEF 25 %Pred	40.5	2
2019	MEF 25 %Pred	35.2	4
2019	MEF 75 %Pred	101.6	2
2019	MEF 75 %Pred	97	4
2019	TLCO %Pred	108	2
2019	TLCO %Pred	103.2	4
2020	FEV 1 % VC MAX	76.84	2
2020	FEV 1 % VC MAX	73.93	4
2020	FEV 1 %Pred	113.1	2
2020	FEV 1 %Pred	115.8	4
2020	FRC-He %Pred	83.7	2
2020	FRC-He %Pred	87.1	4
2020	FVC %Pred	118.4	2
2020	FVC %Pred	126.5	4
2020	MEF 25 %Pred	67.4	2
2020	MEF 25 %Pred	55.2	4
2020	MEF 75 %Pred	106.8	2
2020	MEF 75 %Pred	99.1	4
2020	TLCO %Pred	113	2
2020	TLCO %Pred	115.8	4
2021	FEV 1 % VC MAX	73.15	2
2021	FEV 1 % VC MAX	70.95	4
2021	FEV 1 %Pred	128.2	2
2021	FEV 1 %Pred	129	4
2021	FRC-He %Pred	112.6	2
2021	FRC-He %Pred	114	4
2021	FVC %Pred	138.3	2
2021	FVC %Pred	143.5	4
2021	MEF 25 %Pred	47	2
2021	MEF 25 %Pred	43	4
2021	MEF 75 %Pred	116.7	2
2021	MEF 75 %Pred	115.1	4
2021	TLCO %Pred	100.5	2
2021	TLCO %Pred	94	4
2022	FEV 1 % VC MAX	70.9	2
2022	FEV 1 % VC MAX	70.86	4
2022	FEV 1 %Pred	107.6	2
2022	FEV 1 %Pred	106	4
2022	FRC-He %Pred	132.5	2
2022	FRC-He %Pred	162	4
2022	FVC %Pred	128.1	2
2022	FVC %Pred	126.2	4
2022	MEF 25 %Pred	47.5	2
2022	MEF 25 %Pred	44.4	4
2022	MEF 75 %Pred	115.3	2
2022	MEF 75 %Pred	101.5	4
2022	TLCO %Pred	73.6	2
2022	TLCO %Pred	74.6	4
2023	FEV 1 % VC MAX	66.16	2
2023	FEV 1 % VC MAX	63.41	4
2023	FEV 1 %Pred	104.3	2
2023	FEV 1 %Pred	96.8	4
2023	FRC-He %Pred	98	2
2023	FRC-He %Pred	100.5	4
2023	FVC %Pred	127	2
2023	FVC %Pred	122.9	4
2023	MEF 25 %Pred	34.9	2
2023	MEF 25 %Pred	32.6	4
2023	MEF 75 %Pred	78.5	2
2023	MEF 75 %Pred	65.4	4
2023	TLCO %Pred	109.6	2
2023	TLCO %Pred	108.6	4
2024	FEV 1 % VC MAX	76.26	2
2024	FEV 1 % VC MAX	73.23	4
2024	FEV 1 %Pred	110.2	2
2024	FEV 1 %Pred	100.4	4
2024	FRC-He %Pred	105.2	2
2024	FRC-He %Pred	94	4
2024	FVC %Pred	115.6	2
2024	FVC %Pred	109.8	4
2024	MEF 25 %Pred	53	2
2024	MEF 25 %Pred	33.9	4
2024	MEF 75 %Pred	111.3	2
2024	MEF 75 %Pred	104.5	4
2024	TLCO %Pred	94.4	2
2024	TLCO %Pred	94.6	4
2025	FEV 1 % VC MAX	66.75	2
2025	FEV 1 % VC MAX	73.47	4
2025	FEV 1 %Pred	94.9	2
2025	FEV 1 %Pred	100.7	4
2025	FRC-He %Pred	76.2	2
2025	FRC-He %Pred	58.4	4
2025	FVC %Pred	115.6	2
2025	FVC %Pred	111.4	4
2025	MEF 25 %Pred	22.2	2
2025	MEF 25 %Pred	41.1	4
2025	MEF 75 %Pred	88.3	2
2025	MEF 75 %Pred	95.2	4
2025	TLCO %Pred	90.7	2
2025	TLCO %Pred	85.7	4
2026	FEV 1 % VC MAX	67.06	2
2026	FEV 1 % VC MAX	62.34	4
2026	FEV 1 %Pred	90.2	2
2026	FEV 1 %Pred	86.5	4
2026	FRC-He %Pred	130.7	2
2026	FRC-He %Pred	101	4
2026	FVC %Pred	106.8	2
2026	FVC %Pred	110.2	4
2026	MEF 25 %Pred	47	2
2026	MEF 25 %Pred	25	4
2026	MEF 75 %Pred	54.4	2
2026	MEF 75 %Pred	53	4
2026	TLCO %Pred	90.6	2
2026	TLCO %Pred	96.4	4
2027	FEV 1 % VC MAX	69.59	2
2027	FEV 1 % VC MAX	72.87	4
2027	FEV 1 %Pred	100.1	2
2027	FEV 1 %Pred	100.1	4
2027	FRC-He %Pred	76.8	2
2027	FRC-He %Pred	73.9	4
2027	FVC %Pred	121.7	2
2027	FVC %Pred	116.2	4
2027	MEF 25 %Pred	30.9	2
2027	MEF 25 %Pred	37.6	4
2027	MEF 75 %Pred	71.7	2
2027	MEF 75 %Pred	70.5	4
2027	TLCO %Pred	78.9	2
2027	TLCO %Pred	73.1	4
2028	FEV 1 % VC MAX	76.65	2
2028	FEV 1 % VC MAX	74.12	4
2028	FEV 1 %Pred	123.4	2
2028	FEV 1 %Pred	119.9	4
2028	FRC-He %Pred	104.3	2
2028	FRC-He %Pred	107.3	4
2028	FVC %Pred	136	2
2028	FVC %Pred	136.9	4
2028	MEF 25 %Pred	48.5	2
2028	MEF 25 %Pred	32.9	4
2028	MEF 75 %Pred	139.7	2
2028	MEF 75 %Pred	124.2	4
2028	TLCO %Pred	79.4	2
2028	TLCO %Pred	75.4	4
2029	FEV 1 % VC MAX	69.46	2
2029	FEV 1 % VC MAX	70.06	4
2029	FEV 1 %Pred	109	2
2029	FEV 1 %Pred	110	4
2029	FRC-He %Pred	88.2	2
2029	FRC-He %Pred	90.5	4
2029	FVC %Pred	127.2	2
2029	FVC %Pred	128	4
2029	MEF 25 %Pred	33.3	2
2029	MEF 25 %Pred	30.4	4
2029	MEF 75 %Pred	105	2
2029	MEF 75 %Pred	116	4
2029	TLCO %Pred	73.4	2
2029	TLCO %Pred	74.9	4
2030	FEV 1 % VC MAX	73.63	2
2030	FEV 1 % VC MAX	70.82	4
2030	FEV 1 %Pred	121.2	2
2030	FEV 1 %Pred	111.4	4
2030	FRC-He %Pred	110.9	2
2030	FRC-He %Pred	98.4	4
2030	FVC %Pred	131.8	2
2030	FVC %Pred	127	4
2030	MEF 25 %Pred	52.2	2
2030	MEF 25 %Pred	40.5	4
2030	MEF 75 %Pred	96	2
2030	MEF 75 %Pred	85.3	4
2030	TLCO %Pred	96	2
2030	TLCO %Pred	98.6	4
2031	FEV 1 % VC MAX	70.1	2
2031	FEV 1 % VC MAX	72.07	4
2031	FEV 1 %Pred	115.9	2
2031	FEV 1 %Pred	114.2	4
2031	FRC-He %Pred	86.9	2
2031	FRC-He %Pred	86.7	4
2031	FVC %Pred	138.2	2
2031	FVC %Pred	127.4	4
2031	MEF 25 %Pred	31.7	2
2031	MEF 25 %Pred	26.7	4
2031	MEF 75 %Pred	108.2	2
2031	MEF 75 %Pred	102.2	4
2031	TLCO %Pred	60.7	2
2031	TLCO %Pred	58.7	4
2032	FEV 1 % VC MAX	64.04	2
2032	FEV 1 % VC MAX	68.65	4
2032	FEV 1 %Pred	118	2
2032	FEV 1 %Pred	118.6	4
2032	FRC-He %Pred	87.4	2
2032	FRC-He %Pred	86.6	4
2032	FVC %Pred	136.8	2
2032	FVC %Pred	133.1	4
2032	MEF 25 %Pred	22.1	2
2032	MEF 25 %Pred	40.1	4
2032	MEF 75 %Pred	95.3	2
2032	MEF 75 %Pred	102.6	4
2032	TLCO %Pred	131.6	2
2032	TLCO %Pred	124.1	4
2033	FEV 1 % VC MAX	69.84	2
2033	FEV 1 % VC MAX	69.69	4
2033	FEV 1 %Pred	103.5	2
2033	FEV 1 %Pred	96.4	4
2033	FRC-He %Pred	107.9	2
2033	FRC-He %Pred	103.1	4
2033	FVC %Pred	126	2
2033	FVC %Pred	117.6	4
2033	MEF 25 %Pred	29.9	2
2033	MEF 25 %Pred	24.9	4
2033	MEF 75 %Pred	121.5	2
2033	MEF 75 %Pred	87.1	4
2033	TLCO %Pred	90.1	2
2033	TLCO %Pred	82.7	4
2034	FEV 1 % VC MAX	76.7	2
2034	FEV 1 % VC MAX	72.53	4
2034	FEV 1 %Pred	118.4	2
2034	FEV 1 %Pred	114.7	4
2034	FRC-He %Pred	88.8	2
2034	FRC-He %Pred	86.4	4
2034	FVC %Pred	122.2	2
2034	FVC %Pred	120.3	4
2034	MEF 25 %Pred	66.2	2
2034	MEF 25 %Pred	42.2	4
2034	MEF 75 %Pred	119.8	2
2034	MEF 75 %Pred	108.5	4
2034	TLCO %Pred	107.8	2
2034	TLCO %Pred	113.6	4
2035	FEV 1 % VC MAX	76.5	2
2035	FEV 1 % VC MAX	76.35	4
2035	FEV 1 %Pred	128.2	2
2035	FEV 1 %Pred	127.6	4
2035	FRC-He %Pred	93.1	2
2035	FRC-He %Pred	95.1	4
2035	FVC %Pred	141.4	2
2035	FVC %Pred	141	4
2035	MEF 25 %Pred	40.4	2
2035	MEF 25 %Pred	38.9	4
2035	MEF 75 %Pred	134.5	2
2035	MEF 75 %Pred	133.2	4
2035	TLCO %Pred	83.5	2
2035	TLCO %Pred	80.8	4
2036	FEV 1 % VC MAX	66.3	2
2036	FEV 1 % VC MAX	65.18	4
2036	FEV 1 %Pred	100.4	2
2036	FEV 1 %Pred	93.8	4
2036	FRC-He %Pred	102.4	2
2036	FRC-He %Pred	103.4	4
2036	FVC %Pred	119.8	2
2036	FVC %Pred	113.2	4
2036	MEF 25 %Pred	35.8	2
2036	MEF 25 %Pred	38.7	4
2036	MEF 75 %Pred	79	2
2036	MEF 75 %Pred	79	4
2036	TLCO %Pred	100.4	2
2036	TLCO %Pred	89.8	4
2037	FEV 1 % VC MAX	71.3	2
2037	FEV 1 % VC MAX	70.96	4
2037	FEV 1 %Pred	104.7	2
2037	FEV 1 %Pred	101.4	4
2037	FRC-He %Pred	59.9	2
2037	FRC-He %Pred	74.2	4
2037	FVC %Pred	117.4	2
2037	FVC %Pred	114.2	4
2037	MEF 25 %Pred	40.4	2
2037	MEF 25 %Pred	39.7	4
2037	MEF 75 %Pred	86.8	2
2037	MEF 75 %Pred	75.9	4
2037	TLCO %Pred	118.6	2
2037	TLCO %Pred	121.9	4
2038	FEV 1 % VC MAX	78.16	2
2038	FEV 1 % VC MAX	77.44	4
2038	FEV 1 %Pred	99.8	2
2038	FEV 1 %Pred	99.7	4
2038	FRC-He %Pred	81.7	2
2038	FRC-He %Pred	73	4
2038	FVC %Pred	108.3	2
2038	FVC %Pred	109.2	4
2038	MEF 25 %Pred	41.9	2
2038	MEF 25 %Pred	40.3	4
2038	MEF 75 %Pred	97.1	2
2038	MEF 75 %Pred	98.6	4
2038	TLCO %Pred	76.1	2
2038	TLCO %Pred	75.2	4
2039	FEV 1 % VC MAX	75.33	2
2039	FEV 1 % VC MAX	72.2	4
2039	FEV 1 %Pred	111	2
2039	FEV 1 %Pred	105	4
2039	FRC-He %Pred	79.2	2
2039	FRC-He %Pred	79.7	4
2039	FVC %Pred	125.2	2
2039	FVC %Pred	123.6	4
2039	MEF 25 %Pred	36.1	2
2039	MEF 25 %Pred	24.6	4
2039	MEF 75 %Pred	109.1	2
2039	MEF 75 %Pred	108.3	4
2039	TLCO %Pred	82.5	2
2039	TLCO %Pred	81	4
2040	FEV 1 % VC MAX	72.16	2
2040	FEV 1 % VC MAX	71.44	4
2040	FEV 1 %Pred	116.8	2
2040	FEV 1 %Pred	116.4	4
2040	FRC-He %Pred	101.7	2
2040	FRC-He %Pred	88.9	4
2040	FVC %Pred	126.9	2
2040	FVC %Pred	127.4	4
2040	MEF 25 %Pred	54.2	2
2040	MEF 25 %Pred	52.3	4
2040	MEF 75 %Pred	83.9	2
2040	MEF 75 %Pred	87.3	4
2040	TLCO %Pred	108.3	2
2041	FEV 1 % VC MAX	72.18	2
2041	FEV 1 % VC MAX	70.43	4
2041	FEV 1 %Pred	106.4	2
2041	FEV 1 %Pred	104.6	4
2041	FRC-He %Pred	98.7	2
2041	FRC-He %Pred	92.1	4
2041	FVC %Pred	117.2	2
2041	FVC %Pred	118.4	4
2041	MEF 25 %Pred	40.7	2
2041	MEF 25 %Pred	35.1	4
2041	MEF 75 %Pred	108.3	2
2041	MEF 75 %Pred	106.1	4
2041	TLCO %Pred	97.4	2
2041	TLCO %Pred	97.7	4
2042	FEV 1 % VC MAX	74.91	2
2042	FEV 1 % VC MAX	70.2	4
2042	FEV 1 %Pred	92.9	2
2042	FEV 1 %Pred	88	4
2042	FRC-He %Pred	47.4	2
2042	FRC-He %Pred	60	4
2042	FVC %Pred	99.8	2
2042	FVC %Pred	97.5	4
2042	MEF 25 %Pred	45.6	2
2042	MEF 25 %Pred	18.6	4
2042	MEF 75 %Pred	97.7	2
2042	MEF 75 %Pred	85.4	4
2042	TLCO %Pred	80.5	2
2042	TLCO %Pred	82.6	4
2043	FEV 1 % VC MAX	69.32	2
2043	FEV 1 % VC MAX	68.42	4
2043	FEV 1 %Pred	84.3	2
2043	FEV 1 %Pred	83.1	4
2043	FRC-He %Pred	108.6	2
2043	FRC-He %Pred	112.3	4
2043	FVC %Pred	103.9	2
2043	FVC %Pred	103.7	4
2043	MEF 25 %Pred	33.1	2
2043	MEF 25 %Pred	31.7	4
2043	MEF 75 %Pred	83.8	2
2043	MEF 75 %Pred	80.1	4
2043	TLCO %Pred	70.2	2
2043	TLCO %Pred	69.6	4
2044	FEV 1 % VC MAX	77.24	2
2044	FEV 1 % VC MAX	74.65	4
2044	FEV 1 %Pred	109.1	2
2044	FEV 1 %Pred	105.9	4
2044	FRC-He %Pred	95.5	2
2044	FRC-He %Pred	93.9	4
2044	FVC %Pred	120.2	2
2044	FVC %Pred	120.7	4
2044	MEF 25 %Pred	48.5	2
2044	MEF 25 %Pred	33.5	4
2044	MEF 75 %Pred	136.8	2
2044	MEF 75 %Pred	100	4
2044	TLCO %Pred	76.5	2
2044	TLCO %Pred	74.6	4
2045	FEV 1 % VC MAX	73.14	2
2045	FEV 1 % VC MAX	67.92	4
2045	FEV 1 %Pred	127.6	2
2045	FEV 1 %Pred	129	4
2045	FRC-He %Pred	96.1	2
2045	FRC-He %Pred	86.1	4
2045	FVC %Pred	133.8	2
2045	FVC %Pred	145.6	4
2045	MEF 25 %Pred	52.1	2
2045	MEF 25 %Pred	39.1	4
2045	MEF 75 %Pred	121.4	2
2045	MEF 75 %Pred	117.6	4
2045	TLCO %Pred	89.1	2
2045	TLCO %Pred	92.8	4
2046	FEV 1 % VC MAX	73.12	2
2046	FEV 1 % VC MAX	68.69	4
2046	FEV 1 %Pred	122.7	2
2046	FEV 1 %Pred	121.5	4
2046	FRC-He %Pred	91.9	2
2046	FRC-He %Pred	87.4	4
2046	FVC %Pred	133.3	2
2046	FVC %Pred	140.4	4
2046	MEF 25 %Pred	55	2
2046	MEF 25 %Pred	44.5	4
2046	MEF 75 %Pred	89.2	2
2046	MEF 75 %Pred	90.4	4
2046	TLCO %Pred	97.1	2
2046	TLCO %Pred	92.2	4
2047	FEV 1 % VC MAX	67.14	2
2047	FEV 1 % VC MAX	65.71	4
2047	FEV 1 %Pred	104.7	2
2047	FEV 1 %Pred	99.6	4
2047	FRC-He %Pred	86.6	2
2047	FRC-He %Pred	76.8	4
2047	FVC %Pred	125.3	2
2047	FVC %Pred	121.9	4
2047	MEF 25 %Pred	33.5	2
2047	MEF 25 %Pred	27.6	4
2047	MEF 75 %Pred	83.1	2
2047	MEF 75 %Pred	73.7	4
2047	TLCO %Pred	108.1	2
2047	TLCO %Pred	107.5	4
2048	FEV 1 % VC MAX	75.31	2
2048	FEV 1 % VC MAX	72.67	4
2048	FEV 1 %Pred	119.1	2
2048	FEV 1 %Pred	113.9	4
2048	FRC-He %Pred	79.1	2
2048	FRC-He %Pred	95.1	4
2048	FVC %Pred	128.3	2
2048	FVC %Pred	122.3	4
2048	MEF 25 %Pred	54.3	2
2048	MEF 25 %Pred	39.6	4
2048	MEF 75 %Pred	106.1	2
2048	MEF 75 %Pred	108.1	4
2048	TLCO %Pred	98	2
2048	TLCO %Pred	99	4
2049	FEV 1 % VC MAX	71.76	2
2049	FEV 1 % VC MAX	73.04	4
2049	FEV 1 %Pred	132.3	2
2049	FEV 1 %Pred	132.2	4
2049	FRC-He %Pred	107.9	2
2049	FRC-He %Pred	108.1	4
2049	FVC %Pred	148.4	2
2049	FVC %Pred	145.7	4
2049	MEF 25 %Pred	59.1	2
2049	MEF 25 %Pred	62.2	4
2049	MEF 75 %Pred	126.9	2
2049	MEF 75 %Pred	112.3	4
2049	TLCO %Pred	118.8	2
2049	TLCO %Pred	118.2	4
2050	FEV 1 % VC MAX	79.46	2
2050	FEV 1 % VC MAX	70.06	4
2050	FEV 1 %Pred	133.8	2
2050	FEV 1 %Pred	116.2	4
2050	FRC-He %Pred	98.8	2
2050	FRC-He %Pred	83.1	4
2050	FVC %Pred	131.3	2
2050	FVC %Pred	125.5	4
2050	MEF 25 %Pred	75.4	2
2050	MEF 25 %Pred	22	4
2050	MEF 75 %Pred	122.7	2
2050	MEF 75 %Pred	104.2	4
2050	TLCO %Pred	103.1	2
2050	TLCO %Pred	102.6	4
2051	FEV 1 % VC MAX	70.06	2
2051	FEV 1 % VC MAX	70.92	4
2051	FEV 1 %Pred	93.5	2
2051	FEV 1 %Pred	99	4
2051	FRC-He %Pred	80.4	2
2051	FRC-He %Pred	80.9	4
2051	FVC %Pred	105.2	2
2051	FVC %Pred	110	4
2051	MEF 25 %Pred	27.7	2
2051	MEF 25 %Pred	31.2	4
2051	MEF 75 %Pred	83.3	2
2051	MEF 75 %Pred	85.9	4
2051	TLCO %Pred	106.8	2
2051	TLCO %Pred	106.2	4
2052	FEV 1 % VC MAX	59.66	2
2052	FEV 1 % VC MAX	63.43	4
2052	FEV 1 %Pred	89	2
2052	FEV 1 %Pred	89.7	4
2052	FRC-He %Pred	86.6	2
2052	FRC-He %Pred	81.6	4
2052	FVC %Pred	125.5	2
2052	FVC %Pred	119	4
2052	MEF 25 %Pred	13.5	2
2052	MEF 25 %Pred	12.7	4
2052	MEF 75 %Pred	71.8	2
2052	MEF 75 %Pred	76.7	4
2052	TLCO %Pred	84.7	2
2052	TLCO %Pred	85.4	4
2054	FEV 1 % VC MAX	61.18	2
2054	FEV 1 % VC MAX	62.56	4
2054	FEV 1 %Pred	94	2
2054	FEV 1 %Pred	94.4	4
2054	FRC-He %Pred	102.9	2
2054	FRC-He %Pred	119.9	4
2054	FVC %Pred	116.1	2
2054	FVC %Pred	117	4
2054	MEF 25 %Pred	34.3	2
2054	MEF 25 %Pred	35	4
2054	MEF 75 %Pred	46.8	2
2054	MEF 75 %Pred	57.6	4
2054	TLCO %Pred	103.6	2
2054	TLCO %Pred	105	4
2055	FEV 1 % VC MAX	71.71	2
2055	FEV 1 % VC MAX	75.46	4
2055	FEV 1 %Pred	113.2	2
2055	FEV 1 %Pred	108.7	4
2055	FRC-He %Pred	99.3	2
2055	FRC-He %Pred	115.8	4
2055	FVC %Pred	131.8	2
2055	FVC %Pred	120.2	4
2055	MEF 25 %Pred	26.5	2
2055	MEF 25 %Pred	32.5	4
2055	MEF 75 %Pred	131.2	2
2055	MEF 75 %Pred	127.3	4
2055	TLCO %Pred	74.5	2
2055	TLCO %Pred	70.6	4
2056	FEV 1 % VC MAX	79.19	2
2056	FEV 1 % VC MAX	77.95	4
2056	FEV 1 %Pred	111.9	2
2056	FEV 1 %Pred	114.4	4
2056	FRC-He %Pred	86	2
2056	FRC-He %Pred	91	4
2056	FVC %Pred	116.9	2
2056	FVC %Pred	117.9	4
2056	MEF 25 %Pred	47.5	2
2056	MEF 25 %Pred	45.5	4
2056	MEF 75 %Pred	99.8	2
2056	MEF 75 %Pred	100.6	4
2056	TLCO %Pred	94.8	2
2056	TLCO %Pred	92.6	4
2057	FEV 1 % VC MAX	74.97	2
2057	FEV 1 % VC MAX	77.12	4
2057	FEV 1 %Pred	121.4	2
2057	FEV 1 %Pred	119.2	4
2057	FRC-He %Pred	130.8	2
2057	FRC-He %Pred	129.6	4
2057	FVC %Pred	130.6	2
2057	FVC %Pred	124.7	4
2057	MEF 25 %Pred	60.7	2
2057	MEF 25 %Pred	70.2	4
2057	MEF 75 %Pred	124.1	2
2057	MEF 75 %Pred	120.4	4
2057	TLCO %Pred	80.4	2
2057	TLCO %Pred	81.4	4
2058	FEV 1 % VC MAX	74.02	2
2058	FEV 1 % VC MAX	77.64	4
2058	FEV 1 %Pred	105.9	2
2058	FEV 1 %Pred	109.5	4
2058	FRC-He %Pred	87	2
2058	FRC-He %Pred	86.7	4
2058	FVC %Pred	120.2	2
2058	FVC %Pred	118.6	4
2058	MEF 25 %Pred	28.3	2
2058	MEF 25 %Pred	50.8	4
2058	MEF 75 %Pred	105.7	2
2058	MEF 75 %Pred	110.1	4
2058	TLCO %Pred	78	2
2058	TLCO %Pred	79.1	4
2059	FEV 1 % VC MAX	70.93	2
2059	FEV 1 % VC MAX	70.75	4
2059	FEV 1 %Pred	111.7	2
2059	FEV 1 %Pred	111.4	4
2059	FRC-He %Pred	141.6	2
2059	FRC-He %Pred	114.8	4
2059	FVC %Pred	127.1	2
2059	FVC %Pred	127.3	4
2059	MEF 25 %Pred	44.4	2
2059	MEF 25 %Pred	41.5	4
2059	MEF 75 %Pred	93.3	2
2059	MEF 75 %Pred	92.6	4
2059	TLCO %Pred	82.6	2
2059	TLCO %Pred	82.3	4
2060	FEV 1 % VC MAX	78.81	2
2060	FEV 1 % VC MAX	76.56	4
2060	FEV 1 %Pred	120.8	2
2060	FEV 1 %Pred	119.5	4
2060	FRC-He %Pred	78	2
2060	FRC-He %Pred	78.7	4
2060	FVC %Pred	125.7	2
2060	FVC %Pred	129.3	4
2060	MEF 25 %Pred	54.8	2
2060	MEF 25 %Pred	37.4	4
2060	MEF 75 %Pred	116.1	2
2060	MEF 75 %Pred	107	4
2060	TLCO %Pred	80	2
2060	TLCO %Pred	78.9	4
2061	FEV 1 % VC MAX	72.83	2
2061	FEV 1 % VC MAX	73.4	4
2061	FEV 1 %Pred	96.9	2
2061	FEV 1 %Pred	92.8	4
2061	FRC-He %Pred	98.5	2
2061	FRC-He %Pred	90.2	4
2061	FVC %Pred	111.3	2
2061	FVC %Pred	105.7	4
2061	MEF 25 %Pred	34.9	2
2061	MEF 25 %Pred	34.5	4
2061	MEF 75 %Pred	110.2	2
2061	MEF 75 %Pred	103.7	4
2061	TLCO %Pred	86.7	2
2061	TLCO %Pred	85.5	4
2062	FEV 1 % VC MAX	72.83	2
2062	FEV 1 % VC MAX	71.84	4
2062	FEV 1 %Pred	124.8	2
2062	FEV 1 %Pred	122.5	4
2062	FRC-He %Pred	92.9	2
2062	FRC-He %Pred	121	4
2062	FVC %Pred	144	2
2062	FVC %Pred	143.2	4
2062	MEF 25 %Pred	48.9	2
2062	MEF 25 %Pred	42.7	4
2062	MEF 75 %Pred	114.1	2
2062	MEF 75 %Pred	103	4
2062	TLCO %Pred	84.5	2
2062	TLCO %Pred	79	4
2063	FEV 1 % VC MAX	71.71	2
2063	FEV 1 % VC MAX	69.42	4
2063	FEV 1 %Pred	120.1	2
2063	FEV 1 %Pred	112.5	4
2063	FRC-He %Pred	127.3	2
2063	FRC-He %Pred	114.1	4
2063	FVC %Pred	138	2
2063	FVC %Pred	133.5	4
2063	MEF 25 %Pred	42	2
2063	MEF 25 %Pred	30.6	4
2063	MEF 75 %Pred	90.6	2
2063	MEF 75 %Pred	88.7	4
2063	TLCO %Pred	70.6	2
2063	TLCO %Pred	69.3	4
2064	FEV 1 % VC MAX	74.22	2
2064	FEV 1 % VC MAX	71.74	4
2064	FEV 1 %Pred	90.1	2
2064	FEV 1 %Pred	88	4
2064	FRC-He %Pred	83.3	2
2064	FRC-He %Pred	86	4
2064	FVC %Pred	96	2
2064	FVC %Pred	97.1	4
2064	MEF 25 %Pred	18.2	2
2064	MEF 25 %Pred	23.1	4
2064	MEF 75 %Pred	110.3	2
2064	MEF 75 %Pred	120	4
2064	TLCO %Pred	93.9	2
2064	TLCO %Pred	88.3	4
3001	FEV 1 % VC MAX	68.29	2
3001	FEV 1 % VC MAX	69.42	4
3001	FEV 1 %Pred	83.7	2
3001	FEV 1 %Pred	83	4
3001	FRC-He %Pred	104.1	2
3001	FRC-He %Pred	113.2	4
3001	FVC %Pred	99.5	2
3001	FVC %Pred	97	4
3001	MEF 25 %Pred	33	2
3001	MEF 25 %Pred	32.1	4
3001	MEF 75 %Pred	69.7	2
3001	MEF 75 %Pred	76	4
3001	TLCO %Pred	58.6	2
3001	TLCO %Pred	56.9	4
3002	FEV 1 % VC MAX	76.63	2
3002	FEV 1 % VC MAX	69.49	4
3002	FEV 1 %Pred	92.9	2
3002	FEV 1 %Pred	88.1	4
3002	FRC-He %Pred	95.6	2
3002	FRC-He %Pred	90.6	4
3002	FVC %Pred	96.7	2
3002	FVC %Pred	98.1	4
3002	MEF 25 %Pred	52.6	2
3002	MEF 25 %Pred	24.4	4
3002	MEF 75 %Pred	78.3	2
3002	MEF 75 %Pred	90.7	4
3002	TLCO %Pred	88.9	2
3002	TLCO %Pred	84.7	4
3003	FEV 1 % VC MAX	73.45	2
3003	FEV 1 % VC MAX	77.73	4
3003	FEV 1 %Pred	100.4	2
3003	FEV 1 %Pred	102.2	4
3003	FRC-He %Pred	101.2	2
3003	FRC-He %Pred	96.3	4
3003	FVC %Pred	108.6	2
3003	FVC %Pred	106.4	4
3003	MEF 25 %Pred	30.1	2
3003	MEF 25 %Pred	51.5	4
3003	MEF 75 %Pred	114.6	2
3003	MEF 75 %Pred	95.1	4
3003	TLCO %Pred	99.4	2
3003	TLCO %Pred	106.8	4
3004	FEV 1 % VC MAX	65.87	2
3004	FEV 1 % VC MAX	63.11	4
3004	FEV 1 %Pred	92.2	2
3004	FEV 1 %Pred	94.4	4
3004	FRC-He %Pred	90.9	2
3004	FRC-He %Pred	92.5	4
3004	FVC %Pred	111.6	2
3004	FVC %Pred	118.7	4
3004	MEF 25 %Pred	23.2	2
3004	MEF 25 %Pred	10.6	4
3004	MEF 75 %Pred	97.9	2
3004	MEF 75 %Pred	98.7	4
3004	TLCO %Pred	82.5	2
3004	TLCO %Pred	80.3	4
3005	FEV 1 % VC MAX	79	4
3005	FEV 1 %Pred	100.8	4
3005	FRC-He %Pred	91.1	2
3005	FRC-He %Pred	94.4	4
3005	FVC %Pred	105.3	4
3005	MEF 25 %Pred	28.7	4
3005	MEF 75 %Pred	117.7	4
3005	TLCO %Pred	60	2
3005	TLCO %Pred	60.9	4
3006	FEV 1 % VC MAX	65.8	2
3006	FEV 1 % VC MAX	66.42	4
3006	FEV 1 %Pred	107.5	2
3006	FEV 1 %Pred	104.1	4
3006	FRC-He %Pred	97.5	2
3006	FRC-He %Pred	98.9	4
3006	FVC %Pred	127.6	2
3006	FVC %Pred	124.4	4
3006	MEF 25 %Pred	24.8	2
3006	MEF 25 %Pred	37.5	4
3006	MEF 75 %Pred	89	2
3006	MEF 75 %Pred	74.2	4
3006	TLCO %Pred	86.5	2
3006	TLCO %Pred	78.9	4
3007	FEV 1 % VC MAX	77.24	2
3007	FEV 1 % VC MAX	78.72	4
3007	FEV 1 %Pred	103.8	2
3007	FEV 1 %Pred	99	4
3007	FRC-He %Pred	74.8	2
3007	FRC-He %Pred	77.1	4
3007	FVC %Pred	107	2
3007	FVC %Pred	100.1	4
3007	MEF 25 %Pred	52.6	2
3007	MEF 25 %Pred	60.9	4
3007	MEF 75 %Pred	105.4	2
3007	MEF 75 %Pred	97.2	4
3007	TLCO %Pred	103.9	2
3007	TLCO %Pred	91.7	4
3008	FEV 1 % VC MAX	74.18	2
3008	FEV 1 % VC MAX	70.46	4
3008	FEV 1 %Pred	102.1	2
3008	FEV 1 %Pred	101.5	4
3008	FRC-He %Pred	124.9	2
3008	FRC-He %Pred	117.3	4
3008	FVC %Pred	115.5	2
3008	FVC %Pred	123.6	4
3008	MEF 25 %Pred	38.9	2
3008	MEF 25 %Pred	31.3	4
3008	MEF 75 %Pred	92.5	2
3008	MEF 75 %Pred	91.9	4
3008	TLCO %Pred	66.8	2
3008	TLCO %Pred	64.7	4
3009	FEV 1 % VC MAX	65.52	2
3009	FEV 1 % VC MAX	66.83	4
3009	FEV 1 %Pred	96.4	2
3009	FEV 1 %Pred	98.2	4
3009	FRC-He %Pred	142.3	2
3009	FRC-He %Pred	110.1	4
3009	FVC %Pred	118.3	2
3009	FVC %Pred	118.1	4
3009	MEF 25 %Pred	32.1	2
3009	MEF 25 %Pred	34.9	4
3009	MEF 75 %Pred	68.8	2
3009	MEF 75 %Pred	68.9	4
3009	TLCO %Pred	90	2
3009	TLCO %Pred	84.1	4
3010	FEV 1 % VC MAX	84.45	2
3010	FEV 1 % VC MAX	80.05	4
3010	FEV 1 %Pred	107.2	2
3010	FEV 1 %Pred	98.1	4
3010	FRC-He %Pred	84.5	2
3010	FRC-He %Pred	81.5	4
3010	FVC %Pred	103.7	2
3010	FVC %Pred	98.8	4
3010	MEF 25 %Pred	84.2	2
3010	MEF 25 %Pred	57.1	4
3010	MEF 75 %Pred	124.7	2
3010	MEF 75 %Pred	116.2	4
3010	TLCO %Pred	79.6	2
3010	TLCO %Pred	76.5	4
3011	FEV 1 % VC MAX	66.76	2
3011	FEV 1 % VC MAX	66.35	4
3011	FEV 1 %Pred	98.6	2
3011	FEV 1 %Pred	107.2	4
3011	FRC-He %Pred	220	2
3011	FRC-He %Pred	154.4	4
3011	FVC %Pred	118.9	2
3011	FVC %Pred	130.1	4
3011	MEF 25 %Pred	48.1	2
3011	MEF 25 %Pred	39.7	4
3011	MEF 75 %Pred	90.3	2
3011	MEF 75 %Pred	101.1	4
3011	TLCO %Pred	82.9	2
3011	TLCO %Pred	83.2	4
3012	FEV 1 % VC MAX	71.46	2
3012	FEV 1 % VC MAX	71.96	4
3012	FEV 1 %Pred	103.3	2
3012	FEV 1 %Pred	103.1	4
3012	FRC-He %Pred	119.1	2
3012	FRC-He %Pred	115.4	4
3012	FVC %Pred	123.1	2
3012	FVC %Pred	122	4
3012	MEF 25 %Pred	36	2
3012	MEF 25 %Pred	40.9	4
3012	MEF 75 %Pred	87.4	2
3012	MEF 75 %Pred	89.5	4
3012	TLCO %Pred	65.7	2
3012	TLCO %Pred	71.3	4
3013	FEV 1 % VC MAX	71.09	2
3013	FEV 1 % VC MAX	69.55	4
3013	FEV 1 %Pred	96.1	2
3013	FEV 1 %Pred	92.8	4
3013	FRC-He %Pred	84.1	2
3013	FRC-He %Pred	82.4	4
3013	FVC %Pred	113.9	2
3013	FVC %Pred	109.3	4
3013	MEF 25 %Pred	18.1	2
3013	MEF 25 %Pred	21.8	4
3013	MEF 75 %Pred	115.7	2
3013	MEF 75 %Pred	99.2	4
3013	TLCO %Pred	67.3	2
3013	TLCO %Pred	62.1	4
3014	FEV 1 % VC MAX	75.64	2
3014	FEV 1 % VC MAX	76.41	4
3014	FEV 1 %Pred	129.4	2
3014	FEV 1 %Pred	127.4	4
3014	FRC-He %Pred	127.2	2
3014	FRC-He %Pred	126.5	4
3014	FVC %Pred	139.1	2
3014	FVC %Pred	135.6	4
3014	MEF 25 %Pred	60.8	2
3014	MEF 25 %Pred	71.2	4
3014	MEF 75 %Pred	147	2
3014	MEF 75 %Pred	127.1	4
3014	TLCO %Pred	83.4	2
3014	TLCO %Pred	88.6	4
3015	FEV 1 % VC MAX	73.18	2
3015	FEV 1 % VC MAX	71.75	4
3015	FEV 1 %Pred	102.9	2
3015	FEV 1 %Pred	100.8	4
3015	FRC-He %Pred	78.9	2
3015	FRC-He %Pred	110.1	4
3015	FVC %Pred	109.9	2
3015	FVC %Pred	109	4
3015	MEF 25 %Pred	65.4	2
3015	MEF 25 %Pred	67.9	4
3015	MEF 75 %Pred	92.5	2
3015	MEF 75 %Pred	96.2	4
3015	TLCO %Pred	97.4	2
3015	TLCO %Pred	103.6	4
3016	FEV 1 % VC MAX	68.48	2
3016	FEV 1 % VC MAX	70.78	4
3016	FEV 1 %Pred	121.3	2
3016	FEV 1 %Pred	121.9	4
3016	FRC-He %Pred	121.9	2
3016	FRC-He %Pred	120	4
3016	FVC %Pred	138.9	2
3016	FVC %Pred	135.1	4
3016	MEF 25 %Pred	66.7	2
3016	MEF 25 %Pred	70.7	4
3016	MEF 75 %Pred	80.9	2
3016	MEF 75 %Pred	83.4	4
3016	TLCO %Pred	101.4	2
3016	TLCO %Pred	106.1	4
3017	FEV 1 % VC MAX	64.84	2
3017	FEV 1 % VC MAX	73.77	4
3017	FEV 1 %Pred	79.6	2
3017	FEV 1 %Pred	90.9	4
3017	FRC-He %Pred	96.3	2
3017	FRC-He %Pred	107	4
3017	FVC %Pred	96.6	2
3017	FVC %Pred	96.9	4
3017	MEF 25 %Pred	47.1	2
3017	MEF 25 %Pred	55.5	4
3017	MEF 75 %Pred	67.3	2
3017	MEF 75 %Pred	80.9	4
3017	TLCO %Pred	88.8	2
3017	TLCO %Pred	89.6	4
3018	FEV 1 % VC MAX	65.92	2
3018	FEV 1 % VC MAX	63.31	4
3018	FEV 1 %Pred	134.7	2
3018	FEV 1 %Pred	123.5	4
3018	FRC-He %Pred	144	2
3018	FRC-He %Pred	130.1	4
3018	FVC %Pred	160.1	2
3018	FVC %Pred	152.8	4
3018	MEF 25 %Pred	33.1	2
3018	MEF 25 %Pred	32.3	4
3018	MEF 75 %Pred	137.2	2
3018	MEF 75 %Pred	140.5	4
3018	TLCO %Pred	95.5	2
3018	TLCO %Pred	90	4
3019	FEV 1 % VC MAX	68.42	2
3019	FEV 1 % VC MAX	71	4
3019	FEV 1 %Pred	103.6	2
3019	FEV 1 %Pred	93.8	4
3019	FRC-He %Pred	98.3	2
3019	FRC-He %Pred	94.9	4
3019	FVC %Pred	126.2	2
3019	FVC %Pred	110.1	4
3019	MEF 25 %Pred	19	2
3019	MEF 25 %Pred	24.2	4
3019	MEF 75 %Pred	108.4	2
3019	MEF 75 %Pred	110.8	4
3019	TLCO %Pred	89.1	2
3019	TLCO %Pred	70.6	4
3020	FEV 1 % VC MAX	75.35	2
3020	FEV 1 % VC MAX	74.36	4
3020	FEV 1 %Pred	114.4	2
3020	FEV 1 %Pred	109.9	4
3020	FRC-He %Pred	127.2	2
3020	FRC-He %Pred	108.2	4
3020	FVC %Pred	130.5	2
3020	FVC %Pred	127.1	4
3020	MEF 25 %Pred	54.5	2
3020	MEF 25 %Pred	51.1	4
3020	MEF 75 %Pred	120.9	2
3020	MEF 75 %Pred	113.9	4
3020	TLCO %Pred	68	2
3020	TLCO %Pred	76.8	4
3021	FEV 1 % VC MAX	69.14	2
3021	FEV 1 % VC MAX	65.48	4
3021	FEV 1 %Pred	87.6	2
3021	FEV 1 %Pred	83.2	4
3021	FRC-He %Pred	91.1	2
3021	FRC-He %Pred	93.4	4
3021	FVC %Pred	99.3	2
3021	FVC %Pred	93.6	4
3021	MEF 25 %Pred	35.6	2
3021	MEF 25 %Pred	20.7	4
3021	MEF 75 %Pred	55.2	2
3021	MEF 75 %Pred	47.5	4
3021	TLCO %Pred	67.1	2
3021	TLCO %Pred	66.6	4
3022	FEV 1 % VC MAX	74.89	2
3022	FEV 1 % VC MAX	76.45	4
3022	FEV 1 %Pred	124	2
3022	FEV 1 %Pred	126.7	4
3022	FRC-He %Pred	118.2	2
3022	FRC-He %Pred	118.1	4
3022	FVC %Pred	138	2
3022	FVC %Pred	140.7	4
3022	MEF 25 %Pred	46	2
3022	MEF 25 %Pred	55.1	4
3022	MEF 75 %Pred	116.4	2
3022	MEF 75 %Pred	103.6	4
3022	TLCO %Pred	91.9	2
3022	TLCO %Pred	83.1	4
3023	FEV 1 % VC MAX	72.74	2
3023	FEV 1 % VC MAX	70.49	4
3023	FEV 1 %Pred	81.1	2
3023	FEV 1 %Pred	87.5	4
3023	FRC-He %Pred	75	2
3023	FRC-He %Pred	71.9	4
3023	FVC %Pred	89.8	2
3023	FVC %Pred	100.1	4
3023	MEF 25 %Pred	28.9	2
3023	MEF 25 %Pred	16.7	4
3023	MEF 75 %Pred	95.2	2
3023	MEF 75 %Pred	88.8	4
3023	TLCO %Pred	75.5	2
3023	TLCO %Pred	66.8	4
3024	FEV 1 % VC MAX	68.25	2
3024	FEV 1 % VC MAX	68.36	4
3024	FEV 1 %Pred	105.4	2
[truncated: 1,350 more rows]
