# Supplementary material for: Physiological and biological characterization of smokers with and without COPD
Source: F1000Res. 2018 Mar 7;6:877. Originally published 2017 Jun 13. [Version 2] doi: 10.12688/f1000research.11698.2 (PMC5843826; doi:10.12688/f1000research.11698.2)
Supplement: Impulse Oscillometry — Table of impulse oscillometry data for each subject, including resistance at 5 (R at 5Hz) and 20 Hertz (R at 20Hz), reactance at 5 (X at 5Hz), and Resonant Frequency. The data for each measurement (TEST) are presented as value (standard result, STRESN), together with the visit number (VISITNUM) at which measurements were obtained. [file f1000research-6-15389-s0003.tgz]

Archive with 1 entries (1 files):
- 975475ac-7a66-43fe-8a16-682c89e3d75e_df715ad1-5b3c-4348-9fee-f084f589fba5_QASMC202_Impulse_Oscillometry.csv
