# Supplementary material for: Physiological and biological characterization of smokers with and without COPD
Source: F1000Res. 2018 Mar 7;6:877. Originally published 2017 Jun 13. [Version 2] doi: 10.12688/f1000research.11698.2 (PMC5843826; doi:10.12688/f1000research.11698.2)
Supplement: Impulse Oscillometry — Table of impulse oscillometry data for each subject, including resistance at 5 (R at 5Hz) and 20 Hertz (R at 20Hz), reactance at 5 (X at 5Hz), and Resonant Frequency. The data for each measurement (TEST) are presented as value (standard result, STRESN), together with the visit number (VISITNUM) at which measurements were obtained. [file f1000research-6-15389-s0003.tgz › 975475ac-7a66-43fe-8a16-682c89e3d75e_df715ad1-5b3c-4348-9fee-f084f589fba5_QASMC202_Impulse_Oscillometry.csv]

USUBJID	TEST	STRESN	VISITNUM
1001	R at 20Hz	0.37	2
1001	R at 20Hz	0.38	4
1001	R at 20Hz %Pred	145.2	2
1001	R at 20Hz %Pred	150.9	4
1001	R at 5Hz	0.69	2
1001	R at 5Hz	0.72	4
1001	R at 5Hz %Pred	233.9	2
1001	R at 5Hz %Pred	243.6	4
1001	Resonant Frequency	28.82	2
1001	Resonant Frequency	25.94	4
1001	X at 5Hz	-0.51	2
1001	X at 5Hz	-0.37	4
1001	X at 5Hz %Pred	4774.2	2
1001	X at 5Hz %Pred	3446.6	4
1002	R at 20Hz	0.35	2
1002	R at 20Hz	0.27	4
1002	R at 20Hz %Pred	143.4	2
1002	R at 20Hz %Pred	109.9	4
1002	R at 5Hz	0.35	2
1002	R at 5Hz	0.31	4
1002	R at 5Hz %Pred	122.2	2
1002	R at 5Hz %Pred	109.3	4
1002	Resonant Frequency	10.28	2
1002	Resonant Frequency	13.78	4
1002	X at 5Hz	-0.13	2
1002	X at 5Hz	-0.1	4
1002	X at 5Hz %Pred	5254.1	2
1002	X at 5Hz %Pred	3994.5	4
1003	R at 20Hz	0.34	2
1003	R at 20Hz	0.28	4
1003	R at 20Hz %Pred	129.5	2
1003	R at 20Hz %Pred	108.6	4
1003	R at 5Hz	0.37	2
1003	R at 5Hz	0.4	4
1003	R at 5Hz %Pred	121.5	2
1003	R at 5Hz %Pred	132.8	4
1003	Resonant Frequency	13.33	2
1003	Resonant Frequency	13.9	4
1003	X at 5Hz	-0.07	2
1003	X at 5Hz	-0.19	4
1003	X at 5Hz %Pred	387.2	2
1003	X at 5Hz %Pred	1080.7	4
1004	R at 20Hz	0.35	2
1004	R at 20Hz	0.33	4
1004	R at 20Hz %Pred	136.1	2
1004	R at 20Hz %Pred	128.3	4
1004	R at 5Hz	0.63	2
1004	R at 5Hz	0.61	4
1004	R at 5Hz %Pred	212.2	2
1004	R at 5Hz %Pred	205.5	4
1004	Resonant Frequency	21.55	2
1004	Resonant Frequency	20.75	4
1004	X at 5Hz	-0.26	2
1004	X at 5Hz	-0.36	4
1004	X at 5Hz %Pred	1816.1	2
1004	X at 5Hz %Pred	2572.4	4
1005	R at 20Hz	0.31	2
1005	R at 20Hz	0.34	4
1005	R at 20Hz %Pred	123.8	2
1005	R at 20Hz %Pred	134.9	4
1005	R at 5Hz	0.45	2
1005	R at 5Hz	0.6	4
1005	R at 5Hz %Pred	152.2	2
1005	R at 5Hz %Pred	203.1	4
1005	Resonant Frequency	22.82	2
1005	Resonant Frequency	24.93	4
1005	X at 5Hz	-0.19	2
1005	X at 5Hz	-0.21	4
1005	X at 5Hz %Pred	1976	2
1005	X at 5Hz %Pred	2259.9	4
1006	R at 20Hz	0.28	2
1006	R at 20Hz	0.28	4
1006	R at 20Hz %Pred	104.3	2
1006	R at 20Hz %Pred	105.2	4
1006	R at 5Hz	0.38	2
1006	R at 5Hz	0.44	4
1006	R at 5Hz %Pred	123.5	2
1006	R at 5Hz %Pred	143.1	4
1006	Resonant Frequency	18.68	2
1006	Resonant Frequency	17.54	4
1006	X at 5Hz	-0.16	2
1006	X at 5Hz	-0.28	4
1006	X at 5Hz %Pred	572.5	2
1006	X at 5Hz %Pred	1051.2	4
1007	R at 20Hz	0.37	2
1007	R at 20Hz	0.38	4
1007	R at 20Hz %Pred	106.5	2
1007	R at 20Hz %Pred	108.6	4
1007	R at 5Hz	0.55	2
1007	R at 5Hz	0.54	4
1007	R at 5Hz %Pred	135.6	2
1007	R at 5Hz %Pred	132.7	4
1007	Resonant Frequency	21.4	2
1007	Resonant Frequency	23.28	4
1007	X at 5Hz	-0.27	2
1007	X at 5Hz	-0.35	4
1007	X at 5Hz %Pred	272.1	2
1007	X at 5Hz %Pred	360.5	4
1008	R at 20Hz	0.27	2
1008	R at 20Hz	0.38	4
1008	R at 20Hz %Pred	102.8	2
1008	R at 20Hz %Pred	146.4	4
1008	R at 5Hz	0.4	2
1008	R at 5Hz	0.68	4
1008	R at 5Hz %Pred	132.8	2
1008	R at 5Hz %Pred	227.9	4
1008	Resonant Frequency	16.35	2
1008	Resonant Frequency	26.11	4
1008	X at 5Hz	-0.29	2
1008	X at 5Hz	-0.38	4
1008	X at 5Hz %Pred	1885.7	2
1008	X at 5Hz %Pred	2272.5	4
1009	R at 20Hz	0.27	2
1009	R at 20Hz	0.3	4
1009	R at 20Hz %Pred	102.8	2
1009	R at 20Hz %Pred	111.6	4
1009	R at 5Hz	0.43	2
1009	R at 5Hz	0.46	4
1009	R at 5Hz %Pred	142.8	2
1009	R at 5Hz %Pred	149.3	4
1009	Resonant Frequency	15.69	2
1009	Resonant Frequency	15.71	4
1009	X at 5Hz	-0.19	2
1009	X at 5Hz	-0.19	4
1009	X at 5Hz %Pred	902	2
1009	X at 5Hz %Pred	839.7	4
1010	R at 20Hz	0.4	2
1010	R at 20Hz	0.36	4
1010	R at 20Hz %Pred	115.3	2
1010	R at 20Hz %Pred	102.5	4
1010	R at 5Hz	0.56	2
1010	R at 5Hz	0.61	4
1010	R at 5Hz %Pred	137.2	2
1010	R at 5Hz %Pred	148.1	4
1010	Resonant Frequency	23.58	2
1010	Resonant Frequency	17.65	4
1010	X at 5Hz	-0.36	2
1010	X at 5Hz	-0.4	4
1010	X at 5Hz %Pred	337.1	2
1010	X at 5Hz %Pred	379.1	4
1011	R at 20Hz	0.24	2
1011	R at 20Hz	0.25	4
1011	R at 20Hz %Pred	99.2	2
1011	R at 20Hz %Pred	100.6	4
1011	R at 5Hz	0.34	2
1011	R at 5Hz	0.31	4
1011	R at 5Hz %Pred	120.7	2
1011	R at 5Hz %Pred	107.9	4
1011	Resonant Frequency	18.23	2
1011	Resonant Frequency	20.22	4
1011	X at 5Hz	-0.09	2
1011	X at 5Hz	-0.07	4
1011	X at 5Hz %Pred	119932.6	2
1011	X at 5Hz %Pred	93289.1	4
1012	R at 20Hz	0.52	2
1012	R at 20Hz	0.44	4
1012	R at 20Hz %Pred	157.9	2
1012	R at 20Hz %Pred	132.6	4
1012	R at 5Hz	0.83	2
1012	R at 5Hz	0.85	4
1012	R at 5Hz %Pred	213.6	2
1012	R at 5Hz %Pred	219.2	4
1012	Resonant Frequency	33.14	2
1012	Resonant Frequency	31.19	4
1012	X at 5Hz	-0.38	2
1012	X at 5Hz	-0.68	4
1012	X at 5Hz %Pred	516	2
1012	X at 5Hz %Pred	909.4	4
1013	R at 20Hz	0.3	2
1013	R at 20Hz	0.26	4
1013	R at 20Hz %Pred	90.7	2
1013	R at 20Hz %Pred	77.8	4
1013	R at 5Hz	0.67	2
1013	R at 5Hz	0.59	4
1013	R at 5Hz %Pred	170.6	2
1013	R at 5Hz %Pred	148.8	4
1013	Resonant Frequency	30.97	2
1013	Resonant Frequency	24.29	4
1013	X at 5Hz	-0.44	2
1013	X at 5Hz	-0.28	4
1013	X at 5Hz %Pred	536.4	2
1013	X at 5Hz %Pred	343.8	4
1014	R at 20Hz	0.28	2
1014	R at 20Hz	0.27	4
1014	R at 20Hz %Pred	114.1	2
1014	R at 20Hz %Pred	110.3	4
1014	R at 5Hz	0.41	2
1014	R at 5Hz	0.35	4
1014	R at 5Hz %Pred	145.6	2
1014	R at 5Hz %Pred	123.9	4
1014	Resonant Frequency	17.38	2
1014	Resonant Frequency	16.04	4
1014	X at 5Hz	-0.15	2
1014	X at 5Hz	-0.09	4
1014	X at 5Hz %Pred	-13559.9	2
1014	X at 5Hz %Pred	-8198.8	4
1015	R at 20Hz	0.29	2
1015	R at 20Hz	0.27	4
1015	R at 20Hz %Pred	113.6	2
1015	R at 20Hz %Pred	108.1	4
1015	R at 5Hz	0.31	2
1015	R at 5Hz	0.3	4
1015	R at 5Hz %Pred	106.1	2
1015	R at 5Hz %Pred	102.5	4
1015	Resonant Frequency	10.25	2
1015	Resonant Frequency	10.85	4
1015	X at 5Hz	-0.11	2
1015	X at 5Hz	-0.11	4
1015	X at 5Hz %Pred	1115.7	2
1015	X at 5Hz %Pred	1162.6	4
1016	R at 20Hz	0.43	4
1016	R at 20Hz %Pred	132.5	4
1016	R at 5Hz	0.87	4
1016	R at 5Hz %Pred	227.9	4
1016	Resonant Frequency	23.84	4
1016	X at 5Hz	-0.31	4
1016	X at 5Hz %Pred	482.7	4
1017	R at 20Hz	0.17	2
1017	R at 20Hz	0.29	4
1017	R at 20Hz %Pred	70.3	2
1017	R at 20Hz %Pred	116	4
1017	R at 5Hz	0.23	2
1017	R at 5Hz	0.3	4
1017	R at 5Hz %Pred	80.3	2
1017	R at 5Hz %Pred	105.9	4
1017	Resonant Frequency	18.52	2
1017	Resonant Frequency	11.66	4
1017	X at 5Hz	-0.05	2
1017	X at 5Hz	-0.07	4
1017	X at 5Hz %Pred	3922.1	2
1017	X at 5Hz %Pred	5259.6	4
1018	R at 20Hz	0.21	2
1018	R at 20Hz	0.21	4
1018	R at 20Hz %Pred	61.5	2
1018	R at 20Hz %Pred	61.1	4
1018	R at 5Hz	0.21	2
1018	R at 5Hz	0.21	4
1018	R at 5Hz %Pred	52.4	2
1018	R at 5Hz %Pred	51.2	4
1018	Resonant Frequency	11.33	2
1018	Resonant Frequency	9.83	4
1018	X at 5Hz	-0.08	2
1018	X at 5Hz	-0.07	4
1018	X at 5Hz %Pred	82.5	2
1018	X at 5Hz %Pred	73	4
1019	R at 20Hz	0.34	2
1019	R at 20Hz	0.3	4
1019	R at 20Hz %Pred	106	2
1019	R at 20Hz %Pred	93.3	4
1019	R at 5Hz	0.41	2
1019	R at 5Hz	0.39	4
1019	R at 5Hz %Pred	108.9	2
1019	R at 5Hz %Pred	102	4
1019	Resonant Frequency	14.7	2
1019	Resonant Frequency	15.17	4
1019	X at 5Hz	-0.2	2
1019	X at 5Hz	-0.17	4
1019	X at 5Hz %Pred	334.9	2
1019	X at 5Hz %Pred	287.2	4
1020	R at 20Hz	0.23	2
1020	R at 20Hz	0.22	4
1020	R at 20Hz %Pred	72.3	2
1020	R at 20Hz %Pred	89.3	4
1020	R at 5Hz	0.34	2
1020	R at 5Hz	0.33	4
1020	R at 5Hz %Pred	91.3	2
1020	R at 5Hz %Pred	114.5	4
1020	Resonant Frequency	16.58	2
1020	Resonant Frequency	15.95	4
1020	X at 5Hz	-0.18	2
1020	X at 5Hz	-0.17	4
1020	X at 5Hz %Pred	313.6	2
1020	X at 5Hz %Pred	4717.4	4
1021	R at 20Hz	0.33	2
1021	R at 20Hz	0.31	4
1021	R at 20Hz %Pred	133.7	2
1021	R at 20Hz %Pred	125.8	4
1021	R at 5Hz	0.46	2
1021	R at 5Hz	0.46	4
1021	R at 5Hz %Pred	162.4	2
1021	R at 5Hz %Pred	159.6	4
1021	Resonant Frequency	16.71	2
1021	Resonant Frequency	17.77	4
1021	X at 5Hz	-0.2	2
1021	X at 5Hz	-0.25	4
1021	X at 5Hz %Pred	15653.5	2
1021	X at 5Hz %Pred	19631.7	4
1022	R at 20Hz	0.26	2
1022	R at 20Hz	0.4	4
1022	R at 20Hz %Pred	103	2
1022	R at 20Hz %Pred	159.4	4
1022	R at 5Hz	0.36	2
1022	R at 5Hz	0.76	4
1022	R at 5Hz %Pred	123.8	2
1022	R at 5Hz %Pred	258	4
1022	Resonant Frequency	16.33	2
1022	Resonant Frequency	28.51	4
1022	X at 5Hz	-0.08	2
1022	X at 5Hz	-0.26	4
1022	X at 5Hz %Pred	885.4	2
1022	X at 5Hz %Pred	2753.2	4
1023	R at 20Hz	0.3	2
1023	R at 20Hz	0.3	4
1023	R at 20Hz %Pred	112.4	2
1023	R at 20Hz %Pred	115.3	4
1023	R at 5Hz	0.45	2
1023	R at 5Hz	0.46	4
1023	R at 5Hz %Pred	147.1	2
1023	R at 5Hz %Pred	151.4	4
1023	Resonant Frequency	19.58	2
1023	Resonant Frequency	18.55	4
1023	X at 5Hz	-0.25	2
1023	X at 5Hz	-0.22	4
1023	X at 5Hz %Pred	1259.8	2
1023	X at 5Hz %Pred	1083.7	4
1024	R at 20Hz	0.21	2
1024	R at 20Hz	0.22	4
1024	R at 20Hz %Pred	62.8	2
1024	R at 20Hz %Pred	65.7	4
1024	R at 5Hz	0.23	2
1024	R at 5Hz	0.24	4
1024	R at 5Hz %Pred	58.3	2
1024	R at 5Hz %Pred	62.1	4
1024	Resonant Frequency	11.3	2
1024	Resonant Frequency	12.78	4
1024	X at 5Hz	-0.08	2
1024	X at 5Hz	-0.08	4
1024	X at 5Hz %Pred	105.8	2
1024	X at 5Hz %Pred	101	4
1025	R at 20Hz	0.28	2
1025	R at 20Hz	0.22	4
1025	R at 20Hz %Pred	87.1	2
1025	R at 20Hz %Pred	69.6	4
1025	R at 5Hz	0.47	2
1025	R at 5Hz	0.32	4
1025	R at 5Hz %Pred	124.6	2
1025	R at 5Hz %Pred	85	4
1025	Resonant Frequency	19.33	2
1025	Resonant Frequency	16.94	4
1025	X at 5Hz	-0.23	2
1025	X at 5Hz	-0.12	4
1025	X at 5Hz %Pred	380.2	2
1025	X at 5Hz %Pred	207.1	4
1026	R at 20Hz	0.31	2
1026	R at 20Hz	0.27	4
1026	R at 20Hz %Pred	118.2	2
1026	R at 20Hz %Pred	104.7	4
1026	R at 5Hz	0.43	2
1026	R at 5Hz	0.41	4
1026	R at 5Hz %Pred	141.7	2
1026	R at 5Hz %Pred	134.1	4
1026	Resonant Frequency	16.29	2
1026	Resonant Frequency	15.66	4
1026	X at 5Hz	-0.34	2
1026	X at 5Hz	-0.21	4
1026	X at 5Hz %Pred	1827.4	2
1026	X at 5Hz %Pred	1103.4	4
1027	R at 20Hz	0.27	2
1027	R at 20Hz	0.31	4
1027	R at 20Hz %Pred	82.7	2
1027	R at 20Hz %Pred	94.5	4
1027	R at 5Hz	0.34	2
1027	R at 5Hz	0.37	4
1027	R at 5Hz %Pred	86.4	2
1027	R at 5Hz %Pred	94.2	4
1027	Resonant Frequency	15.48	2
1027	Resonant Frequency	14.86	4
1027	X at 5Hz	-0.14	2
1027	X at 5Hz	-0.17	4
1027	X at 5Hz %Pred	192.7	2
1027	X at 5Hz %Pred	232.7	4
1028	R at 20Hz	0.21	2
1028	R at 20Hz	0.2	4
1028	R at 20Hz %Pred	65.2	2
1028	R at 20Hz %Pred	62.7	4
1028	R at 5Hz	0.29	2
1028	R at 5Hz	0.28	4
1028	R at 5Hz %Pred	74.1	2
1028	R at 5Hz %Pred	72.7	4
1028	Resonant Frequency	12.8	2
1028	Resonant Frequency	13.7	4
1028	X at 5Hz	-0.07	2
1028	X at 5Hz	-0.07	4
1028	X at 5Hz %Pred	97.2	2
1028	X at 5Hz %Pred	101.4	4
1029	R at 20Hz	0.2	2
1029	R at 20Hz	0.23	4
1029	R at 20Hz %Pred	77.3	2
1029	R at 20Hz %Pred	89.7	4
1029	R at 5Hz	0.24	2
1029	R at 5Hz	0.3	4
1029	R at 5Hz %Pred	81.1	2
1029	R at 5Hz %Pred	103.2	4
1029	Resonant Frequency	13.26	2
1029	Resonant Frequency	15.81	4
1029	X at 5Hz	-0.07	2
1029	X at 5Hz	-0.1	4
1029	X at 5Hz %Pred	698.3	2
1029	X at 5Hz %Pred	1040.6	4
1030	R at 20Hz	0.42	2
1030	R at 20Hz	0.4	4
1030	R at 20Hz %Pred	137.7	2
1030	R at 20Hz %Pred	130.9	4
1030	R at 5Hz	0.59	2
1030	R at 5Hz	0.55	4
1030	R at 5Hz %Pred	161.4	2
1030	R at 5Hz %Pred	149.6	4
1030	Resonant Frequency	29.22	2
1030	Resonant Frequency	23.11	4
1030	X at 5Hz	-0.59	2
1030	X at 5Hz	-0.44	4
1030	X at 5Hz %Pred	1425	2
1030	X at 5Hz %Pred	1064.9	4
1031	R at 20Hz	0.28	2
1031	R at 20Hz	0.29	4
1031	R at 20Hz %Pred	82.6	2
1031	R at 20Hz %Pred	85.7	4
1031	R at 5Hz	0.4	2
1031	R at 5Hz	0.42	4
1031	R at 5Hz %Pred	98.7	2
1031	R at 5Hz %Pred	103.7	4
1031	Resonant Frequency	19.19	2
1031	Resonant Frequency	18.45	4
1031	X at 5Hz	-0.18	2
1031	X at 5Hz	-0.16	4
1031	X at 5Hz %Pred	190.7	2
1031	X at 5Hz %Pred	170	4
1032	R at 20Hz	0.34	2
1032	R at 20Hz	0.3	4
1032	R at 20Hz %Pred	132.3	2
1032	R at 20Hz %Pred	116.5	4
1032	R at 5Hz	0.49	2
1032	R at 5Hz	0.44	4
1032	R at 5Hz %Pred	164.8	2
1032	R at 5Hz %Pred	151	4
1032	Resonant Frequency	20.78	2
1032	Resonant Frequency	18.14	4
1032	X at 5Hz	-0.29	2
1032	X at 5Hz	-0.23	4
1032	X at 5Hz %Pred	2741.1	2
1032	X at 5Hz %Pred	2164.7	4
1033	R at 20Hz	0.3	2
1033	R at 20Hz	0.32	4
1033	R at 20Hz %Pred	113.9	2
1033	R at 20Hz %Pred	122.5	4
1033	R at 5Hz	0.47	2
1033	R at 5Hz	0.54	4
1033	R at 5Hz %Pred	154.6	2
1033	R at 5Hz %Pred	177	4
1033	Resonant Frequency	18.15	2
1033	Resonant Frequency	19.35	4
1033	X at 5Hz	-0.19	2
1033	X at 5Hz	-0.2	4
1033	X at 5Hz %Pred	959.5	2
1033	X at 5Hz %Pred	980.2	4
1034	R at 20Hz	0.35	2
1034	R at 20Hz	0.35	4
1034	R at 20Hz %Pred	106.3	2
1034	R at 20Hz %Pred	106.5	4
1034	R at 5Hz	0.37	2
1034	R at 5Hz	0.37	4
1034	R at 5Hz %Pred	95.2	2
1034	R at 5Hz %Pred	94.3	4
1034	Resonant Frequency	13.72	2
1034	Resonant Frequency	12.93	4
1034	X at 5Hz	-0.15	2
1034	X at 5Hz	-0.16	4
1034	X at 5Hz %Pred	197.5	2
1034	X at 5Hz %Pred	210.9	4
1035	R at 20Hz	0.17	2
1035	R at 20Hz	0.28	4
1035	R at 20Hz %Pred	68.3	2
1035	R at 20Hz %Pred	111.7	4
1035	R at 5Hz	0.22	2
1035	R at 5Hz	0.39	4
1035	R at 5Hz %Pred	77.4	2
1035	R at 5Hz %Pred	135.3	4
1035	Resonant Frequency	15.69	2
1035	Resonant Frequency	15.79	4
1035	X at 5Hz	-0.04	2
1035	X at 5Hz	-0.11	4
1035	X at 5Hz %Pred	1660.3	2
1035	X at 5Hz %Pred	4451.9	4
1036	R at 20Hz	0.31	2
1036	R at 20Hz	0.28	4
1036	R at 20Hz %Pred	100.2	2
1036	R at 20Hz %Pred	90	4
1036	R at 5Hz	0.51	2
1036	R at 5Hz	0.46	4
1036	R at 5Hz %Pred	138.7	2
1036	R at 5Hz %Pred	123.4	4
1036	Resonant Frequency	21.69	2
1036	Resonant Frequency	17.71	4
1036	X at 5Hz	-0.23	2
1036	X at 5Hz	-0.2	4
1036	X at 5Hz %Pred	473.9	2
1036	X at 5Hz %Pred	421.7	4
1037	R at 20Hz	0.19	2
1037	R at 20Hz	0.23	4
1037	R at 20Hz %Pred	71.4	2
1037	R at 20Hz %Pred	85.5	4
1037	R at 5Hz	0.21	2
1037	R at 5Hz	0.26	4
1037	R at 5Hz %Pred	68.4	2
1037	R at 5Hz %Pred	85.6	4
1037	Resonant Frequency	10.35	2
1037	Resonant Frequency	14.01	4
1037	X at 5Hz	-0.07	2
1037	X at 5Hz	-0.11	4
1037	X at 5Hz %Pred	346	2
1037	X at 5Hz %Pred	502	4
1039	R at 20Hz	0.24	2
1039	R at 20Hz	0.33	4
1039	R at 20Hz %Pred	91.2	2
1039	R at 20Hz %Pred	127.2	4
1039	R at 5Hz	0.26	2
1039	R at 5Hz	0.38	4
1039	R at 5Hz %Pred	85.6	2
1039	R at 5Hz %Pred	126.4	4
1039	Resonant Frequency	9.53	2
1039	Resonant Frequency	12.78	4
1039	X at 5Hz	-0.07	2
1039	X at 5Hz	-0.09	4
1039	X at 5Hz %Pred	481.9	2
1039	X at 5Hz %Pred	658.2	4
1040	R at 20Hz	0.32	2
1040	R at 20Hz	0.39	4
1040	R at 20Hz %Pred	93	2
1040	R at 20Hz %Pred	113.3	4
1040	R at 5Hz	0.39	2
1040	R at 5Hz	0.48	4
1040	R at 5Hz %Pred	97.1	2
1040	R at 5Hz %Pred	118.6	4
1040	Resonant Frequency	13.94	2
1040	Resonant Frequency	14.74	4
1040	X at 5Hz	-0.09	2
1040	X at 5Hz	-0.13	4
1040	X at 5Hz %Pred	100	2
1040	X at 5Hz %Pred	138.1	4
1041	R at 20Hz	0.3	2
1041	R at 20Hz	0.29	4
1041	R at 20Hz %Pred	91	2
1041	R at 20Hz %Pred	88.4	4
1041	R at 5Hz	0.51	2
1041	R at 5Hz	0.41	4
1041	R at 5Hz %Pred	129.4	2
1041	R at 5Hz %Pred	103.6	4
1041	Resonant Frequency	20.98	2
1041	Resonant Frequency	17.08	4
1041	X at 5Hz	-0.24	2
1041	X at 5Hz	-0.22	4
1041	X at 5Hz %Pred	307	2
1041	X at 5Hz %Pred	283.9	4
1042	R at 20Hz	0.26	2
1042	R at 20Hz	0.3	4
1042	R at 20Hz %Pred	99.6	2
1042	R at 20Hz %Pred	115	4
1042	R at 5Hz	0.37	2
1042	R at 5Hz	0.37	4
1042	R at 5Hz %Pred	121.8	2
1042	R at 5Hz %Pred	123.3	4
1042	Resonant Frequency	16.55	2
1042	Resonant Frequency	13.43	4
1042	X at 5Hz	-0.16	2
1042	X at 5Hz	-0.16	4
1042	X at 5Hz %Pred	927.7	2
1042	X at 5Hz %Pred	881.6	4
1043	R at 20Hz	0.31	2
1043	R at 20Hz	0.33	4
1043	R at 20Hz %Pred	91.5	2
1043	R at 20Hz %Pred	97.1	4
1043	R at 5Hz	0.49	2
1043	R at 5Hz	0.48	4
1043	R at 5Hz %Pred	123.6	2
1043	R at 5Hz %Pred	121	4
1043	Resonant Frequency	23.16	2
1043	Resonant Frequency	18.54	4
1043	X at 5Hz	-0.25	2
1043	X at 5Hz	-0.3	4
1043	X at 5Hz %Pred	286	2
1043	X at 5Hz %Pred	348.1	4
1044	R at 20Hz	0.43	2
1044	R at 20Hz	0.41	4
1044	R at 20Hz %Pred	128	2
1044	R at 20Hz %Pred	121.5	4
1044	R at 5Hz	0.56	2
1044	R at 5Hz	0.54	4
1044	R at 5Hz %Pred	141.6	2
1044	R at 5Hz %Pred	135.6	4
1044	Resonant Frequency	17.16	2
1044	Resonant Frequency	16.19	4
1044	X at 5Hz	-0.24	2
1044	X at 5Hz	-0.24	4
1044	X at 5Hz %Pred	286.8	2
1044	X at 5Hz %Pred	286	4
1045	R at 20Hz	0.38	2
1045	R at 20Hz	0.41	4
1045	R at 20Hz %Pred	117.3	2
1045	R at 20Hz %Pred	127.3	4
1045	R at 5Hz	0.65	2
1045	R at 5Hz	0.71	4
1045	R at 5Hz %Pred	168.9	2
1045	R at 5Hz %Pred	184.3	4
1045	Resonant Frequency	23.06	2
1045	Resonant Frequency	22.36	4
1045	X at 5Hz	-0.32	2
1045	X at 5Hz	-0.29	4
1045	X at 5Hz %Pred	460.8	2
1045	X at 5Hz %Pred	422	4
1046	R at 20Hz	0.31	2
1046	R at 20Hz	0.23	4
1046	R at 20Hz %Pred	91.6	2
1046	R at 20Hz %Pred	65.7	4
1046	R at 5Hz	0.39	2
1046	R at 5Hz	0.23	4
1046	R at 5Hz %Pred	96.8	2
1046	R at 5Hz %Pred	57.1	4
1046	Resonant Frequency	20.91	2
1046	Resonant Frequency	11.77	4
1046	X at 5Hz	-0.17	2
1046	X at 5Hz	-0.12	4
1046	X at 5Hz %Pred	175.1	2
1046	X at 5Hz %Pred	120.9	4
1047	R at 20Hz	0.23	2
1047	R at 20Hz	0.24	4
1047	R at 20Hz %Pred	87.6	2
1047	R at 20Hz %Pred	92.2	4
1047	R at 5Hz	0.25	2
1047	R at 5Hz	0.27	4
1047	R at 5Hz %Pred	85.1	2
1047	R at 5Hz %Pred	89.9	4
1047	Resonant Frequency	12.03	2
1047	Resonant Frequency	13.66	4
1047	X at 5Hz	-0.05	2
1047	X at 5Hz	-0.08	4
1047	X at 5Hz %Pred	356.2	2
1047	X at 5Hz %Pred	567.9	4
1048	R at 20Hz	0.37	2
1048	R at 20Hz	0.4	4
1048	R at 20Hz %Pred	153	2
1048	R at 20Hz %Pred	166.3	4
1048	R at 5Hz	0.57	2
1048	R at 5Hz	0.52	4
1048	R at 5Hz %Pred	202.2	2
1048	R at 5Hz %Pred	186.8	4
1048	Resonant Frequency	23.25	2
1048	Resonant Frequency	20.74	4
1048	X at 5Hz	-0.13	2
1048	X at 5Hz	-0.1	4
1048	X at 5Hz %Pred	-2735.4	2
1048	X at 5Hz %Pred	-2222.6	4
1049	R at 20Hz	0.27	2
1049	R at 20Hz	0.28	4
1049	R at 20Hz %Pred	80.1	2
1049	R at 20Hz %Pred	81.9	4
1049	R at 5Hz	0.36	2
1049	R at 5Hz	0.41	4
1049	R at 5Hz %Pred	89.6	2
1049	R at 5Hz %Pred	103.5	4
1049	Resonant Frequency	15.65	2
1049	Resonant Frequency	16.85	4
1049	X at 5Hz	-0.16	2
1049	X at 5Hz	-0.14	4
1049	X at 5Hz %Pred	186.9	2
1049	X at 5Hz %Pred	158.5	4
1050	R at 20Hz	0.28	2
1050	R at 20Hz	0.3	4
1050	R at 20Hz %Pred	106.2	2
1050	R at 20Hz %Pred	112.6	4
1050	R at 5Hz	0.43	2
1050	R at 5Hz	0.41	4
1050	R at 5Hz %Pred	139.1	2
1050	R at 5Hz %Pred	134.1	4
1050	Resonant Frequency	17.97	2
1050	Resonant Frequency	15.49	4
1050	X at 5Hz	-0.28	2
1050	X at 5Hz	-0.3	4
1050	X at 5Hz %Pred	1240.8	2
1050	X at 5Hz %Pred	1339.9	4
1051	R at 20Hz	0.35	2
1051	R at 20Hz	0.42	4
1051	R at 20Hz %Pred	102.1	2
1051	R at 20Hz %Pred	123.7	4
1051	R at 5Hz	0.48	2
1051	R at 5Hz	0.77	4
1051	R at 5Hz %Pred	118.5	2
1051	R at 5Hz %Pred	191.5	4
1051	Resonant Frequency	24.32	2
1051	Resonant Frequency	30.63	4
1051	X at 5Hz	-0.36	2
1051	X at 5Hz	-0.69	4
1051	X at 5Hz %Pred	388.6	2
1051	X at 5Hz %Pred	737.5	4
1052	R at 20Hz	0.28	2
1052	R at 20Hz	0.33	4
1052	R at 20Hz %Pred	107.7	2
1052	R at 20Hz %Pred	128.3	4
1052	R at 5Hz	0.34	2
1052	R at 5Hz	0.45	4
1052	R at 5Hz %Pred	112.9	2
1052	R at 5Hz %Pred	149.8	4
1052	Resonant Frequency	14.29	2
1052	Resonant Frequency	15.6	4
1052	X at 5Hz	-0.09	2
1052	X at 5Hz	-0.12	4
1052	X at 5Hz %Pred	657.1	2
1052	X at 5Hz %Pred	847.3	4
1053	R at 20Hz	0.25	2
1053	R at 20Hz	0.3	4
1053	R at 20Hz %Pred	102.1	2
1053	R at 20Hz %Pred	121	4
1053	R at 5Hz	0.36	2
1053	R at 5Hz	0.44	4
1053	R at 5Hz %Pred	124.7	2
1053	R at 5Hz %Pred	153.8	4
1053	Resonant Frequency	17	2
1053	Resonant Frequency	21.9	4
1053	X at 5Hz	-0.11	2
1053	X at 5Hz	-0.13	4
1053	X at 5Hz %Pred	2372.4	2
1053	X at 5Hz %Pred	2805.8	4
1055	R at 20Hz	0.22	2
1055	R at 20Hz	0.25	4
1055	R at 20Hz %Pred	84.2	2
1055	R at 20Hz %Pred	96.4	4
1055	R at 5Hz	0.3	2
1055	R at 5Hz	0.33	4
1055	R at 5Hz %Pred	98.8	2
1055	R at 5Hz %Pred	109.7	4
1055	Resonant Frequency	15.11	2
1055	Resonant Frequency	14.96	4
1055	X at 5Hz	-0.12	2
1055	X at 5Hz	-0.13	4
1055	X at 5Hz %Pred	567.6	2
1055	X at 5Hz %Pred	621.4	4
1056	R at 20Hz	0.26	2
1056	R at 20Hz	0.26	4
1056	R at 20Hz %Pred	107.6	2
1056	R at 20Hz %Pred	108	4
1056	R at 5Hz	0.33	2
1056	R at 5Hz	0.34	4
1056	R at 5Hz %Pred	116.9	2
1056	R at 5Hz %Pred	120.1	4
1056	Resonant Frequency	14.12	2
1056	Resonant Frequency	13.13	4
1056	X at 5Hz	-0.1	2
1056	X at 5Hz	-0.08	4
1056	X at 5Hz %Pred	-3002.4	2
1056	X at 5Hz %Pred	-2219.7	4
1057	R at 20Hz	0.28	2
1057	R at 20Hz	0.29	4
1057	R at 20Hz %Pred	84.7	2
1057	R at 20Hz %Pred	85.3	4
1057	R at 5Hz	0.43	2
1057	R at 5Hz	0.41	4
1057	R at 5Hz %Pred	109	2
1057	R at 5Hz %Pred	103.8	4
1057	Resonant Frequency	20.45	2
1057	Resonant Frequency	20.24	4
1057	X at 5Hz	-0.19	2
1057	X at 5Hz	-0.13	4
1057	X at 5Hz %Pred	222.8	2
1057	X at 5Hz %Pred	150.8	4
1058	R at 20Hz	0.3	2
1058	R at 20Hz	0.33	4
1058	R at 20Hz %Pred	118.9	2
1058	R at 20Hz %Pred	130.8	4
1058	R at 5Hz	0.42	2
1058	R at 5Hz	0.41	4
1058	R at 5Hz %Pred	141.8	2
1058	R at 5Hz %Pred	140.5	4
1058	Resonant Frequency	16.33	2
1058	Resonant Frequency	14.41	4
1058	X at 5Hz	-0.08	2
1058	X at 5Hz	-0.08	4
1058	X at 5Hz %Pred	890	2
1058	X at 5Hz %Pred	830.3	4
1059	R at 20Hz	0.39	2
1059	R at 20Hz	0.39	4
1059	R at 20Hz %Pred	119.6	2
1059	R at 20Hz %Pred	117.3	4
1059	R at 5Hz	0.67	2
1059	R at 5Hz	0.67	4
1059	R at 5Hz %Pred	171.9	2
1059	R at 5Hz %Pred	171.3	4
1059	Resonant Frequency	27.14	2
1059	Resonant Frequency	20.55	4
1059	X at 5Hz	-0.45	2
1059	X at 5Hz	-0.37	4
1059	X at 5Hz %Pred	606.2	2
1059	X at 5Hz %Pred	495.7	4
1060	R at 20Hz	0.23	2
1060	R at 20Hz	0.22	4
1060	R at 20Hz %Pred	91.2	2
1060	R at 20Hz %Pred	85.9	4
1060	R at 5Hz	0.29	2
1060	R at 5Hz	0.27	4
1060	R at 5Hz %Pred	99.4	2
1060	R at 5Hz %Pred	93.1	4
1060	Resonant Frequency	12.58	2
1060	Resonant Frequency	12.43	4
1060	X at 5Hz	-0.09	2
1060	X at 5Hz	-0.09	4
1060	X at 5Hz %Pred	804.8	2
1060	X at 5Hz %Pred	828.8	4
1061	R at 20Hz	0.2	2
1061	R at 20Hz	0.21	4
1061	R at 20Hz %Pred	74.6	2
1061	R at 20Hz %Pred	80.2	4
1061	R at 5Hz	0.23	2
1061	R at 5Hz	0.24	4
1061	R at 5Hz %Pred	73.6	2
1061	R at 5Hz %Pred	77.5	4
1061	Resonant Frequency	11.68	2
1061	Resonant Frequency	11.16	4
1061	X at 5Hz	-0.08	2
1061	X at 5Hz	-0.07	4
1061	X at 5Hz %Pred	319.2	2
1061	X at 5Hz %Pred	287.9	4
1062	R at 20Hz	0.22	2
1062	R at 20Hz	0.26	4
1062	R at 20Hz %Pred	87.8	2
1062	R at 20Hz %Pred	106.1	4
1062	R at 5Hz	0.32	2
1062	R at 5Hz	0.37	4
1062	R at 5Hz %Pred	112.7	2
1062	R at 5Hz %Pred	128.5	4
1062	Resonant Frequency	16.53	2
1062	Resonant Frequency	15.47	4
1062	X at 5Hz	-0.11	2
1062	X at 5Hz	-0.11	4
1062	X at 5Hz %Pred	4405.3	2
1062	X at 5Hz %Pred	4565.3	4
2001	R at 20Hz	0.29	2
2001	R at 20Hz	0.25	4
2001	R at 20Hz %Pred	108.3	2
2001	R at 20Hz %Pred	95.3	4
2001	R at 5Hz	0.36	2
2001	R at 5Hz	0.3	4
2001	R at 5Hz %Pred	118.2	2
2001	R at 5Hz %Pred	98.7	4
2001	Resonant Frequency	16.07	2
2001	Resonant Frequency	14.52	4
2001	X at 5Hz	-0.12	2
2001	X at 5Hz	-0.13	4
2001	X at 5Hz %Pred	546.8	2
2001	X at 5Hz %Pred	599.4	4
2002	R at 20Hz	0.23	2
2002	R at 20Hz	0.25	4
2002	R at 20Hz %Pred	96.1	2
2002	R at 20Hz %Pred	101.4	4
2002	R at 5Hz	0.31	2
2002	R at 5Hz	0.35	4
2002	R at 5Hz %Pred	108.3	2
2002	R at 5Hz %Pred	122.1	4
2002	Resonant Frequency	15.33	2
2002	Resonant Frequency	15.87	4
2002	X at 5Hz	-0.08	2
2002	X at 5Hz	-0.15	4
2002	X at 5Hz %Pred	-6886.1	2
2002	X at 5Hz %Pred	-13338.1	4
2003	R at 20Hz	0.3	2
2003	R at 20Hz	0.3	4
2003	R at 20Hz %Pred	124.5	2
2003	R at 20Hz %Pred	124.7	4
2003	R at 5Hz	0.32	2
2003	R at 5Hz	0.31	4
2003	R at 5Hz %Pred	114.4	2
2003	R at 5Hz %Pred	108.6	4
2003	Resonant Frequency	9.66	2
2003	Resonant Frequency	8.19	4
2003	X at 5Hz	-0.05	2
2003	X at 5Hz	-0.06	4
2003	X at 5Hz %Pred	-2327.9	2
2003	X at 5Hz %Pred	-2624.6	4
2004	R at 20Hz	0.25	2
2004	R at 20Hz	0.23	4
2004	R at 20Hz %Pred	93.6	2
2004	R at 20Hz %Pred	88.9	4
2004	R at 5Hz	0.29	2
2004	R at 5Hz	0.28	4
2004	R at 5Hz %Pred	94.1	2
2004	R at 5Hz %Pred	93	4
2004	Resonant Frequency	13.31	2
2004	Resonant Frequency	11.44	4
2004	X at 5Hz	-0.08	2
2004	X at 5Hz	-0.06	4
2004	X at 5Hz %Pred	416.4	2
2004	X at 5Hz %Pred	294.7	4
2005	R at 20Hz	0.26	2
2005	R at 20Hz	0.29	4
2005	R at 20Hz %Pred	78	2
2005	R at 20Hz %Pred	85.2	4
2005	R at 5Hz	0.31	2
2005	R at 5Hz	0.37	4
2005	R at 5Hz %Pred	78.3	2
2005	R at 5Hz %Pred	94.4	4
2005	Resonant Frequency	12.91	2
2005	Resonant Frequency	14.2	4
2005	X at 5Hz	-0.12	2
2005	X at 5Hz	-0.21	4
2005	X at 5Hz %Pred	145.6	2
2005	X at 5Hz %Pred	246.1	4
2006	R at 20Hz	0.44	2
2006	R at 20Hz	0.49	4
2006	R at 20Hz %Pred	140.9	2
2006	R at 20Hz %Pred	155.1	4
2006	R at 5Hz	0.64	2
2006	R at 5Hz	0.78	4
2006	R at 5Hz %Pred	169.5	2
2006	R at 5Hz %Pred	207.7	4
2006	Resonant Frequency	16.87	2
2006	Resonant Frequency	18.75	4
2006	X at 5Hz	-0.18	2
2006	X at 5Hz	-0.23	4
2006	X at 5Hz %Pred	323.1	2
2006	X at 5Hz %Pred	411.6	4
2007	R at 20Hz	0.35	2
2007	R at 20Hz	0.28	4
2007	R at 20Hz %Pred	111.3	2
2007	R at 20Hz %Pred	87.7	4
2007	R at 5Hz	0.49	2
2007	R at 5Hz	0.4	4
2007	R at 5Hz %Pred	130	2
2007	R at 5Hz %Pred	106.9	4
2007	Resonant Frequency	18.45	2
2007	Resonant Frequency	16.53	4
2007	X at 5Hz	-0.13	2
2007	X at 5Hz	-0.13	4
2007	X at 5Hz %Pred	223.8	2
2007	X at 5Hz %Pred	226.2	4
2008	R at 20Hz	0.2	2
2008	R at 20Hz	0.26	4
2008	R at 20Hz %Pred	75.9	2
2008	R at 20Hz %Pred	97.3	4
2008	R at 5Hz	0.2	2
2008	R at 5Hz	0.33	4
2008	R at 5Hz %Pred	63.5	2
2008	R at 5Hz %Pred	108.2	4
2008	Resonant Frequency	8.09	2
2008	Resonant Frequency	15.13	4
2008	X at 5Hz	-0.08	2
2008	X at 5Hz	-0.11	4
2008	X at 5Hz %Pred	306.3	2
2008	X at 5Hz %Pred	431	4
2011	R at 20Hz	0.28	2
2011	R at 20Hz	0.24	4
2011	R at 20Hz %Pred	104.6	2
2011	R at 20Hz %Pred	92	4
2011	R at 5Hz	0.4	2
2011	R at 5Hz	0.37	4
2011	R at 5Hz %Pred	130.5	2
2011	R at 5Hz %Pred	121.7	4
2011	Resonant Frequency	18.53	2
2011	Resonant Frequency	18.12	4
2011	X at 5Hz	-0.13	2
2011	X at 5Hz	-0.21	4
2011	X at 5Hz %Pred	652.2	2
2011	X at 5Hz %Pred	1041	4
2012	R at 20Hz	0.27	2
2012	R at 20Hz	0.27	4
2012	R at 20Hz %Pred	87.3	2
2012	R at 20Hz %Pred	87	4
2012	R at 5Hz	0.29	2
2012	R at 5Hz	0.29	4
2012	R at 5Hz %Pred	80	2
2012	R at 5Hz %Pred	78.6	4
2012	Resonant Frequency	8.06	2
2012	Resonant Frequency	8	4
2012	X at 5Hz	-0.08	2
2012	X at 5Hz	-0.08	4
2012	X at 5Hz %Pred	202.6	2
2012	X at 5Hz %Pred	192.2	4
2013	R at 20Hz	0.31	2
2013	R at 20Hz	0.29	4
2013	R at 20Hz %Pred	102.1	2
2013	R at 20Hz %Pred	96.2	4
2013	R at 5Hz	0.38	2
2013	R at 5Hz	0.32	4
2013	R at 5Hz %Pred	102.5	2
2013	R at 5Hz %Pred	86.7	4
2013	Resonant Frequency	10.31	2
2013	Resonant Frequency	9.09	4
2013	X at 5Hz	-0.08	2
2013	X at 5Hz	-0.08	4
2013	X at 5Hz %Pred	197.7	2
2013	X at 5Hz %Pred	187.7	4
2014	R at 20Hz	0.33	2
2014	R at 20Hz	0.34	4
2014	R at 20Hz %Pred	102.9	2
2014	R at 20Hz %Pred	105.5	4
2014	R at 5Hz	0.29	2
2014	R at 5Hz	0.28	4
2014	R at 5Hz %Pred	75.5	2
2014	R at 5Hz %Pred	74.4	4
2014	Resonant Frequency	7.73	2
2014	Resonant Frequency	7.26	4
2014	X at 5Hz	-0.08	2
2014	X at 5Hz	-0.07	4
2014	X at 5Hz %Pred	127.9	2
2014	X at 5Hz %Pred	109.7	4
2015	R at 20Hz	0.28	2
2015	R at 20Hz	0.23	4
2015	R at 20Hz %Pred	117.1	2
2015	R at 20Hz %Pred	93.9	4
2015	R at 5Hz	0.35	2
2015	R at 5Hz	0.28	4
2015	R at 5Hz %Pred	124.8	2
2015	R at 5Hz %Pred	99.7	4
2015	Resonant Frequency	14.03	2
2015	Resonant Frequency	12.76	4
2015	X at 5Hz	-0.06	2
2015	X at 5Hz	-0.07	4
2015	X at 5Hz %Pred	-1735.8	2
2015	X at 5Hz %Pred	-2103.2	4
2016	R at 20Hz	0.31	2
2016	R at 20Hz	0.29	4
2016	R at 20Hz %Pred	125	2
2016	R at 20Hz %Pred	119.3	4
2016	R at 5Hz	0.34	2
2016	R at 5Hz	0.34	4
2016	R at 5Hz %Pred	117.3	2
2016	R at 5Hz %Pred	119.4	4
2016	Resonant Frequency	9.27	2
2016	Resonant Frequency	12.45	4
2016	X at 5Hz	-0.06	2
2016	X at 5Hz	-0.09	4
2016	X at 5Hz %Pred	2295.1	2
2016	X at 5Hz %Pred	3618.5	4
2018	R at 20Hz	0.21	2
2018	R at 20Hz	0.27	4
2018	R at 20Hz %Pred	80.6	2
2018	R at 20Hz %Pred	101	4
2018	R at 5Hz	0.23	2
2018	R at 5Hz	0.32	4
2018	R at 5Hz %Pred	75.1	2
2018	R at 5Hz %Pred	104.1	4
2018	Resonant Frequency	11.72	2
2018	Resonant Frequency		4
2018	X at 5Hz	-0.14	2
2018	X at 5Hz	-0.11	4
2018	X at 5Hz %Pred	718.1	2
2018	X at 5Hz %Pred	557	4
2019	R at 20Hz	0.2	2
2019	R at 20Hz	0.22	4
2019	R at 20Hz %Pred	80	2
2019	R at 20Hz %Pred	87.7	4
2019	R at 5Hz	0.22	2
2019	R at 5Hz	0.25	4
2019	R at 5Hz %Pred	76.2	2
2019	R at 5Hz %Pred	85.9	4
2019	Resonant Frequency	12.35	2
2019	Resonant Frequency	12.78	4
2019	X at 5Hz	-0.1	2
2019	X at 5Hz	-0.1	4
2019	X at 5Hz %Pred	1232	2
2019	X at 5Hz %Pred	1232.8	4
2020	R at 20Hz	0.25	2
2020	R at 20Hz	0.29	4
2020	R at 20Hz %Pred	102.3	2
2020	R at 20Hz %Pred	118	4
2020	R at 5Hz	0.28	2
2020	R at 5Hz	0.37	4
2020	R at 5Hz %Pred	95.9	2
2020	R at 5Hz %Pred	126.2	4
2020	Resonant Frequency	8.06	2
2020	Resonant Frequency	14.13	4
2020	X at 5Hz	-0.06	2
2020	X at 5Hz	-0.1	4
2020	X at 5Hz %Pred	1219.1	2
2020	X at 5Hz %Pred	1999.4	4
2021	R at 20Hz	0.26	2
2021	R at 20Hz	0.24	4
2021	R at 20Hz %Pred	100.5	2
2021	R at 20Hz %Pred	91.5	4
2021	R at 5Hz	0.27	2
2021	R at 5Hz	0.26	4
2021	R at 5Hz %Pred	90.8	2
2021	R at 5Hz %Pred	86.9	4
2021	Resonant Frequency	7.66	2
2021	Resonant Frequency	7.79	4
2021	X at 5Hz	-0.06	2
2021	X at 5Hz	-0.05	4
2021	X at 5Hz %Pred	430.9	2
2021	X at 5Hz %Pred	357.8	4
2022	R at 20Hz	0.25	2
2022	R at 20Hz	0.23	4
2022	R at 20Hz %Pred	72.6	2
2022	R at 20Hz %Pred	67.3	4
2022	R at 5Hz	0.27	2
2022	R at 5Hz	0.28	4
2022	R at 5Hz %Pred	66.4	2
2022	R at 5Hz %Pred	69.1	4
2022	Resonant Frequency	11.49	2
2022	Resonant Frequency	9.44	4
2022	X at 5Hz	-0.09	2
2022	X at 5Hz	-0.07	4
2022	X at 5Hz %Pred	96.4	2
2022	X at 5Hz %Pred	77.4	4
2023	R at 20Hz	0.29	2
2023	R at 20Hz	0.25	4
2023	R at 20Hz %Pred	118.4	2
2023	R at 20Hz %Pred	99.2	4
2023	R at 5Hz	0.45	2
2023	R at 5Hz	0.37	4
2023	R at 5Hz %Pred	156.5	2
2023	R at 5Hz %Pred	127.4	4
2023	Resonant Frequency	15.96	2
2023	Resonant Frequency	16.04	4
2023	X at 5Hz	-0.19	2
2023	X at 5Hz	-0.11	4
2023	X at 5Hz %Pred	3918.9	2
2023	X at 5Hz %Pred	2225.4	4
2024	R at 20Hz	0.21	2
2024	R at 20Hz	0.23	4
2024	R at 20Hz %Pred	83.7	2
2024	R at 20Hz %Pred	89.4	4
2024	R at 5Hz	0.28	2
2024	R at 5Hz	0.27	4
2024	R at 5Hz %Pred	94.2	2
2024	R at 5Hz %Pred	91	4
2024	Resonant Frequency	14.86	2
2024	Resonant Frequency	13.96	4
2024	X at 5Hz	-0.09	2
2024	X at 5Hz	-0.09	4
2024	X at 5Hz %Pred	935.2	2
2024	X at 5Hz %Pred	981.1	4
2025	R at 20Hz	0.28	2
2025	R at 20Hz	0.26	4
2025	R at 20Hz %Pred	114.1	2
2025	R at 20Hz %Pred	106.4	4
2025	R at 5Hz	0.37	2
2025	R at 5Hz	0.34	4
2025	R at 5Hz %Pred	130.4	2
2025	R at 5Hz %Pred	120.1	4
2025	Resonant Frequency	16.67	2
2025	Resonant Frequency	14.64	4
2025	X at 5Hz	-0.1	2
2025	X at 5Hz	-0.1	4
2025	X at 5Hz %Pred	4233.7	2
2025	X at 5Hz %Pred	4011.2	4
2026	R at 20Hz	0.26	2
2026	R at 20Hz	0.24	4
2026	R at 20Hz %Pred	103.1	2
2026	R at 20Hz %Pred	94.8	4
2026	R at 5Hz	0.38	2
2026	R at 5Hz	0.34	4
2026	R at 5Hz %Pred	129.7	2
2026	R at 5Hz %Pred	115.2	4
2026	Resonant Frequency	16.97	2
2026	Resonant Frequency	15.8	4
2026	X at 5Hz	-0.13	2
2026	X at 5Hz	-0.1	4
2026	X at 5Hz %Pred	1196.9	2
2026	X at 5Hz %Pred	916.2	4
2027	R at 20Hz	0.34	2
2027	R at 20Hz	0.34	4
2027	R at 20Hz %Pred	102.4	2
2027	R at 20Hz %Pred	103.9	4
2027	R at 5Hz	0.55	2
2027	R at 5Hz	0.45	4
2027	R at 5Hz %Pred	141.6	2
2027	R at 5Hz %Pred	116.1	4
2027	Resonant Frequency	20.09	2
2027	Resonant Frequency	16.69	4
2027	X at 5Hz	-0.27	2
2027	X at 5Hz	-0.17	4
2027	X at 5Hz %Pred	379.5	2
2027	X at 5Hz %Pred	238.3	4
2028	R at 20Hz	0.26	2
2028	R at 20Hz	0.32	4
2028	R at 20Hz %Pred	80.9	2
2028	R at 20Hz %Pred	100.6	4
2028	R at 5Hz	0.32	2
2028	R at 5Hz	0.31	4
2028	R at 5Hz %Pred	84.8	2
2028	R at 5Hz %Pred	81	4
2028	Resonant Frequency	10.44	2
2028	Resonant Frequency	8.97	4
2028	X at 5Hz	-0.13	2
2028	X at 5Hz	-0.12	4
2028	X at 5Hz %Pred	204.5	2
2028	X at 5Hz %Pred	187.6	4
2029	R at 20Hz	0.3	2
2029	R at 20Hz	0.27	4
2029	R at 20Hz %Pred	90	2
2029	R at 20Hz %Pred	81.7	4
2029	R at 5Hz	0.37	2
2029	R at 5Hz	0.31	4
2029	R at 5Hz %Pred	94.5	2
2029	R at 5Hz %Pred	79.6	4
2029	Resonant Frequency	14.21	2
2029	Resonant Frequency	12	4
2029	X at 5Hz	-0.14	2
2029	X at 5Hz	-0.11	4
2029	X at 5Hz %Pred	180.9	2
2029	X at 5Hz %Pred	139.6	4
2030	R at 20Hz	0.21	2
2030	R at 20Hz	0.28	4
2030	R at 20Hz %Pred	84.9	2
2030	R at 20Hz %Pred	112	4
2030	R at 5Hz	0.25	2
2030	R at 5Hz	0.35	4
2030	R at 5Hz %Pred	85.6	2
2030	R at 5Hz %Pred	118	4
2030	Resonant Frequency	7.88	2
2030	Resonant Frequency	13.98	4
2030	X at 5Hz	-0.05	2
2030	X at 5Hz	-0.08	4
2030	X at 5Hz %Pred	588.4	2
2030	X at 5Hz %Pred	972	4
2031	R at 20Hz	0.26	2
2031	R at 20Hz	0.27	4
2031	R at 20Hz %Pred	76.1	2
2031	R at 20Hz %Pred	78.6	4
2031	R at 5Hz	0.35	2
2031	R at 5Hz	0.33	4
2031	R at 5Hz %Pred	88.3	2
2031	R at 5Hz %Pred	83.3	4
2031	Resonant Frequency	15.46	2
2031	Resonant Frequency	14.38	4
2031	X at 5Hz	-0.11	2
2031	X at 5Hz	-0.12	4
2031	X at 5Hz %Pred	132.5	2
2031	X at 5Hz %Pred	135	4
2032	R at 20Hz	0.33	2
2032	R at 20Hz	0.29	4
2032	R at 20Hz %Pred	123.5	2
2032	R at 20Hz %Pred	109.6	4
2032	R at 5Hz	0.36	2
2032	R at 5Hz	0.32	4
2032	R at 5Hz %Pred	115	2
2032	R at 5Hz %Pred	103.1	4
2032	Resonant Frequency	9.6	2
2032	Resonant Frequency	8.65	4
2032	X at 5Hz	-0.08	2
2032	X at 5Hz	-0.06	4
2032	X at 5Hz %Pred	314	2
2032	X at 5Hz %Pred	241	4
2033	R at 20Hz	0.24	2
2033	R at 20Hz	0.25	4
2033	R at 20Hz %Pred	73.5	2
2033	R at 20Hz %Pred	77.3	4
2033	R at 5Hz	0.29	2
2033	R at 5Hz	0.31	4
2033	R at 5Hz %Pred	75.9	2
2033	R at 5Hz %Pred	79.8	4
2033	Resonant Frequency	10.54	2
2033	Resonant Frequency	11.02	4
2033	X at 5Hz	-0.11	2
2033	X at 5Hz	-0.12	4
2033	X at 5Hz %Pred	161	2
2033	X at 5Hz %Pred	179.4	4
2034	R at 20Hz	0.29	2
2034	R at 20Hz	0.26	4
2034	R at 20Hz %Pred	114.3	2
2034	R at 20Hz %Pred	101.7	4
2034	R at 5Hz	0.45	2
2034	R at 5Hz	0.36	4
2034	R at 5Hz %Pred	151.3	2
2034	R at 5Hz %Pred	120.6	4
2034	Resonant Frequency	19.49	2
2034	Resonant Frequency	16.1	4
2034	X at 5Hz	-0.18	2
2034	X at 5Hz	-0.1	4
2034	X at 5Hz %Pred	1494.2	2
2034	X at 5Hz %Pred	860.8	4
2035	R at 20Hz	0.52	2
2035	R at 20Hz	0.56	4
2035	R at 20Hz %Pred	160.1	2
2035	R at 20Hz %Pred	171.1	4
2035	R at 5Hz	0.46	2
2035	R at 5Hz	0.51	4
2035	R at 5Hz %Pred	119.1	2
2035	R at 5Hz %Pred	132.5	4
2035	Resonant Frequency	7.87	2
2035	Resonant Frequency	9.06	4
2035	X at 5Hz	-0.11	2
2035	X at 5Hz	-0.12	4
2035	X at 5Hz %Pred	152.1	2
2035	X at 5Hz %Pred	171.4	4
2036	R at 20Hz	0.33	2
2036	R at 20Hz	0.34	4
2036	R at 20Hz %Pred	127.5	2
2036	R at 20Hz %Pred	130	4
2036	R at 5Hz	0.37	2
2036	R at 5Hz	0.37	4
2036	R at 5Hz %Pred	125.3	2
2036	R at 5Hz %Pred	122.8	4
2036	Resonant Frequency	13.41	2
2036	Resonant Frequency	11.07	4
2036	X at 5Hz	-0.08	2
2036	X at 5Hz	-0.07	4
2036	X at 5Hz %Pred	496.6	2
2036	X at 5Hz %Pred	471.4	4
2037	R at 20Hz	0.26	2
2037	R at 20Hz	0.26	4
2037	R at 20Hz %Pred	100.2	2
2037	R at 20Hz %Pred	99.8	4
2037	R at 5Hz	0.31	2
2037	R at 5Hz	0.31	4
2037	R at 5Hz %Pred	105.9	2
2037	R at 5Hz %Pred	105.7	4
2037	Resonant Frequency	14.17	2
2037	Resonant Frequency	13.1	4
2037	X at 5Hz	-0.1	2
2037	X at 5Hz	-0.08	4
2037	X at 5Hz %Pred	850.4	2
2037	X at 5Hz %Pred	684.1	4
2038	R at 20Hz	0.27	2
2038	R at 20Hz	0.27	4
2038	R at 20Hz %Pred	83.9	2
2038	R at 20Hz %Pred	84.8	4
2038	R at 5Hz	0.33	2
2038	R at 5Hz	0.33	4
2038	R at 5Hz %Pred	86.9	2
2038	R at 5Hz %Pred	86.6	4
2038	Resonant Frequency	14.23	2
2038	Resonant Frequency	13.1	4
2038	X at 5Hz	-0.14	2
2038	X at 5Hz	-0.14	4
2038	X at 5Hz %Pred	211.9	2
2038	X at 5Hz %Pred	220.2	4
2039	R at 20Hz	0.3	2
2039	R at 20Hz	0.31	4
2039	R at 20Hz %Pred	89.7	2
2039	R at 20Hz %Pred	92.8	4
2039	R at 5Hz	0.36	2
2039	R at 5Hz	0.35	4
2039	R at 5Hz %Pred	92.2	2
2039	R at 5Hz %Pred	90.7	4
2039	Resonant Frequency	13.31	2
2039	Resonant Frequency	11.28	4
2039	X at 5Hz	-0.1	2
2039	X at 5Hz	-0.1	4
2039	X at 5Hz %Pred	133.5	2
2039	X at 5Hz %Pred	127.5	4
2040	R at 20Hz	0.26	2
2040	R at 20Hz	0.27	4
2040	R at 20Hz %Pred	101.6	2
2040	R at 20Hz %Pred	104.9	4
2040	R at 5Hz	0.3	2
2040	R at 5Hz	0.31	4
2040	R at 5Hz %Pred	99.6	2
2040	R at 5Hz %Pred	104.7	4
2040	Resonant Frequency	9.1	2
2040	Resonant Frequency	10.72	4
2040	X at 5Hz	-0.06	2
2040	X at 5Hz	-0.06	4
2040	X at 5Hz %Pred	386.2	2
2040	X at 5Hz %Pred	389	4
2041	R at 20Hz	0.23	2
2041	R at 20Hz	0.3	4
2041	R at 20Hz %Pred	90.6	2
2041	R at 20Hz %Pred	121.4	4
2041	R at 5Hz	0.32	2
2041	R at 5Hz	0.44	4
2041	R at 5Hz %Pred	109.8	2
2041	R at 5Hz %Pred	153.2	4
2041	Resonant Frequency	16.84	2
2041	Resonant Frequency	19.21	4
2041	X at 5Hz	-0.15	2
2041	X at 5Hz	-0.19	4
2041	X at 5Hz %Pred	2452.7	2
2041	X at 5Hz %Pred	3130.5	4
2042	R at 20Hz	0.28	2
2042	R at 20Hz	0.32	4
2042	R at 20Hz %Pred	111.2	2
2042	R at 20Hz %Pred	125.9	4
2042	R at 5Hz	0.3	2
2042	R at 5Hz	0.36	4
2042	R at 5Hz %Pred	103.9	2
2042	R at 5Hz %Pred	122.6	4
2042	Resonant Frequency	11.42	2
2042	Resonant Frequency	13.05	4
2042	X at 5Hz	-0.08	2
2042	X at 5Hz	-0.09	4
2042	X at 5Hz %Pred	1178.5	2
2042	X at 5Hz %Pred	1205.2	4
2043	R at 20Hz	0.23	2
2043	R at 20Hz	0.21	4
2043	R at 20Hz %Pred	69.1	2
2043	R at 20Hz %Pred	63.9	4
2043	R at 5Hz	0.37	2
2043	R at 5Hz	0.32	4
2043	R at 5Hz %Pred	95.9	2
2043	R at 5Hz %Pred	83.1	4
2043	Resonant Frequency	16.51	2
2043	Resonant Frequency	14.77	4
2043	X at 5Hz	-0.15	2
2043	X at 5Hz	-0.14	4
2043	X at 5Hz %Pred	216	2
2043	X at 5Hz %Pred	193.7	4
2044	R at 20Hz	0.24	2
2044	R at 20Hz	0.31	4
2044	R at 20Hz %Pred	71.9	2
2044	R at 20Hz %Pred	93.3	4
2044	R at 5Hz	0.27	2
2044	R at 5Hz	0.39	4
2044	R at 5Hz %Pred	68.5	2
2044	R at 5Hz %Pred	100.5	4
2044	Resonant Frequency	12.01	2
2044	Resonant Frequency	14.71	4
2044	X at 5Hz	-0.09	2
2044	X at 5Hz	-0.09	4
2044	X at 5Hz %Pred	123.3	2
2044	X at 5Hz %Pred	127.1	4
2045	R at 20Hz	0.3	2
2045	R at 20Hz	0.31	4
2045	R at 20Hz %Pred	110.7	2
2045	R at 20Hz %Pred	114.4	4
2045	R at 5Hz	0.28	2
2045	R at 5Hz	0.3	4
2045	R at 5Hz %Pred	88.8	2
2045	R at 5Hz %Pred	97.9	4
2045	Resonant Frequency	7.59	2
2045	Resonant Frequency	7.44	4
2045	X at 5Hz	-0.05	2
2045	X at 5Hz	-0.04	4
2045	X at 5Hz %Pred	201.3	2
2045	X at 5Hz %Pred	138.7	4
2046	R at 20Hz	0.19	2
2046	R at 20Hz	0.17	4
2046	R at 20Hz %Pred	72.5	2
2046	R at 20Hz %Pred	66.2	4
2046	R at 5Hz	0.22	2
2046	R at 5Hz	0.19	4
2046	R at 5Hz %Pred	74.7	2
2046	R at 5Hz %Pred	64.7	4
2046	Resonant Frequency	8.09	2
2046	Resonant Frequency	7.51	4
2046	X at 5Hz	-0.05	2
2046	X at 5Hz	-0.05	4
2046	X at 5Hz %Pred	372.7	2
2046	X at 5Hz %Pred	363.8	4
2047	R at 20Hz	0.3	2
2047	R at 20Hz	0.37	4
2047	R at 20Hz %Pred	119.9	2
2047	R at 20Hz %Pred	147.3	4
2047	R at 5Hz	0.48	2
2047	R at 5Hz	0.51	4
2047	R at 5Hz %Pred	165.3	2
2047	R at 5Hz %Pred	174.8	4
2047	Resonant Frequency	17.63	2
2047	Resonant Frequency	19.49	4
2047	X at 5Hz	-0.19	2
2047	X at 5Hz	-0.12	4
2047	X at 5Hz %Pred	3126.4	2
2047	X at 5Hz %Pred	1940.8	4
2048	R at 20Hz	0.33	2
2048	R at 20Hz	0.3	4
2048	R at 20Hz %Pred	132.5	2
2048	R at 20Hz %Pred	122.3	4
2048	R at 5Hz	0.38	2
2048	R at 5Hz	0.35	4
2048	R at 5Hz %Pred	131.3	2
2048	R at 5Hz %Pred	120.1	4
2048	Resonant Frequency	14.94	2
2048	Resonant Frequency	10.98	4
2048	X at 5Hz	-0.11	2
2048	X at 5Hz	-0.06	4
2048	X at 5Hz %Pred	2229.1	2
2048	X at 5Hz %Pred	1230	4
2049	R at 20Hz	0.29	2
2049	R at 20Hz	0.24	4
2049	R at 20Hz %Pred	115.5	2
2049	R at 20Hz %Pred	97	4
2049	R at 5Hz	0.3	2
2049	R at 5Hz	0.24	4
2049	R at 5Hz %Pred	104.6	2
2049	R at 5Hz %Pred	84.2	4
2049	Resonant Frequency	7.29	2
2049	Resonant Frequency	7.63	4
2049	X at 5Hz	-0.04	2
2049	X at 5Hz	-0.06	4
2049	X at 5Hz %Pred	1118.2	2
2049	X at 5Hz %Pred	1552.1	4
2050	R at 20Hz	0.23	2
2050	R at 20Hz	0.3	4
2050	R at 20Hz %Pred	85.9	2
2050	R at 20Hz %Pred	115.1	4
2050	R at 5Hz	0.26	2
2050	R at 5Hz	0.41	4
2050	R at 5Hz %Pred	85	2
2050	R at 5Hz %Pred	135.8	4
2050	Resonant Frequency	7.77	2
2050	Resonant Frequency	14.94	4
2050	X at 5Hz	-0.06	2
2050	X at 5Hz	-0.15	4
2050	X at 5Hz %Pred	297.8	2
2050	X at 5Hz %Pred	727.8	4
2051	R at 20Hz	0.27	2
2051	R at 20Hz	0.22	4
2051	R at 20Hz %Pred	102.9	2
2051	R at 20Hz %Pred	86.6	4
2051	R at 5Hz	0.4	2
2051	R at 5Hz	0.29	4
2051	R at 5Hz %Pred	135.2	2
2051	R at 5Hz %Pred	97.5	4
2051	Resonant Frequency	20.34	2
2051	Resonant Frequency	15	4
2051	X at 5Hz	-0.15	2
2051	X at 5Hz	-0.07	4
2051	X at 5Hz %Pred	971.2	2
2051	X at 5Hz %Pred	470.6	4
2052	R at 20Hz	0.39	2
2052	R at 20Hz	0.39	4
2052	R at 20Hz %Pred	114	2
2052	R at 20Hz %Pred	114.8	4
2052	R at 5Hz	0.49	2
2052	R at 5Hz	0.52	4
2052	R at 5Hz %Pred	122.3	2
2052	R at 5Hz %Pred	131.2	4
2052	Resonant Frequency	15.75	2
2052	Resonant Frequency	17.29	4
2052	X at 5Hz	-0.2	2
2052	X at 5Hz	-0.21	4
2052	X at 5Hz %Pred	225.8	2
2052	X at 5Hz %Pred	240.9	4
2054	R at 20Hz	0.2	2
2054	R at 20Hz	0.21	4
2054	R at 20Hz %Pred	75.9	2
2054	R at 20Hz %Pred	78.7	4
2054	R at 5Hz	0.27	2
2054	R at 5Hz	0.28	4
2054	R at 5Hz %Pred	87.6	2
2054	R at 5Hz %Pred	92.8	4
2054	Resonant Frequency	15.11	2
2054	Resonant Frequency	15.95	4
2054	X at 5Hz	-0.07	2
2054	X at 5Hz	-0.08	4
2054	X at 5Hz %Pred	310.7	2
2054	X at 5Hz %Pred	357.4	4
2055	R at 20Hz	0.31	2
2055	R at 20Hz	0.27	4
2055	R at 20Hz %Pred	91.6	2
2055	R at 20Hz %Pred	79	4
2055	R at 5Hz	0.39	2
2055	R at 5Hz	0.31	4
2055	R at 5Hz %Pred	97.4	2
2055	R at 5Hz %Pred	77.6	4
2055	Resonant Frequency	13.46	2
2055	Resonant Frequency	11.9	4
2055	X at 5Hz	-0.13	2
2055	X at 5Hz	-0.13	4
2055	X at 5Hz %Pred	138.9	2
2055	X at 5Hz %Pred	137.8	4
2056	R at 20Hz	0.24	2
2056	R at 20Hz	0.27	4
2056	R at 20Hz %Pred	68.6	2
2056	R at 20Hz %Pred	77.5	4
2056	R at 5Hz	0.3	2
2056	R at 5Hz	0.33	4
2056	R at 5Hz %Pred	73.5	2
2056	R at 5Hz %Pred	81.7	4
2056	Resonant Frequency	15.29	2
2056	Resonant Frequency	14.78	4
2056	X at 5Hz	-0.11	2
2056	X at 5Hz	-0.15	4
2056	X at 5Hz %Pred	117.7	2
2056	X at 5Hz %Pred	160.2	4
2057	R at 20Hz	0.23	2
2057	R at 20Hz	0.22	4
2057	R at 20Hz %Pred	92	2
2057	R at 20Hz %Pred	87.6	4
2057	R at 5Hz	0.21	2
2057	R at 5Hz	0.19	4
2057	R at 5Hz %Pred	72.9	2
2057	R at 5Hz %Pred	68	4
2057	Resonant Frequency	6.69	2
2057	Resonant Frequency	6.7	4
2057	X at 5Hz	-0.04	2
2057	X at 5Hz	-0.04	4
2057	X at 5Hz %Pred	2813.6	2
2057	X at 5Hz %Pred	2817.8	4
2058	R at 20Hz	0.31	2
2058	R at 20Hz	0.27	4
2058	R at 20Hz %Pred	90.2	2
2058	R at 20Hz %Pred	80.3	4
2058	R at 5Hz	0.41	2
2058	R at 5Hz	0.36	4
2058	R at 5Hz %Pred	102.8	2
2058	R at 5Hz %Pred	90.4	4
2058	Resonant Frequency	15.12	2
2058	Resonant Frequency	15.47	4
2058	X at 5Hz	-0.12	2
2058	X at 5Hz	-0.15	4
2058	X at 5Hz %Pred	140.1	2
2058	X at 5Hz %Pred	173.3	4
2059	R at 20Hz	0.17	2
2059	R at 20Hz	0.16	4
2059	R at 20Hz %Pred	67.1	2
2059	R at 20Hz %Pred	64.6	4
2059	R at 5Hz	0.21	2
2059	R at 5Hz	0.8	4
2059	R at 5Hz %Pred	71.8	2
2059	R at 5Hz %Pred	63.9	4
2059	Resonant Frequency	13.25	2
2059	Resonant Frequency	9.21	4
2059	X at 5Hz	-0.07	2
2059	X at 5Hz	-0.05	4
2059	X at 5Hz %Pred	1964.3	2
2059	X at 5Hz %Pred	1473.4	4
2060	R at 20Hz	0.29	2
2060	R at 20Hz	0.38	4
2060	R at 20Hz %Pred	86.4	2
2060	R at 20Hz %Pred	112.2	4
2060	R at 5Hz	0.41	2
2060	R at 5Hz	0.56	4
2060	R at 5Hz %Pred	104.6	2
2060	R at 5Hz %Pred	142	4
2060	Resonant Frequency	19.04	2
2060	Resonant Frequency	22.23	4
2060	X at 5Hz	-0.22	2
2060	X at 5Hz	-0.27	4
2060	X at 5Hz %Pred	262	2
2060	X at 5Hz %Pred	321	4
2061	R at 20Hz	0.36	2
2061	R at 20Hz	0.35	4
2061	R at 20Hz %Pred	105.3	2
2061	R at 20Hz %Pred	103.2	4
2061	R at 5Hz	0.44	2
2061	R at 5Hz	0.37	4
2061	R at 5Hz %Pred	108.2	2
2061	R at 5Hz %Pred	92.1	4
2061	Resonant Frequency	13.78	2
2061	Resonant Frequency	9.39	4
2061	X at 5Hz	-0.16	2
2061	X at 5Hz	-0.11	4
2061	X at 5Hz %Pred	174.2	2
2061	X at 5Hz %Pred	113.5	4
2062	R at 20Hz	0.37	2
2062	R at 20Hz	0.4	4
2062	R at 20Hz %Pred	111.5	2
2062	R at 20Hz %Pred	118.4	4
2062	R at 5Hz	0.44	2
2062	R at 5Hz	0.51	4
2062	R at 5Hz %Pred	111.6	2
2062	R at 5Hz %Pred	129.5	4
2062	Resonant Frequency	17.09	2
2062	Resonant Frequency	16.48	4
2062	X at 5Hz	-0.07	2
2062	X at 5Hz	-0.11	4
2062	X at 5Hz %Pred	88.7	2
2062	X at 5Hz %Pred	135.6	4
2063	R at 20Hz	0.34	2
2063	R at 20Hz	0.36	4
2063	R at 20Hz %Pred	97.4	2
2063	R at 20Hz %Pred	104.4	4
2063	R at 5Hz	0.31	2
2063	R at 5Hz	0.34	4
2063	R at 5Hz %Pred	76.1	2
2063	R at 5Hz %Pred	83.7	4
2063	Resonant Frequency	9.35	2
2063	Resonant Frequency	10.71	4
2063	X at 5Hz	-0.11	2
2063	X at 5Hz	-0.11	4
2063	X at 5Hz %Pred	105.3	2
2063	X at 5Hz %Pred	103.3	4
2064	R at 20Hz	0.26	2
2064	R at 20Hz	0.25	4
2064	R at 20Hz %Pred	104.1	2
2064	R at 20Hz %Pred	98.1	4
2064	R at 5Hz	0.3	2
2064	R at 5Hz	0.26	4
2064	R at 5Hz %Pred	103.2	2
2064	R at 5Hz %Pred	88.8	4
2064	Resonant Frequency	14.27	2
2064	Resonant Frequency	10.13	4
2064	X at 5Hz	-0.13	2
2064	X at 5Hz	-0.09	4
2064	X at 5Hz %Pred	1397.3	2
2064	X at 5Hz %Pred	972.7	4
3001	R at 20Hz	0.21	2
3001	R at 20Hz	0.18	4
3001	R at 20Hz %Pred	86.3	2
3001	R at 20Hz %Pred	75.2	4
3001	R at 5Hz	0.25	2
3001	R at 5Hz	0.23	4
3001	R at 5Hz %Pred	88.5	2
3001	R at 5Hz %Pred	82.9	4
3001	Resonant Frequency	12.83	2
3001	Resonant Frequency	12.85	4
3001	X at 5Hz	-0.08	2
3001	X at 5Hz	-0.07	4
3001	X at 5Hz %Pred	-3297.2	2
3001	X at 5Hz %Pred	-2946.6	4
3002	R at 20Hz	0.3	2
3002	R at 20Hz	0.37	4
3002	R at 20Hz %Pred	120.4	2
3002	R at 20Hz %Pred	145.7	4
3002	R at 5Hz	0.42	2
3002	R at 5Hz	0.53	4
3002	R at 5Hz %Pred	142.8	2
3002	R at 5Hz %Pred	182.7	4
3002	Resonant Frequency	18.19	2
3002	Resonant Frequency	20.06	4
3002	X at 5Hz	-0.16	2
3002	X at 5Hz	-0.2	4
3002	X at 5Hz %Pred	1950.6	2
3002	X at 5Hz %Pred	2386.3	4
3003	R at 20Hz	0.26	2
3003	R at 20Hz	0.24	4
3003	R at 20Hz %Pred	104.6	2
3003	R at 20Hz %Pred	93.1	4
3003	R at 5Hz	0.29	2
3003	R at 5Hz	0.26	4
3003	R at 5Hz %Pred	98.5	2
3003	R at 5Hz %Pred	89.3	4
3003	Resonant Frequency	12.08	2
3003	Resonant Frequency	12.51	4
3003	X at 5Hz	-0.09	2
3003	X at 5Hz	-0.08	4
3003	X at 5Hz %Pred	1227.1	2
3003	X at 5Hz %Pred	1017.4	4
3004	R at 20Hz	0.31	2
3004	R at 20Hz	0.3	4
3004	R at 20Hz %Pred	121.7	2
3004	R at 20Hz %Pred	117.9	4
3004	R at 5Hz	0.35	2
3004	R at 5Hz	0.33	4
3004	R at 5Hz %Pred	119.4	2
3004	R at 5Hz %Pred	112.3	4
3004	Resonant Frequency	15.5	2
3004	Resonant Frequency	14.63	4
3004	X at 5Hz	-0.14	2
3004	X at 5Hz	-0.12	4
3004	X at 5Hz %Pred	1188.8	2
3004	X at 5Hz %Pred	1054.5	4
3005	R at 20Hz	0.26	2
3005	R at 20Hz	0.24	4
3005	R at 20Hz %Pred	77	2
3005	R at 20Hz %Pred	70.4	4
3005	R at 5Hz	0.42	2
3005	R at 5Hz	0.4	4
3005	R at 5Hz %Pred	105.6	2
3005	R at 5Hz %Pred	100.1	4
3005	Resonant Frequency	19.87	2
3005	Resonant Frequency	16.63	4
3005	X at 5Hz	-0.16	2
3005	X at 5Hz	-0.17	4
3005	X at 5Hz %Pred	187.7	2
3005	X at 5Hz %Pred	195.5	4
3006	R at 20Hz	0.24	2
3006	R at 20Hz	0.24	4
3006	R at 20Hz %Pred	93	2
3006	R at 20Hz %Pred	92.9	4
3006	R at 5Hz	0.25	2
3006	R at 5Hz	0.26	4
3006	R at 5Hz %Pred	85.9	2
3006	R at 5Hz %Pred	89.3	4
3006	Resonant Frequency	7.81	2
3006	Resonant Frequency	8.62	4
3006	X at 5Hz	-0.05	2
3006	X at 5Hz	-0.05	4
3006	X at 5Hz %Pred	516.6	2
3006	X at 5Hz %Pred	493.1	4
3007	R at 20Hz	0.2	2
3007	R at 20Hz	0.29	4
3007	R at 20Hz %Pred	77.1	2
3007	R at 20Hz %Pred	114.7	4
3007	R at 5Hz	0.23	2
3007	R at 5Hz	0.33	4
3007	R at 5Hz %Pred	78	2
3007	R at 5Hz %Pred	113.1	4
3007	Resonant Frequency	16.01	2
3007	Resonant Frequency	15.23	4
3007	X at 5Hz	-0.05	2
3007	X at 5Hz	-0.09	4
3007	X at 5Hz %Pred	401.2	2
3007	X at 5Hz %Pred	760.6	4
3008	R at 20Hz	0.23	2
3008	R at 20Hz	0.26	4
3008	R at 20Hz %Pred	76	2
3008	R at 20Hz %Pred	83.5	4
3008	R at 5Hz	0.26	2
3008	R at 5Hz	0.28	4
3008	R at 5Hz %Pred	70.7	2
3008	R at 5Hz %Pred	76.5	4
3008	Resonant Frequency	13.58	2
3008	Resonant Frequency	14.05	4
3008	X at 5Hz	-0.1	2
3008	X at 5Hz	-0.1	4
3008	X at 5Hz %Pred	226.6	2
3008	X at 5Hz %Pred	212.7	4
3009	R at 20Hz	0.3	2
3009	R at 20Hz	0.33	4
3009	R at 20Hz %Pred	119.9	2
3009	R at 20Hz %Pred	134.2	4
3009	R at 5Hz	0.31	2
3009	R at 5Hz	0.32	4
3009	R at 5Hz %Pred	106.9	2
3009	R at 5Hz %Pred	110.5	4
3009	Resonant Frequency	8.15	2
3009	Resonant Frequency	7.54	4
3009	X at 5Hz	-0.08	2
3009	X at 5Hz	-0.06	4
3009	X at 5Hz %Pred	1626.2	2
3009	X at 5Hz %Pred	1287.5	4
3010	R at 20Hz	0.26	2
3010	R at 20Hz	0.24	4
3010	R at 20Hz %Pred	106.8	2
3010	R at 20Hz %Pred	97.5	4
3010	R at 5Hz	0.27	2
3010	R at 5Hz	0.28	4
3010	R at 5Hz %Pred	97.5	2
3010	R at 5Hz %Pred	98.1	4
3010	Resonant Frequency	9.01	2
3010	Resonant Frequency	12.76	4
3010	X at 5Hz	-0.06	2
3010	X at 5Hz	-0.08	4
3010	X at 5Hz %Pred	-1806.3	2
3010	X at 5Hz %Pred	-2228.2	4
3011	R at 20Hz	0.22	2
3011	R at 20Hz	0.26	4
3011	R at 20Hz %Pred	90.9	2
3011	R at 20Hz %Pred	106.7	4
3011	R at 5Hz	0.22	2
3011	R at 5Hz	0.39	4
3011	R at 5Hz %Pred	76.9	2
3011	R at 5Hz %Pred	137.2	4
3011	Resonant Frequency	7.8	2
3011	Resonant Frequency	17.45	4
3011	X at 5Hz	-0.04	2
3011	X at 5Hz	-0.1	4
3011	X at 5Hz %Pred	-3315.6	2
3011	X at 5Hz %Pred	-9501.7	4
3012	R at 20Hz	0.28	2
3012	R at 20Hz	0.35	4
3012	R at 20Hz %Pred	87.3	2
3012	R at 20Hz %Pred	109.4	4
3012	R at 5Hz	0.32	2
3012	R at 5Hz	0.41	4
3012	R at 5Hz %Pred	84.8	2
3012	R at 5Hz %Pred	109.2	4
3012	Resonant Frequency	15.2	2
3012	Resonant Frequency	14.65	4
3012	X at 5Hz	-0.16	2
3012	X at 5Hz	-0.21	4
3012	X at 5Hz %Pred	269.8	2
3012	X at 5Hz %Pred	355	4
3013	R at 20Hz	0.3	2
3013	R at 20Hz	0.29	4
3013	R at 20Hz %Pred	91.7	2
3013	R at 20Hz %Pred	88.3	4
3013	R at 5Hz	0.38	2
3013	R at 5Hz	0.35	4
3013	R at 5Hz %Pred	98.2	2
3013	R at 5Hz %Pred	90.2	4
3013	Resonant Frequency	14.54	2
3013	Resonant Frequency	14.59	4
3013	X at 5Hz	-0.13	2
3013	X at 5Hz	-0.09	4
3013	X at 5Hz %Pred	173	2
3013	X at 5Hz %Pred	120.7	4
3014	R at 20Hz	0.22	2
3014	R at 20Hz	0.25	4
3014	R at 20Hz %Pred	90.4	2
3014	R at 20Hz %Pred	104.6	4
3014	R at 5Hz	0.31	2
3014	R at 5Hz	0.37	4
3014	R at 5Hz %Pred	108.8	2
3014	R at 5Hz %Pred	130.2	4
3014	Resonant Frequency	16.27	2
3014	Resonant Frequency	16.62	4
3014	X at 5Hz	-0.07	2
3014	X at 5Hz	-0.09	4
3014	X at 5Hz %Pred	-2125	2
3014	X at 5Hz %Pred	-2537.1	4
3015	R at 20Hz	0.32	2
3015	R at 20Hz	0.37	4
3015	R at 20Hz %Pred	123	2
3015	R at 20Hz %Pred	140.8	4
3015	R at 5Hz	0.44	2
3015	R at 5Hz	0.47	4
3015	R at 5Hz %Pred	146.5	2
3015	R at 5Hz %Pred	156.5	4
3015	Resonant Frequency	16.03	2
3015	Resonant Frequency	14.74	4
3015	X at 5Hz	-0.17	2
3015	X at 5Hz	-0.22	4
3015	X at 5Hz %Pred	878.8	2
3015	X at 5Hz %Pred	1169.4	4
3016	R at 20Hz	0.25	2
3016	R at 20Hz	0.26	4
3016	R at 20Hz %Pred	94.3	2
3016	R at 20Hz %Pred	98.7	4
3016	R at 5Hz	0.26	2
3016	R at 5Hz	0.29	4
3016	R at 5Hz %Pred	87.6	2
3016	R at 5Hz %Pred	95	4
3016	Resonant Frequency	11	2
3016	Resonant Frequency	12.32	4
3016	X at 5Hz	-0.06	2
3016	X at 5Hz	-0.07	4
3016	X at 5Hz %Pred	332.1	2
3016	X at 5Hz %Pred	360.2	4
3017	R at 20Hz	0.28	2
3017	R at 20Hz	0.31	4
3017	R at 20Hz %Pred	107.1	2
3017	R at 20Hz %Pred	118	4
3017	R at 5Hz	0.45	2
3017	R at 5Hz	0.49	4
3017	R at 5Hz %Pred	149.6	2
3017	R at 5Hz %Pred	165.2	4
3017	Resonant Frequency	19.19	2
3017	Resonant Frequency	21.49	4
3017	X at 5Hz	-0.21	2
3017	X at 5Hz	-0.2	4
3017	X at 5Hz %Pred	1353.9	2
3017	X at 5Hz %Pred	1273.5	4
3018	R at 20Hz	0.16	2
3018	R at 20Hz	0.19	4
3018	R at 20Hz %Pred	61.6	2
3018	R at 20Hz %Pred	72.1	4
3018	R at 5Hz	0.18	2
3018	R at 5Hz	0.2	4
3018	R at 5Hz %Pred	60.5	2
3018	R at 5Hz %Pred	65.5	4
3018	Resonant Frequency	8.48	2
3018	Resonant Frequency	7.18	4
3018	X at 5Hz	-0.04	2
3018	X at 5Hz	-0.03	4
3018	X at 5Hz %Pred	209.8	2
3018	X at 5Hz %Pred	154.4	4
3019	R at 20Hz	0.38	2
3019	R at 20Hz	0.29	4
3019	R at 20Hz %Pred	111.9	2
3019	R at 20Hz %Pred	85.2	4
3019	R at 5Hz	0.58	2
3019	R at 5Hz	0.47	4
3019	R at 5Hz %Pred	144.8	2
3019	R at 5Hz %Pred	117.8	4
3019	Resonant Frequency	26.28	2
3019	Resonant Frequency	19.32	4
3019	X at 5Hz	-0.23	2
3019	X at 5Hz	-0.18	4
3019	X at 5Hz %Pred	254.8	2
3019	X at 5Hz %Pred	193.9	4
3020	R at 20Hz	0.28	2
3020	R at 20Hz	0.33	4
3020	R at 20Hz %Pred	89.8	2
3020	R at 20Hz %Pred	105.6	4
3020	R at 5Hz	0.28	2
3020	R at 5Hz	0.37	4
3020	R at 5Hz %Pred	75.8	2
3020	R at 5Hz %Pred	99.7	4
3020	Resonant Frequency	8.37	2
3020	Resonant Frequency	9.13	4
3020	X at 5Hz	-0.1	2
3020	X at 5Hz	-0.09	4
3020	X at 5Hz %Pred	183.8	2
3020	X at 5Hz %Pred	163.6	4
3021	R at 20Hz	0.29	2
3021	R at 20Hz	0.34	4
3021	R at 20Hz %Pred	110.2	2
3021	R at 20Hz %Pred	131.5	4
3021	R at 5Hz	0.44	2
3021	R at 5Hz	0.57	4
3021	R at 5Hz %Pred	145.7	2
3021	R at 5Hz %Pred	189.1	4
3021	Resonant Frequency	19.61	2
3021	Resonant Frequency	19.26	4
3021	X at 5Hz	-0.25	2
3021	X at 5Hz	-0.29	4
3021	X at 5Hz %Pred	1392.7	2
3021	X at 5Hz %Pred	1647.8	4
3022	R at 20Hz	0.52	2
3022	R at 20Hz	0.46	4
3022	R at 20Hz %Pred	160.6	2
3022	R at 20Hz %Pred	141	4
3022	R at 5Hz	0.49	2
3022	R at 5Hz	0.45	4
3022	R at 5Hz %Pred	126.6	2
3022	R at 5Hz %Pred	117.6	4
3022	Resonant Frequency	8.39	2
3022	Resonant Frequency	8.91	4
3022	X at 5Hz	-0.09	2
3022	X at 5Hz	-0.09	4
3022	X at 5Hz %Pred	122.9	2
3022	X at 5Hz %Pred	124.7	4
3023	R at 20Hz	0.23	2
3023	R at 20Hz	0.21	4
3023	R at 20Hz %Pred	91.6	2
3023	R at 20Hz %Pred	85.9	4
3023	R at 5Hz	0.3	2
3023	R at 5Hz	0.28	4
3023	R at 5Hz %Pred	103.4	2
3023	R at 5Hz %Pred	94.9	4
3023	Resonant Frequency	15.99	2
3023	Resonant Frequency	15.06	4
3023	X at 5Hz	-0.17	2
3023	X at 5Hz	-0.13	4
3023	X at 5Hz %Pred	2788.5	2
3023	X at 5Hz %Pred	2255.8	4
3024	R at 20Hz	0.55	2
3024	R at 20Hz	0.57	4
3024	R at 20Hz %Pred	181.3	2
3024	R at 20Hz %Pred	186.1	4
[truncated: 1,354 more rows]
