# Supplementary material for: Physiological and biological characterization of smokers with and without COPD
Source: F1000Res. 2018 Mar 7;6:877. Originally published 2017 Jun 13. [Version 2] doi: 10.12688/f1000research.11698.2 (PMC5843826; doi:10.12688/f1000research.11698.2)
Supplement: Stethographics — measures for each subject were obtained for 2 breathing patterns, also referred to as normal breathing pattern or P1 (P1 : normal) and deeper breathing or P2 (P2 : deeper). Data presented here include scores for: - Expiratory crackle rate for P2 breathing pattern [Expir Crackle Rate(P2 : deeper)] - Inspiratory crackle rate for P2 breathing pattern [Insp Crackle Rate(P2 : deeper)] - Expiratory wheeze rate for P2 breathing pattern [Expir Wheeze Rate(P2 : deeper)] - Inspiratory wheeze rate for P2 breathing pattern [Insp Wheeze Rate(P2 : deeper)] - Inspiratory chest amplitude for P2 breathing pattern [Insp chest RMS score(P2 : deeper)] - Average lead and lag of chest channels compared to the tracheal channel for P2 breathing pattern [Lead score(P2 : deeper); Lag score(P2 : deeper)] - Inter-channel asynchrony at the beginning and end of inspiration for P2 breathing pattern [Lead STDev score (channel asynchrony independent of trachea sound) (P2 : deeper); Lag STDev score (channel asynchrony independent of trachea sound)(P2 : deeper)] - Lead time-integrated amplitude for P2 breathing pattern [Lead time-integrated amplitude(P2 : deeper)] - Lag time-integrated amplitude for P2 breathing pattern [Lag time-integrated amplitude(P2 : deeper)] - Ratio of low frequency energy to high frequency energy for P2 breathing pattern [Max R4 (low freq/high freq)(P2 : deeper)] - Ratio of duration of inspiration to the duration of expiration for P2 breathing pattern [R1 (Insp.Dur/Expir.Dur)(P2 : deeper)] - Ratios of peak inspiratory amplitude to peak expiratory amplitude for P2 breathing pattern [Ratio(peak insp amplitude/peak expir amplitude)(P2 : deeper)] - Dynamic range score(P2 : deeper) - Slope of the chest versus tracheal sound function during inspiration for P2 breathing pattern [Slope of chest vs trachea during Insp(P2 : deeper)] - Non-weighted total acoustic COPD scores for both breathing patterns [COPD total score NOTweighted(P1 : normal)], [COPD total score NOTweigh [file f1000research-6-15389-s0004.tgz]

Archive with 1 entries (1 files):
- d9549b6f-4f37-4a00-96ba-484bb70477fa_8b1cc073-50c2-49dd-b8fe-a255515268e4_QASMC202_Stethographics.csv
