# Supplementary material for: Physiological and biological characterization of smokers with and without COPD
Source: F1000Res. 2018 Mar 7;6:877. Originally published 2017 Jun 13. [Version 2] doi: 10.12688/f1000research.11698.2 (PMC5843826; doi:10.12688/f1000research.11698.2)
Supplement: Stethographics — measures for each subject were obtained for 2 breathing patterns, also referred to as normal breathing pattern or P1 (P1 : normal) and deeper breathing or P2 (P2 : deeper). Data presented here include scores for: - Expiratory crackle rate for P2 breathing pattern [Expir Crackle Rate(P2 : deeper)] - Inspiratory crackle rate for P2 breathing pattern [Insp Crackle Rate(P2 : deeper)] - Expiratory wheeze rate for P2 breathing pattern [Expir Wheeze Rate(P2 : deeper)] - Inspiratory wheeze rate for P2 breathing pattern [Insp Wheeze Rate(P2 : deeper)] - Inspiratory chest amplitude for P2 breathing pattern [Insp chest RMS score(P2 : deeper)] - Average lead and lag of chest channels compared to the tracheal channel for P2 breathing pattern [Lead score(P2 : deeper); Lag score(P2 : deeper)] - Inter-channel asynchrony at the beginning and end of inspiration for P2 breathing pattern [Lead STDev score (channel asynchrony independent of trachea sound) (P2 : deeper); Lag STDev score (channel asynchrony independent of trachea sound)(P2 : deeper)] - Lead time-integrated amplitude for P2 breathing pattern [Lead time-integrated amplitude(P2 : deeper)] - Lag time-integrated amplitude for P2 breathing pattern [Lag time-integrated amplitude(P2 : deeper)] - Ratio of low frequency energy to high frequency energy for P2 breathing pattern [Max R4 (low freq/high freq)(P2 : deeper)] - Ratio of duration of inspiration to the duration of expiration for P2 breathing pattern [R1 (Insp.Dur/Expir.Dur)(P2 : deeper)] - Ratios of peak inspiratory amplitude to peak expiratory amplitude for P2 breathing pattern [Ratio(peak insp amplitude/peak expir amplitude)(P2 : deeper)] - Dynamic range score(P2 : deeper) - Slope of the chest versus tracheal sound function during inspiration for P2 breathing pattern [Slope of chest vs trachea during Insp(P2 : deeper)] - Non-weighted total acoustic COPD scores for both breathing patterns [COPD total score NOTweighted(P1 : normal)], [COPD total score NOTweigh [file f1000research-6-15389-s0004.tgz › d9549b6f-4f37-4a00-96ba-484bb70477fa_8b1cc073-50c2-49dd-b8fe-a255515268e4_QASMC202_Stethographics.csv]

USUBJID	TEST	STRESN	VISITNUM
1001	COPD total score NOTweighted(P1 : normal)	82	2
1001	COPD total score NOTweighted(P1 : normal)	55	4
1001	COPD total score NOTweighted(P2 : deeper)	58	2
1001	COPD total score NOTweighted(P2 : deeper)	26	4
1001	COPD total score weighted(P1 : normal)	411	2
1001	COPD total score weighted(P1 : normal)	344	4
1001	COPD total score weighted(P2 : deeper)	351	2
1001	COPD total score weighted(P2 : deeper)	241	4
1001	Dynamic range core(P2 : deeper)	0	2
1001	Dynamic range core(P2 : deeper)	0	4
1001	Expir Crackle Rate(P2 : deeper)	4	2
1001	Expir Crackle Rate(P2 : deeper)	7	4
1001	Expir Wheeze Rate(P2 : deeper)	10	2
1001	Expir Wheeze Rate(P2 : deeper)	9	4
1001	Insp Crackle Rate(P2 : deeper)	5	2
1001	Insp Crackle Rate(P2 : deeper)	0	4
1001	Insp Wheeze Rate(P2 : deeper)	10	2
1001	Insp Wheeze Rate(P2 : deeper)	10	4
1001	Insp chest RMS score(P2 : deeper)	0	2
1001	Insp chest RMS score(P2 : deeper)	0	4
1001	Lag STDev score (channel asynchrony independent of trachea sound)(P2 : deeper)	10	2
1001	Lag STDev score (channel asynchrony independent of trachea sound)(P2 : deeper)	0	4
1001	Lag score(P2 : deeper)	0	2
1001	Lag score(P2 : deeper)	0	4
1001	Lag time-integrated amplitude(P2 : deeper)	10	2
1001	Lag time-integrated amplitude(P2 : deeper)	0	4
1001	Lead STDev score (channel asynchrony independent of trachea sound)(P2 : deeper)	0	2
1001	Lead STDev score (channel asynchrony independent of trachea sound)(P2 : deeper)	0	4
1001	Lead score(P2 : deeper)	0	2
1001	Lead score(P2 : deeper)	0	4
1001	Lead time-integrated amplitude(P2 : deeper)	0	2
1001	Lead time-integrated amplitude(P2 : deeper)	0	4
1001	Max R4 (low freq/high freq)(P2 : deeper)	2	2
1001	Max R4 (low freq/high freq)(P2 : deeper)	0	4
1001	R1 (Insp.Dur/Expir.Dur)(P2 : deeper)	1	2
1001	R1 (Insp.Dur/Expir.Dur)(P2 : deeper)	0	4
1001	Ratio(peak insp amplitude/peak expir amplitude)(P2 : deeper)	4	2
1001	Ratio(peak insp amplitude/peak expir amplitude)(P2 : deeper)	0	4
1001	Slope of chest vs trachea during Insp(P2 : deeper)	2	2
1001	Slope of chest vs trachea during Insp(P2 : deeper)	0	4
1002	COPD total score NOTweighted(P1 : normal)	55	2
1002	COPD total score NOTweighted(P1 : normal)	62	4
1002	COPD total score NOTweighted(P2 : deeper)	44	2
1002	COPD total score NOTweighted(P2 : deeper)	8	4
1002	COPD total score weighted(P1 : normal)	203	2
1002	COPD total score weighted(P1 : normal)	238	4
1002	COPD total score weighted(P2 : deeper)	284	2
1002	COPD total score weighted(P2 : deeper)	36	4
1002	Dynamic range core(P2 : deeper)	0	2
1002	Dynamic range core(P2 : deeper)	0	4
1002	Expir Crackle Rate(P2 : deeper)	3	2
1002	Expir Crackle Rate(P2 : deeper)	0	4
1002	Expir Wheeze Rate(P2 : deeper)	10	2
1002	Expir Wheeze Rate(P2 : deeper)	1	4
1002	Insp Crackle Rate(P2 : deeper)	0	2
1002	Insp Crackle Rate(P2 : deeper)	0	4
1002	Insp Wheeze Rate(P2 : deeper)	10	2
1002	Insp Wheeze Rate(P2 : deeper)	1	4
1002	Insp chest RMS score(P2 : deeper)	0	2
1002	Insp chest RMS score(P2 : deeper)	0	4
1002	Lag STDev score (channel asynchrony independent of trachea sound)(P2 : deeper)	0	2
1002	Lag STDev score (channel asynchrony independent of trachea sound)(P2 : deeper)	1	4
1002	Lag score(P2 : deeper)	0	2
1002	Lag score(P2 : deeper)	0	4
1002	Lag time-integrated amplitude(P2 : deeper)	0	2
1002	Lag time-integrated amplitude(P2 : deeper)	0	4
1002	Lead STDev score (channel asynchrony independent of trachea sound)(P2 : deeper)	0	2
1002	Lead STDev score (channel asynchrony independent of trachea sound)(P2 : deeper)	0	4
1002	Lead score(P2 : deeper)	0	2
1002	Lead score(P2 : deeper)	0	4
1002	Lead time-integrated amplitude(P2 : deeper)	0	2
1002	Lead time-integrated amplitude(P2 : deeper)	0	4
1002	Max R4 (low freq/high freq)(P2 : deeper)	3	2
1002	Max R4 (low freq/high freq)(P2 : deeper)	0	4
1002	R1 (Insp.Dur/Expir.Dur)(P2 : deeper)	10	2
1002	R1 (Insp.Dur/Expir.Dur)(P2 : deeper)	5	4
1002	Ratio(peak insp amplitude/peak expir amplitude)(P2 : deeper)	6	2
1002	Ratio(peak insp amplitude/peak expir amplitude)(P2 : deeper)	0	4
1002	Slope of chest vs trachea during Insp(P2 : deeper)	2	2
1002	Slope of chest vs trachea during Insp(P2 : deeper)	0	4
1003	COPD total score NOTweighted(P1 : normal)	56	2
1003	COPD total score NOTweighted(P1 : normal)	63	4
1003	COPD total score NOTweighted(P2 : deeper)	73	2
1003	COPD total score NOTweighted(P2 : deeper)	87	4
1003	COPD total score weighted(P1 : normal)	228	2
1003	COPD total score weighted(P1 : normal)	240	4
1003	COPD total score weighted(P2 : deeper)	338	2
1003	COPD total score weighted(P2 : deeper)	470	4
1003	Dynamic range core(P2 : deeper)	9	2
1003	Dynamic range core(P2 : deeper)	10	4
1003	Expir Crackle Rate(P2 : deeper)	0	2
1003	Expir Crackle Rate(P2 : deeper)	0	4
1003	Expir Wheeze Rate(P2 : deeper)	0	2
1003	Expir Wheeze Rate(P2 : deeper)	0	4
1003	Insp Crackle Rate(P2 : deeper)	5	2
1003	Insp Crackle Rate(P2 : deeper)	0	4
1003	Insp Wheeze Rate(P2 : deeper)	0	2
1003	Insp Wheeze Rate(P2 : deeper)	0	4
1003	Insp chest RMS score(P2 : deeper)	7	2
1003	Insp chest RMS score(P2 : deeper)	9	4
1003	Lag STDev score (channel asynchrony independent of trachea sound)(P2 : deeper)	10	2
1003	Lag STDev score (channel asynchrony independent of trachea sound)(P2 : deeper)	10	4
1003	Lag score(P2 : deeper)	10	2
1003	Lag score(P2 : deeper)	2	4
1003	Lag time-integrated amplitude(P2 : deeper)	10	2
1003	Lag time-integrated amplitude(P2 : deeper)	10	4
1003	Lead STDev score (channel asynchrony independent of trachea sound)(P2 : deeper)	5	2
1003	Lead STDev score (channel asynchrony independent of trachea sound)(P2 : deeper)	10	4
1003	Lead score(P2 : deeper)	0	2
1003	Lead score(P2 : deeper)	10	4
1003	Lead time-integrated amplitude(P2 : deeper)	2	2
1003	Lead time-integrated amplitude(P2 : deeper)	10	4
1003	Max R4 (low freq/high freq)(P2 : deeper)	10	2
1003	Max R4 (low freq/high freq)(P2 : deeper)	10	4
1003	R1 (Insp.Dur/Expir.Dur)(P2 : deeper)	5	2
1003	R1 (Insp.Dur/Expir.Dur)(P2 : deeper)	0	4
1003	Ratio(peak insp amplitude/peak expir amplitude)(P2 : deeper)	0	2
1003	Ratio(peak insp amplitude/peak expir amplitude)(P2 : deeper)	4	4
1003	Slope of chest vs trachea during Insp(P2 : deeper)	0	2
1003	Slope of chest vs trachea during Insp(P2 : deeper)	2	4
1004	COPD total score NOTweighted(P1 : normal)	44	2
1004	COPD total score NOTweighted(P1 : normal)	67	4
1004	COPD total score NOTweighted(P2 : deeper)	35	2
1004	COPD total score NOTweighted(P2 : deeper)	58	4
1004	COPD total score weighted(P1 : normal)	160	2
1004	COPD total score weighted(P1 : normal)	237	4
1004	COPD total score weighted(P2 : deeper)	124	2
1004	COPD total score weighted(P2 : deeper)	188	4
1004	Dynamic range core(P2 : deeper)	6	2
1004	Dynamic range core(P2 : deeper)	10	4
1004	Expir Crackle Rate(P2 : deeper)	0	2
1004	Expir Crackle Rate(P2 : deeper)	0	4
1004	Expir Wheeze Rate(P2 : deeper)	0	2
1004	Expir Wheeze Rate(P2 : deeper)	0	4
1004	Insp Crackle Rate(P2 : deeper)	0	2
1004	Insp Crackle Rate(P2 : deeper)	0	4
1004	Insp Wheeze Rate(P2 : deeper)	1	2
1004	Insp Wheeze Rate(P2 : deeper)	0	4
1004	Insp chest RMS score(P2 : deeper)	8	2
1004	Insp chest RMS score(P2 : deeper)	10	4
1004	Lag STDev score (channel asynchrony independent of trachea sound)(P2 : deeper)	0	2
1004	Lag STDev score (channel asynchrony independent of trachea sound)(P2 : deeper)	0	4
1004	Lag score(P2 : deeper)	0	2
1004	Lag score(P2 : deeper)	0	4
1004	Lag time-integrated amplitude(P2 : deeper)	0	2
1004	Lag time-integrated amplitude(P2 : deeper)	0	4
1004	Lead STDev score (channel asynchrony independent of trachea sound)(P2 : deeper)	0	2
1004	Lead STDev score (channel asynchrony independent of trachea sound)(P2 : deeper)	0	4
1004	Lead score(P2 : deeper)	0	2
1004	Lead score(P2 : deeper)	0	4
1004	Lead time-integrated amplitude(P2 : deeper)	0	2
1004	Lead time-integrated amplitude(P2 : deeper)	8	4
1004	Max R4 (low freq/high freq)(P2 : deeper)	8	2
1004	Max R4 (low freq/high freq)(P2 : deeper)	10	4
1004	R1 (Insp.Dur/Expir.Dur)(P2 : deeper)	10	2
1004	R1 (Insp.Dur/Expir.Dur)(P2 : deeper)	0	4
1004	Ratio(peak insp amplitude/peak expir amplitude)(P2 : deeper)	0	2
1004	Ratio(peak insp amplitude/peak expir amplitude)(P2 : deeper)	10	4
1004	Slope of chest vs trachea during Insp(P2 : deeper)	2	2
1004	Slope of chest vs trachea during Insp(P2 : deeper)	10	4
1005	COPD total score NOTweighted(P1 : normal)	86	2
1005	COPD total score NOTweighted(P1 : normal)	38	4
1005	COPD total score NOTweighted(P2 : deeper)	75	2
1005	COPD total score NOTweighted(P2 : deeper)	56	4
1005	COPD total score weighted(P1 : normal)	380	2
1005	COPD total score weighted(P1 : normal)	157	4
1005	COPD total score weighted(P2 : deeper)	431	2
1005	COPD total score weighted(P2 : deeper)	293	4
1005	Dynamic range core(P2 : deeper)	10	2
1005	Dynamic range core(P2 : deeper)	10	4
1005	Expir Crackle Rate(P2 : deeper)	0	2
1005	Expir Crackle Rate(P2 : deeper)	0	4
1005	Expir Wheeze Rate(P2 : deeper)	10	2
1005	Expir Wheeze Rate(P2 : deeper)	6	4
1005	Insp Crackle Rate(P2 : deeper)	0	2
1005	Insp Crackle Rate(P2 : deeper)	0	4
1005	Insp Wheeze Rate(P2 : deeper)	1	2
1005	Insp Wheeze Rate(P2 : deeper)	0	4
1005	Insp chest RMS score(P2 : deeper)	10	2
1005	Insp chest RMS score(P2 : deeper)	8	4
1005	Lag STDev score (channel asynchrony independent of trachea sound)(P2 : deeper)	7	2
1005	Lag STDev score (channel asynchrony independent of trachea sound)(P2 : deeper)	0	4
1005	Lag score(P2 : deeper)	0	2
1005	Lag score(P2 : deeper)	0	4
1005	Lag time-integrated amplitude(P2 : deeper)	10	2
1005	Lag time-integrated amplitude(P2 : deeper)	0	4
1005	Lead STDev score (channel asynchrony independent of trachea sound)(P2 : deeper)	0	2
1005	Lead STDev score (channel asynchrony independent of trachea sound)(P2 : deeper)	0	4
1005	Lead score(P2 : deeper)	0	2
1005	Lead score(P2 : deeper)	1	4
1005	Lead time-integrated amplitude(P2 : deeper)	0	2
1005	Lead time-integrated amplitude(P2 : deeper)	4	4
1005	Max R4 (low freq/high freq)(P2 : deeper)	10	2
1005	Max R4 (low freq/high freq)(P2 : deeper)	10	4
1005	R1 (Insp.Dur/Expir.Dur)(P2 : deeper)	5	2
1005	R1 (Insp.Dur/Expir.Dur)(P2 : deeper)	5	4
1005	Ratio(peak insp amplitude/peak expir amplitude)(P2 : deeper)	10	2
1005	Ratio(peak insp amplitude/peak expir amplitude)(P2 : deeper)	10	4
1005	Slope of chest vs trachea during Insp(P2 : deeper)	2	2
1005	Slope of chest vs trachea during Insp(P2 : deeper)	2	4
1006	COPD total score NOTweighted(P1 : normal)	51	2
1006	COPD total score NOTweighted(P1 : normal)	67	4
1006	COPD total score NOTweighted(P2 : deeper)	48	2
1006	COPD total score NOTweighted(P2 : deeper)	42	4
1006	COPD total score weighted(P1 : normal)	195	2
1006	COPD total score weighted(P1 : normal)	334	4
1006	COPD total score weighted(P2 : deeper)	163	2
1006	COPD total score weighted(P2 : deeper)	136	4
1006	Dynamic range core(P2 : deeper)	8	2
1006	Dynamic range core(P2 : deeper)	5	4
1006	Expir Crackle Rate(P2 : deeper)	0	2
1006	Expir Crackle Rate(P2 : deeper)	0	4
1006	Expir Wheeze Rate(P2 : deeper)	0	2
1006	Expir Wheeze Rate(P2 : deeper)	0	4
1006	Insp Crackle Rate(P2 : deeper)	7	2
1006	Insp Crackle Rate(P2 : deeper)	10	4
1006	Insp Wheeze Rate(P2 : deeper)	0	2
1006	Insp Wheeze Rate(P2 : deeper)	0	4
1006	Insp chest RMS score(P2 : deeper)	7	2
1006	Insp chest RMS score(P2 : deeper)	5	4
1006	Lag STDev score (channel asynchrony independent of trachea sound)(P2 : deeper)	0	2
1006	Lag STDev score (channel asynchrony independent of trachea sound)(P2 : deeper)	0	4
1006	Lag score(P2 : deeper)	0	2
1006	Lag score(P2 : deeper)	0	4
1006	Lag time-integrated amplitude(P2 : deeper)	0	2
1006	Lag time-integrated amplitude(P2 : deeper)	0	4
1006	Lead STDev score (channel asynchrony independent of trachea sound)(P2 : deeper)	0	2
1006	Lead STDev score (channel asynchrony independent of trachea sound)(P2 : deeper)	0	4
1006	Lead score(P2 : deeper)	0	2
1006	Lead score(P2 : deeper)	1	4
1006	Lead time-integrated amplitude(P2 : deeper)	0	2
1006	Lead time-integrated amplitude(P2 : deeper)	0	4
1006	Max R4 (low freq/high freq)(P2 : deeper)	10	2
1006	Max R4 (low freq/high freq)(P2 : deeper)	10	4
1006	R1 (Insp.Dur/Expir.Dur)(P2 : deeper)	5	2
1006	R1 (Insp.Dur/Expir.Dur)(P2 : deeper)	5	4
1006	Ratio(peak insp amplitude/peak expir amplitude)(P2 : deeper)	4	2
1006	Ratio(peak insp amplitude/peak expir amplitude)(P2 : deeper)	4	4
1006	Slope of chest vs trachea during Insp(P2 : deeper)	7	2
1006	Slope of chest vs trachea during Insp(P2 : deeper)	2	4
1007	COPD total score NOTweighted(P1 : normal)	82	2
1007	COPD total score NOTweighted(P1 : normal)	65	4
1007	COPD total score NOTweighted(P2 : deeper)	57	2
1007	COPD total score NOTweighted(P2 : deeper)	68	4
1007	COPD total score weighted(P1 : normal)	457	2
1007	COPD total score weighted(P1 : normal)	402	4
1007	COPD total score weighted(P2 : deeper)	229	2
1007	COPD total score weighted(P2 : deeper)	319	4
1007	Dynamic range core(P2 : deeper)	10	2
1007	Dynamic range core(P2 : deeper)	10	4
1007	Expir Crackle Rate(P2 : deeper)	0	2
1007	Expir Crackle Rate(P2 : deeper)	0	4
1007	Expir Wheeze Rate(P2 : deeper)	0	2
1007	Expir Wheeze Rate(P2 : deeper)	0	4
1007	Insp Crackle Rate(P2 : deeper)	4	2
1007	Insp Crackle Rate(P2 : deeper)	0	4
1007	Insp Wheeze Rate(P2 : deeper)	0	2
1007	Insp Wheeze Rate(P2 : deeper)	0	4
1007	Insp chest RMS score(P2 : deeper)	10	2
1007	Insp chest RMS score(P2 : deeper)	10	4
1007	Lag STDev score (channel asynchrony independent of trachea sound)(P2 : deeper)	0	2
1007	Lag STDev score (channel asynchrony independent of trachea sound)(P2 : deeper)	0	4
1007	Lag score(P2 : deeper)	0	2
1007	Lag score(P2 : deeper)	0	4
1007	Lag time-integrated amplitude(P2 : deeper)	0	2
1007	Lag time-integrated amplitude(P2 : deeper)	0	4
1007	Lead STDev score (channel asynchrony independent of trachea sound)(P2 : deeper)	0	2
1007	Lead STDev score (channel asynchrony independent of trachea sound)(P2 : deeper)	5	4
1007	Lead score(P2 : deeper)	10	2
1007	Lead score(P2 : deeper)	10	4
1007	Lead time-integrated amplitude(P2 : deeper)	6	2
1007	Lead time-integrated amplitude(P2 : deeper)	8	4
1007	Max R4 (low freq/high freq)(P2 : deeper)	10	2
1007	Max R4 (low freq/high freq)(P2 : deeper)	10	4
1007	R1 (Insp.Dur/Expir.Dur)(P2 : deeper)	1	2
1007	R1 (Insp.Dur/Expir.Dur)(P2 : deeper)	5	4
1007	Ratio(peak insp amplitude/peak expir amplitude)(P2 : deeper)	4	2
1007	Ratio(peak insp amplitude/peak expir amplitude)(P2 : deeper)	10	4
1007	Slope of chest vs trachea during Insp(P2 : deeper)	2	2
1007	Slope of chest vs trachea during Insp(P2 : deeper)	0	4
1008	COPD total score NOTweighted(P1 : normal)	86	2
1008	COPD total score NOTweighted(P1 : normal)	102	4
1008	COPD total score NOTweighted(P2 : deeper)	101	2
1008	COPD total score NOTweighted(P2 : deeper)	86	4
1008	COPD total score weighted(P1 : normal)	397	2
1008	COPD total score weighted(P1 : normal)	507	4
1008	COPD total score weighted(P2 : deeper)	340	2
1008	COPD total score weighted(P2 : deeper)	564	4
1008	Dynamic range core(P2 : deeper)	10	2
1008	Dynamic range core(P2 : deeper)	5	4
1008	Expir Crackle Rate(P2 : deeper)	0	2
1008	Expir Crackle Rate(P2 : deeper)	0	4
1008	Expir Wheeze Rate(P2 : deeper)	0	2
1008	Expir Wheeze Rate(P2 : deeper)	10	4
1008	Insp Crackle Rate(P2 : deeper)	0	2
1008	Insp Crackle Rate(P2 : deeper)	4	4
1008	Insp Wheeze Rate(P2 : deeper)	0	2
1008	Insp Wheeze Rate(P2 : deeper)	0	4
1008	Insp chest RMS score(P2 : deeper)	10	2
1008	Insp chest RMS score(P2 : deeper)	4	4
1008	Lag STDev score (channel asynchrony independent of trachea sound)(P2 : deeper)	10	2
1008	Lag STDev score (channel asynchrony independent of trachea sound)(P2 : deeper)	1	4
1008	Lag score(P2 : deeper)	10	2
1008	Lag score(P2 : deeper)	10	4
1008	Lag time-integrated amplitude(P2 : deeper)	10	2
1008	Lag time-integrated amplitude(P2 : deeper)	10	4
1008	Lead STDev score (channel asynchrony independent of trachea sound)(P2 : deeper)	0	2
1008	Lead STDev score (channel asynchrony independent of trachea sound)(P2 : deeper)	10	4
1008	Lead score(P2 : deeper)	10	2
1008	Lead score(P2 : deeper)	0	4
1008	Lead time-integrated amplitude(P2 : deeper)	10	2
1008	Lead time-integrated amplitude(P2 : deeper)	4	4
1008	Max R4 (low freq/high freq)(P2 : deeper)	10	2
1008	Max R4 (low freq/high freq)(P2 : deeper)	10	4
1008	R1 (Insp.Dur/Expir.Dur)(P2 : deeper)	10	2
1008	R1 (Insp.Dur/Expir.Dur)(P2 : deeper)	1	4
1008	Ratio(peak insp amplitude/peak expir amplitude)(P2 : deeper)	4	2
1008	Ratio(peak insp amplitude/peak expir amplitude)(P2 : deeper)	10	4
1008	Slope of chest vs trachea during Insp(P2 : deeper)	7	2
1008	Slope of chest vs trachea during Insp(P2 : deeper)	7	4
1009	COPD total score NOTweighted(P1 : normal)	50	2
1009	COPD total score NOTweighted(P1 : normal)	34	4
1009	COPD total score NOTweighted(P2 : deeper)	74	2
1009	COPD total score NOTweighted(P2 : deeper)	33	4
1009	COPD total score weighted(P1 : normal)	202	2
1009	COPD total score weighted(P1 : normal)	142	4
1009	COPD total score weighted(P2 : deeper)	257	2
1009	COPD total score weighted(P2 : deeper)	133	4
1009	Dynamic range core(P2 : deeper)	10	2
1009	Dynamic range core(P2 : deeper)	8	4
1009	Expir Crackle Rate(P2 : deeper)	0	2
1009	Expir Crackle Rate(P2 : deeper)	0	4
1009	Expir Wheeze Rate(P2 : deeper)	0	2
1009	Expir Wheeze Rate(P2 : deeper)	0	4
1009	Insp Crackle Rate(P2 : deeper)	4	2
1009	Insp Crackle Rate(P2 : deeper)	0	4
1009	Insp Wheeze Rate(P2 : deeper)	0	2
1009	Insp Wheeze Rate(P2 : deeper)	0	4
1009	Insp chest RMS score(P2 : deeper)	9	2
1009	Insp chest RMS score(P2 : deeper)	8	4
1009	Lag STDev score (channel asynchrony independent of trachea sound)(P2 : deeper)	7	2
1009	Lag STDev score (channel asynchrony independent of trachea sound)(P2 : deeper)	0	4
1009	Lag score(P2 : deeper)	8	2
1009	Lag score(P2 : deeper)	0	4
1009	Lag time-integrated amplitude(P2 : deeper)	10	2
1009	Lag time-integrated amplitude(P2 : deeper)	0	4
1009	Lead STDev score (channel asynchrony independent of trachea sound)(P2 : deeper)	0	2
1009	Lead STDev score (channel asynchrony independent of trachea sound)(P2 : deeper)	0	4
1009	Lead score(P2 : deeper)	0	2
1009	Lead score(P2 : deeper)	0	4
1009	Lead time-integrated amplitude(P2 : deeper)	0	2
1009	Lead time-integrated amplitude(P2 : deeper)	0	4
1009	Max R4 (low freq/high freq)(P2 : deeper)	10	2
1009	Max R4 (low freq/high freq)(P2 : deeper)	10	4
1009	R1 (Insp.Dur/Expir.Dur)(P2 : deeper)	5	2
1009	R1 (Insp.Dur/Expir.Dur)(P2 : deeper)	5	4
1009	Ratio(peak insp amplitude/peak expir amplitude)(P2 : deeper)	4	2
1009	Ratio(peak insp amplitude/peak expir amplitude)(P2 : deeper)	0	4
1009	Slope of chest vs trachea during Insp(P2 : deeper)	7	2
1009	Slope of chest vs trachea during Insp(P2 : deeper)	2	4
1010	COPD total score NOTweighted(P1 : normal)	48	2
1010	COPD total score NOTweighted(P1 : normal)	87	4
1010	COPD total score NOTweighted(P2 : deeper)	12	2
1010	COPD total score NOTweighted(P2 : deeper)	57	4
1010	COPD total score weighted(P1 : normal)	173	2
1010	COPD total score weighted(P1 : normal)	577	4
1010	COPD total score weighted(P2 : deeper)	42	2
1010	COPD total score weighted(P2 : deeper)	510	4
1010	Dynamic range core(P2 : deeper)	0	2
1010	Dynamic range core(P2 : deeper)	0	4
1010	Expir Crackle Rate(P2 : deeper)	3	2
1010	Expir Crackle Rate(P2 : deeper)	4	4
1010	Expir Wheeze Rate(P2 : deeper)	1	2
1010	Expir Wheeze Rate(P2 : deeper)	10	4
1010	Insp Crackle Rate(P2 : deeper)	0	2
1010	Insp Crackle Rate(P2 : deeper)	3	4
1010	Insp Wheeze Rate(P2 : deeper)	1	2
1010	Insp Wheeze Rate(P2 : deeper)	10	4
1010	Insp chest RMS score(P2 : deeper)	0	2
1010	Insp chest RMS score(P2 : deeper)	0	4
1010	Lag STDev score (channel asynchrony independent of trachea sound)(P2 : deeper)	0	2
1010	Lag STDev score (channel asynchrony independent of trachea sound)(P2 : deeper)	0	4
1010	Lag score(P2 : deeper)	0	2
1010	Lag score(P2 : deeper)	0	4
1010	Lag time-integrated amplitude(P2 : deeper)	0	2
1010	Lag time-integrated amplitude(P2 : deeper)	0	4
1010	Lead STDev score (channel asynchrony independent of trachea sound)(P2 : deeper)	0	2
1010	Lead STDev score (channel asynchrony independent of trachea sound)(P2 : deeper)	10	4
1010	Lead score(P2 : deeper)	0	2
1010	Lead score(P2 : deeper)	10	4
1010	Lead time-integrated amplitude(P2 : deeper)	0	2
1010	Lead time-integrated amplitude(P2 : deeper)	10	4
1010	Max R4 (low freq/high freq)(P2 : deeper)	0	2
1010	Max R4 (low freq/high freq)(P2 : deeper)	0	4
1010	R1 (Insp.Dur/Expir.Dur)(P2 : deeper)	5	2
1010	R1 (Insp.Dur/Expir.Dur)(P2 : deeper)	0	4
1010	Ratio(peak insp amplitude/peak expir amplitude)(P2 : deeper)	0	2
1010	Ratio(peak insp amplitude/peak expir amplitude)(P2 : deeper)	0	4
1010	Slope of chest vs trachea during Insp(P2 : deeper)	2	2
1010	Slope of chest vs trachea during Insp(P2 : deeper)	0	4
1011	COPD total score NOTweighted(P1 : normal)	54	2
1011	COPD total score NOTweighted(P1 : normal)	36	4
1011	COPD total score NOTweighted(P2 : deeper)	40	2
1011	COPD total score NOTweighted(P2 : deeper)	59	4
1011	COPD total score weighted(P1 : normal)	210	2
1011	COPD total score weighted(P1 : normal)	163	4
1011	COPD total score weighted(P2 : deeper)	172	2
1011	COPD total score weighted(P2 : deeper)	196	4
1011	Dynamic range core(P2 : deeper)	10	2
1011	Dynamic range core(P2 : deeper)	10	4
1011	Expir Crackle Rate(P2 : deeper)	0	2
1011	Expir Crackle Rate(P2 : deeper)	0	4
1011	Expir Wheeze Rate(P2 : deeper)	0	2
1011	Expir Wheeze Rate(P2 : deeper)	0	4
1011	Insp Crackle Rate(P2 : deeper)	5	2
1011	Insp Crackle Rate(P2 : deeper)	0	4
1011	Insp Wheeze Rate(P2 : deeper)	0	2
1011	Insp Wheeze Rate(P2 : deeper)	0	4
1011	Insp chest RMS score(P2 : deeper)	10	2
1011	Insp chest RMS score(P2 : deeper)	10	4
1011	Lag STDev score (channel asynchrony independent of trachea sound)(P2 : deeper)	0	2
1011	Lag STDev score (channel asynchrony independent of trachea sound)(P2 : deeper)	0	4
1011	Lag score(P2 : deeper)	0	2
1011	Lag score(P2 : deeper)	0	4
1011	Lag time-integrated amplitude(P2 : deeper)	0	2
1011	Lag time-integrated amplitude(P2 : deeper)	0	4
1011	Lead STDev score (channel asynchrony independent of trachea sound)(P2 : deeper)	0	2
1011	Lead STDev score (channel asynchrony independent of trachea sound)(P2 : deeper)	0	4
1011	Lead score(P2 : deeper)	0	2
1011	Lead score(P2 : deeper)	1	4
1011	Lead time-integrated amplitude(P2 : deeper)	0	2
1011	Lead time-integrated amplitude(P2 : deeper)	10	4
1011	Max R4 (low freq/high freq)(P2 : deeper)	10	2
1011	Max R4 (low freq/high freq)(P2 : deeper)	10	4
1011	R1 (Insp.Dur/Expir.Dur)(P2 : deeper)	5	2
1011	R1 (Insp.Dur/Expir.Dur)(P2 : deeper)	10	4
1011	Ratio(peak insp amplitude/peak expir amplitude)(P2 : deeper)	0	2
1011	Ratio(peak insp amplitude/peak expir amplitude)(P2 : deeper)	6	4
1011	Slope of chest vs trachea during Insp(P2 : deeper)	0	2
1011	Slope of chest vs trachea during Insp(P2 : deeper)	2	4
1012	COPD total score NOTweighted(P1 : normal)	96	2
1012	COPD total score NOTweighted(P1 : normal)	68	4
1012	COPD total score NOTweighted(P2 : deeper)	88	2
1012	COPD total score NOTweighted(P2 : deeper)	102	4
1012	COPD total score weighted(P1 : normal)	462	2
1012	COPD total score weighted(P1 : normal)	370	4
1012	COPD total score weighted(P2 : deeper)	603	2
1012	COPD total score weighted(P2 : deeper)	498	4
1012	Dynamic range core(P2 : deeper)	4	2
1012	Dynamic range core(P2 : deeper)	10	4
1012	Expir Crackle Rate(P2 : deeper)	0	2
1012	Expir Crackle Rate(P2 : deeper)	0	4
1012	Expir Wheeze Rate(P2 : deeper)	10	2
1012	Expir Wheeze Rate(P2 : deeper)	0	4
1012	Insp Crackle Rate(P2 : deeper)	0	2
1012	Insp Crackle Rate(P2 : deeper)	3	4
1012	Insp Wheeze Rate(P2 : deeper)	10	2
1012	Insp Wheeze Rate(P2 : deeper)	0	4
1012	Insp chest RMS score(P2 : deeper)	6	2
1012	Insp chest RMS score(P2 : deeper)	10	4
1012	Lag STDev score (channel asynchrony independent of trachea sound)(P2 : deeper)	8	2
1012	Lag STDev score (channel asynchrony independent of trachea sound)(P2 : deeper)	10	4
1012	Lag score(P2 : deeper)	10	2
1012	Lag score(P2 : deeper)	0	4
1012	Lag time-integrated amplitude(P2 : deeper)	10	2
1012	Lag time-integrated amplitude(P2 : deeper)	10	4
1012	Lead STDev score (channel asynchrony independent of trachea sound)(P2 : deeper)	10	2
1012	Lead STDev score (channel asynchrony independent of trachea sound)(P2 : deeper)	10	4
1012	Lead score(P2 : deeper)	0	2
1012	Lead score(P2 : deeper)	10	4
1012	Lead time-integrated amplitude(P2 : deeper)	10	2
1012	Lead time-integrated amplitude(P2 : deeper)	10	4
1012	Max R4 (low freq/high freq)(P2 : deeper)	3	2
1012	Max R4 (low freq/high freq)(P2 : deeper)	10	4
1012	R1 (Insp.Dur/Expir.Dur)(P2 : deeper)	1	2
1012	R1 (Insp.Dur/Expir.Dur)(P2 : deeper)	5	4
1012	Ratio(peak insp amplitude/peak expir amplitude)(P2 : deeper)	4	2
1012	Ratio(peak insp amplitude/peak expir amplitude)(P2 : deeper)	4	4
1012	Slope of chest vs trachea during Insp(P2 : deeper)	2	2
1012	Slope of chest vs trachea during Insp(P2 : deeper)	10	4
1013	COPD total score NOTweighted(P1 : normal)	46	2
1013	COPD total score NOTweighted(P1 : normal)	46	4
1013	COPD total score NOTweighted(P2 : deeper)	46	2
1013	COPD total score NOTweighted(P2 : deeper)	48	4
1013	COPD total score weighted(P1 : normal)	180	2
1013	COPD total score weighted(P1 : normal)	175	4
1013	COPD total score weighted(P2 : deeper)	323	2
1013	COPD total score weighted(P2 : deeper)	190	4
1013	Dynamic range core(P2 : deeper)	10	2
1013	Dynamic range core(P2 : deeper)	9	4
1013	Expir Crackle Rate(P2 : deeper)	0	2
1013	Expir Crackle Rate(P2 : deeper)	0	4
1013	Expir Wheeze Rate(P2 : deeper)	0	2
1013	Expir Wheeze Rate(P2 : deeper)	0	4
1013	Insp Crackle Rate(P2 : deeper)	0	2
1013	Insp Crackle Rate(P2 : deeper)	0	4
1013	Insp Wheeze Rate(P2 : deeper)	0	2
1013	Insp Wheeze Rate(P2 : deeper)	1	4
1013	Insp chest RMS score(P2 : deeper)	8	2
1013	Insp chest RMS score(P2 : deeper)	8	4
1013	Lag STDev score (channel asynchrony independent of trachea sound)(P2 : deeper)	0	2
1013	Lag STDev score (channel asynchrony independent of trachea sound)(P2 : deeper)	3	4
1013	Lag score(P2 : deeper)	0	2
1013	Lag score(P2 : deeper)	0	4
1013	Lag time-integrated amplitude(P2 : deeper)	0	2
1013	Lag time-integrated amplitude(P2 : deeper)	10	4
1013	Lead STDev score (channel asynchrony independent of trachea sound)(P2 : deeper)	10	2
1013	Lead STDev score (channel asynchrony independent of trachea sound)(P2 : deeper)	0	4
1013	Lead score(P2 : deeper)	0	2
1013	Lead score(P2 : deeper)	0	4
1013	Lead time-integrated amplitude(P2 : deeper)	2	2
1013	Lead time-integrated amplitude(P2 : deeper)	0	4
1013	Max R4 (low freq/high freq)(P2 : deeper)	3	2
1013	Max R4 (low freq/high freq)(P2 : deeper)	10	4
1013	R1 (Insp.Dur/Expir.Dur)(P2 : deeper)	0	2
1013	R1 (Insp.Dur/Expir.Dur)(P2 : deeper)	0	4
1013	Ratio(peak insp amplitude/peak expir amplitude)(P2 : deeper)	6	2
1013	Ratio(peak insp amplitude/peak expir amplitude)(P2 : deeper)	0	4
1013	Slope of chest vs trachea during Insp(P2 : deeper)	7	2
1013	Slope of chest vs trachea during Insp(P2 : deeper)	7	4
1014	COPD total score NOTweighted(P1 : normal)	88	2
1014	COPD total score NOTweighted(P1 : normal)	67	4
1014	COPD total score NOTweighted(P2 : deeper)	58	2
1014	COPD total score NOTweighted(P2 : deeper)	58	4
1014	COPD total score weighted(P1 : normal)	390	2
1014	COPD total score weighted(P1 : normal)	253	4
1014	COPD total score weighted(P2 : deeper)	228	2
1014	COPD total score weighted(P2 : deeper)	232	4
1014	Dynamic range core(P2 : deeper)	10	2
1014	Dynamic range core(P2 : deeper)	10	4
1014	Expir Crackle Rate(P2 : deeper)	0	2
1014	Expir Crackle Rate(P2 : deeper)	4	4
1014	Expir Wheeze Rate(P2 : deeper)	0	2
1014	Expir Wheeze Rate(P2 : deeper)	0	4
1014	Insp Crackle Rate(P2 : deeper)	0	2
1014	Insp Crackle Rate(P2 : deeper)	0	4
1014	Insp Wheeze Rate(P2 : deeper)	0	2
1014	Insp Wheeze Rate(P2 : deeper)	0	4
1014	Insp chest RMS score(P2 : deeper)	10	2
1014	Insp chest RMS score(P2 : deeper)	8	4
1014	Lag STDev score (channel asynchrony independent of trachea sound)(P2 : deeper)	10	2
1014	Lag STDev score (channel asynchrony independent of trachea sound)(P2 : deeper)	10	4
1014	Lag score(P2 : deeper)	2	2
1014	Lag score(P2 : deeper)	10	4
1014	Lag time-integrated amplitude(P2 : deeper)	10	2
1014	Lag time-integrated amplitude(P2 : deeper)	10	4
1014	Lead STDev score (channel asynchrony independent of trachea sound)(P2 : deeper)	0	2
1014	Lead STDev score (channel asynchrony independent of trachea sound)(P2 : deeper)	0	4
1014	Lead score(P2 : deeper)	0	2
1014	Lead score(P2 : deeper)	0	4
1014	Lead time-integrated amplitude(P2 : deeper)	0	2
1014	Lead time-integrated amplitude(P2 : deeper)	0	4
1014	Max R4 (low freq/high freq)(P2 : deeper)	10	2
1014	Max R4 (low freq/high freq)(P2 : deeper)	3	4
1014	R1 (Insp.Dur/Expir.Dur)(P2 : deeper)	0	2
1014	R1 (Insp.Dur/Expir.Dur)(P2 : deeper)	1	4
1014	Ratio(peak insp amplitude/peak expir amplitude)(P2 : deeper)	4	2
1014	Ratio(peak insp amplitude/peak expir amplitude)(P2 : deeper)	0	4
1014	Slope of chest vs trachea during Insp(P2 : deeper)	2	2
1014	Slope of chest vs trachea during Insp(P2 : deeper)	2	4
1015	COPD total score NOTweighted(P1 : normal)	48	2
1015	COPD total score NOTweighted(P1 : normal)	33	4
1015	COPD total score NOTweighted(P2 : deeper)	45	2
1015	COPD total score NOTweighted(P2 : deeper)	9	4
1015	COPD total score weighted(P1 : normal)	335	2
1015	COPD total score weighted(P1 : normal)	152	4
1015	COPD total score weighted(P2 : deeper)	191	2
1015	COPD total score weighted(P2 : deeper)	100	4
1015	Dynamic range core(P2 : deeper)	8	2
1015	Dynamic range core(P2 : deeper)	0	4
1015	Expir Crackle Rate(P2 : deeper)	0	2
1015	Expir Crackle Rate(P2 : deeper)	0	4
1015	Expir Wheeze Rate(P2 : deeper)	0	2
1015	Expir Wheeze Rate(P2 : deeper)	0	4
1015	Insp Crackle Rate(P2 : deeper)	4	2
1015	Insp Crackle Rate(P2 : deeper)	0	4
1015	Insp Wheeze Rate(P2 : deeper)	0	2
1015	Insp Wheeze Rate(P2 : deeper)	0	4
1015	Insp chest RMS score(P2 : deeper)	6	2
1015	Insp chest RMS score(P2 : deeper)	0	4
1015	Lag STDev score (channel asynchrony independent of trachea sound)(P2 : deeper)	10	2
1015	Lag STDev score (channel asynchrony independent of trachea sound)(P2 : deeper)	0	4
1015	Lag score(P2 : deeper)	0	2
1015	Lag score(P2 : deeper)	0	4
1015	Lag time-integrated amplitude(P2 : deeper)	10	2
1015	Lag time-integrated amplitude(P2 : deeper)	0	4
1015	Lead STDev score (channel asynchrony independent of trachea sound)(P2 : deeper)	0	2
1015	Lead STDev score (channel asynchrony independent of trachea sound)(P2 : deeper)	5	4
1015	Lead score(P2 : deeper)	1	2
1015	Lead score(P2 : deeper)	1	4
1015	Lead time-integrated amplitude(P2 : deeper)	2	2
1015	Lead time-integrated amplitude(P2 : deeper)	0	4
1015	Max R4 (low freq/high freq)(P2 : deeper)	4	2
1015	Max R4 (low freq/high freq)(P2 : deeper)	3	4
1015	R1 (Insp.Dur/Expir.Dur)(P2 : deeper)	0	2
1015	R1 (Insp.Dur/Expir.Dur)(P2 : deeper)	0	4
1015	Ratio(peak insp amplitude/peak expir amplitude)(P2 : deeper)	0	2
1015	Ratio(peak insp amplitude/peak expir amplitude)(P2 : deeper)	0	4
1015	Slope of chest vs trachea during Insp(P2 : deeper)	0	2
1015	Slope of chest vs trachea during Insp(P2 : deeper)	0	4
1016	COPD total score NOTweighted(P1 : normal)	108	2
1016	COPD total score NOTweighted(P1 : normal)	51	4
1016	COPD total score NOTweighted(P2 : deeper)	63	2
1016	COPD total score NOTweighted(P2 : deeper)	28	4
1016	COPD total score weighted(P1 : normal)	513	2
1016	COPD total score weighted(P1 : normal)	193	4
1016	COPD total score weighted(P2 : deeper)	239	2
1016	COPD total score weighted(P2 : deeper)	119	4
1016	Dynamic range core(P2 : deeper)	10	2
1016	Dynamic range core(P2 : deeper)	8	4
1016	Expir Crackle Rate(P2 : deeper)	0	2
1016	Expir Crackle Rate(P2 : deeper)	0	4
1016	Expir Wheeze Rate(P2 : deeper)	0	2
1016	Expir Wheeze Rate(P2 : deeper)	0	4
1016	Insp Crackle Rate(P2 : deeper)	0	2
1016	Insp Crackle Rate(P2 : deeper)	0	4
1016	Insp Wheeze Rate(P2 : deeper)	1	2
1016	Insp Wheeze Rate(P2 : deeper)	0	4
1016	Insp chest RMS score(P2 : deeper)	8	2
1016	Insp chest RMS score(P2 : deeper)	8	4
1016	Lag STDev score (channel asynchrony independent of trachea sound)(P2 : deeper)	10	2
1016	Lag STDev score (channel asynchrony independent of trachea sound)(P2 : deeper)	0	4
1016	Lag score(P2 : deeper)	5	2
1016	Lag score(P2 : deeper)	0	4
1016	Lag time-integrated amplitude(P2 : deeper)	10	2
1016	Lag time-integrated amplitude(P2 : deeper)	0	4
1016	Lead STDev score (channel asynchrony independent of trachea sound)(P2 : deeper)	0	2
1016	Lead STDev score (channel asynchrony independent of trachea sound)(P2 : deeper)	0	4
1016	Lead score(P2 : deeper)	0	2
1016	Lead score(P2 : deeper)	0	4
1016	Lead time-integrated amplitude(P2 : deeper)	0	2
1016	Lead time-integrated amplitude(P2 : deeper)	0	4
1016	Max R4 (low freq/high freq)(P2 : deeper)	10	2
1016	Max R4 (low freq/high freq)(P2 : deeper)	0	4
1016	R1 (Insp.Dur/Expir.Dur)(P2 : deeper)	5	2
1016	R1 (Insp.Dur/Expir.Dur)(P2 : deeper)	10	4
1016	Ratio(peak insp amplitude/peak expir amplitude)(P2 : deeper)	2	2
1016	Ratio(peak insp amplitude/peak expir amplitude)(P2 : deeper)	0	4
1016	Slope of chest vs trachea during Insp(P2 : deeper)	2	2
1016	Slope of chest vs trachea during Insp(P2 : deeper)	2	4
1017	COPD total score NOTweighted(P1 : normal)	107	2
1017	COPD total score NOTweighted(P1 : normal)	44	4
1017	COPD total score NOTweighted(P2 : deeper)	48	2
1017	COPD total score NOTweighted(P2 : deeper)	69	4
1017	COPD total score weighted(P1 : normal)	509	2
1017	COPD total score weighted(P1 : normal)	196	4
1017	COPD total score weighted(P2 : deeper)	276	2
1017	COPD total score weighted(P2 : deeper)	244	4
1017	Dynamic range core(P2 : deeper)	0	2
1017	Dynamic range core(P2 : deeper)	9	4
1017	Expir Crackle Rate(P2 : deeper)	0	2
1017	Expir Crackle Rate(P2 : deeper)	0	4
1017	Expir Wheeze Rate(P2 : deeper)	0	2
1017	Expir Wheeze Rate(P2 : deeper)	0	4
1017	Insp Crackle Rate(P2 : deeper)	0	2
1017	Insp Crackle Rate(P2 : deeper)	0	4
1017	Insp Wheeze Rate(P2 : deeper)	10	2
1017	Insp Wheeze Rate(P2 : deeper)	0	4
1017	Insp chest RMS score(P2 : deeper)	0	2
1017	Insp chest RMS score(P2 : deeper)	8	4
1017	Lag STDev score (channel asynchrony independent of trachea sound)(P2 : deeper)	0	2
1017	Lag STDev score (channel asynchrony independent of trachea sound)(P2 : deeper)	10	4
1017	Lag score(P2 : deeper)	0	2
1017	Lag score(P2 : deeper)	10	4
1017	Lag time-integrated amplitude(P2 : deeper)	0	2
1017	Lag time-integrated amplitude(P2 : deeper)	10	4
1017	Lead STDev score (channel asynchrony independent of trachea sound)(P2 : deeper)	10	2
1017	Lead STDev score (channel asynchrony independent of trachea sound)(P2 : deeper)	0	4
1017	Lead score(P2 : deeper)	0	2
1017	Lead score(P2 : deeper)	0	4
1017	Lead time-integrated amplitude(P2 : deeper)	10	2
1017	Lead time-integrated amplitude(P2 : deeper)	0	4
1017	Max R4 (low freq/high freq)(P2 : deeper)	8	2
1017	Max R4 (low freq/high freq)(P2 : deeper)	10	4
1017	R1 (Insp.Dur/Expir.Dur)(P2 : deeper)	10	2
1017	R1 (Insp.Dur/Expir.Dur)(P2 : deeper)	10	4
1017	Ratio(peak insp amplitude/peak expir amplitude)(P2 : deeper)	0	2
1017	Ratio(peak insp amplitude/peak expir amplitude)(P2 : deeper)	0	4
1017	Slope of chest vs trachea during Insp(P2 : deeper)	0	2
1017	Slope of chest vs trachea during Insp(P2 : deeper)	2	4
1018	COPD total score NOTweighted(P1 : normal)	69	2
1018	COPD total score NOTweighted(P1 : normal)	62	4
1018	COPD total score NOTweighted(P2 : deeper)	95	2
1018	COPD total score NOTweighted(P2 : deeper)	79	4
1018	COPD total score weighted(P1 : normal)	260	2
1018	COPD total score weighted(P1 : normal)	237	4
1018	COPD total score weighted(P2 : deeper)	458	2
1018	COPD total score weighted(P2 : deeper)	284	4
1018	Dynamic range core(P2 : deeper)	8	2
1018	Dynamic range core(P2 : deeper)	10	4
1018	Expir Crackle Rate(P2 : deeper)	8	2
1018	Expir Crackle Rate(P2 : deeper)	2	4
1018	Expir Wheeze Rate(P2 : deeper)	0	2
1018	Expir Wheeze Rate(P2 : deeper)	0	4
1018	Insp Crackle Rate(P2 : deeper)	7	2
1018	Insp Crackle Rate(P2 : deeper)	8	4
1018	Insp Wheeze Rate(P2 : deeper)	0	2
1018	Insp Wheeze Rate(P2 : deeper)	0	4
1018	Insp chest RMS score(P2 : deeper)	8	2
1018	Insp chest RMS score(P2 : deeper)	9	4
1018	Lag STDev score (channel asynchrony independent of trachea sound)(P2 : deeper)	10	2
1018	Lag STDev score (channel asynchrony independent of trachea sound)(P2 : deeper)	10	4
1018	Lag score(P2 : deeper)	10	2
1018	Lag score(P2 : deeper)	10	4
1018	Lag time-integrated amplitude(P2 : deeper)	10	2
1018	Lag time-integrated amplitude(P2 : deeper)	10	4
1018	Lead STDev score (channel asynchrony independent of trachea sound)(P2 : deeper)	10	2
1018	Lead STDev score (channel asynchrony independent of trachea sound)(P2 : deeper)	0	4
1018	Lead score(P2 : deeper)	0	2
1018	Lead score(P2 : deeper)	0	4
1018	Lead time-integrated amplitude(P2 : deeper)	4	2
1018	Lead time-integrated amplitude(P2 : deeper)	0	4
1018	Max R4 (low freq/high freq)(P2 : deeper)	10	2
1018	Max R4 (low freq/high freq)(P2 : deeper)	10	4
1018	R1 (Insp.Dur/Expir.Dur)(P2 : deeper)	10	2
1018	R1 (Insp.Dur/Expir.Dur)(P2 : deeper)	10	4
1018	Ratio(peak insp amplitude/peak expir amplitude)(P2 : deeper)	0	2
1018	Ratio(peak insp amplitude/peak expir amplitude)(P2 : deeper)	0	4
1018	Slope of chest vs trachea during Insp(P2 : deeper)	0	2
1018	Slope of chest vs trachea during Insp(P2 : deeper)	0	4
1019	COPD total score NOTweighted(P1 : normal)	82	2
1019	COPD total score NOTweighted(P1 : normal)	89	4
1019	COPD total score NOTweighted(P2 : deeper)	26	2
1019	COPD total score NOTweighted(P2 : deeper)	41	4
1019	COPD total score weighted(P1 : normal)	434	2
1019	COPD total score weighted(P1 : normal)	480	4
1019	COPD total score weighted(P2 : deeper)	78	2
1019	COPD total score weighted(P2 : deeper)	186	4
1019	Dynamic range core(P2 : deeper)	0	2
1019	Dynamic range core(P2 : deeper)	0	4
1019	Expir Crackle Rate(P2 : deeper)	3	2
1019	Expir Crackle Rate(P2 : deeper)	0	4
1019	Expir Wheeze Rate(P2 : deeper)	0	2
1019	Expir Wheeze Rate(P2 : deeper)	0	4
1019	Insp Crackle Rate(P2 : deeper)	3	2
1019	Insp Crackle Rate(P2 : deeper)	0	4
1019	Insp Wheeze Rate(P2 : deeper)	10	2
1019	Insp Wheeze Rate(P2 : deeper)	0	4
1019	Insp chest RMS score(P2 : deeper)	0	2
1019	Insp chest RMS score(P2 : deeper)	0	4
1019	Lag STDev score (channel asynchrony independent of trachea sound)(P2 : deeper)	0	2
1019	Lag STDev score (channel asynchrony independent of trachea sound)(P2 : deeper)	8	4
1019	Lag score(P2 : deeper)	0	2
1019	Lag score(P2 : deeper)	1	4
1019	Lag time-integrated amplitude(P2 : deeper)	0	2
1019	Lag time-integrated amplitude(P2 : deeper)	10	4
1019	Lead STDev score (channel asynchrony independent of trachea sound)(P2 : deeper)	0	2
1019	Lead STDev score (channel asynchrony independent of trachea sound)(P2 : deeper)	5	4
1019	Lead score(P2 : deeper)	0	2
1019	Lead score(P2 : deeper)	1	4
1019	Lead time-integrated amplitude(P2 : deeper)	0	2
1019	Lead time-integrated amplitude(P2 : deeper)	10	4
1019	Max R4 (low freq/high freq)(P2 : deeper)	0	2
1019	Max R4 (low freq/high freq)(P2 : deeper)	1	4
1019	R1 (Insp.Dur/Expir.Dur)(P2 : deeper)	10	2
1019	R1 (Insp.Dur/Expir.Dur)(P2 : deeper)	5	4
1019	Ratio(peak insp amplitude/peak expir amplitude)(P2 : deeper)	0	2
1019	Ratio(peak insp amplitude/peak expir amplitude)(P2 : deeper)	0	4
1019	Slope of chest vs trachea during Insp(P2 : deeper)	0	2
1019	Slope of chest vs trachea during Insp(P2 : deeper)	0	4
1020	COPD total score NOTweighted(P1 : normal)	80	2
1020	COPD total score NOTweighted(P1 : normal)	67	4
1020	COPD total score NOTweighted(P2 : deeper)	44	2
1020	COPD total score NOTweighted(P2 : deeper)	59	4
1020	COPD total score weighted(P1 : normal)	414	2
1020	COPD total score weighted(P1 : normal)	256	4
1020	COPD total score weighted(P2 : deeper)	308	2
1020	COPD total score weighted(P2 : deeper)	338	4
1020	Dynamic range core(P2 : deeper)	0	2
1020	Dynamic range core(P2 : deeper)	0	4
1020	Expir Crackle Rate(P2 : deeper)	0	2
1020	Expir Crackle Rate(P2 : deeper)	3	4
1020	Expir Wheeze Rate(P2 : deeper)	10	2
1020	Expir Wheeze Rate(P2 : deeper)	10	4
1020	Insp Crackle Rate(P2 : deeper)	0	2
1020	Insp Crackle Rate(P2 : deeper)	0	4
1020	Insp Wheeze Rate(P2 : deeper)	10	2
1020	Insp Wheeze Rate(P2 : deeper)	10	4
1020	Insp chest RMS score(P2 : deeper)	0	2
1020	Insp chest RMS score(P2 : deeper)	0	4
1020	Lag STDev score (channel asynchrony independent of trachea sound)(P2 : deeper)	5	2
1020	Lag STDev score (channel asynchrony independent of trachea sound)(P2 : deeper)	8	4
1020	Lag score(P2 : deeper)	0	2
1020	Lag score(P2 : deeper)	0	4
1020	Lag time-integrated amplitude(P2 : deeper)	10	2
1020	Lag time-integrated amplitude(P2 : deeper)	10	4
1020	Lead STDev score (channel asynchrony independent of trachea sound)(P2 : deeper)	0	2
1020	Lead STDev score (channel asynchrony independent of trachea sound)(P2 : deeper)	0	4
1020	Lead score(P2 : deeper)	0	2
1020	Lead score(P2 : deeper)	0	4
1020	Lead time-integrated amplitude(P2 : deeper)	0	2
1020	Lead time-integrated amplitude(P2 : deeper)	0	4
1020	Max R4 (low freq/high freq)(P2 : deeper)	0	2
1020	Max R4 (low freq/high freq)(P2 : deeper)	0	4
1020	R1 (Insp.Dur/Expir.Dur)(P2 : deeper)	5	2
1020	R1 (Insp.Dur/Expir.Dur)(P2 : deeper)	10	4
1020	Ratio(peak insp amplitude/peak expir amplitude)(P2 : deeper)	4	2
1020	Ratio(peak insp amplitude/peak expir amplitude)(P2 : deeper)	6	4
1020	Slope of chest vs trachea during Insp(P2 : deeper)	0	2
1020	Slope of chest vs trachea during Insp(P2 : deeper)	2	4
1021	COPD total score NOTweighted(P1 : normal)	60	2
1021	COPD total score NOTweighted(P1 : normal)	80	4
1021	COPD total score NOTweighted(P2 : deeper)	52	2
1021	COPD total score NOTweighted(P2 : deeper)	89	4
1021	COPD total score weighted(P1 : normal)	383	2
1021	COPD total score weighted(P1 : normal)	569	4
1021	COPD total score weighted(P2 : deeper)	203	2
1021	COPD total score weighted(P2 : deeper)	470	4
1021	Dynamic range core(P2 : deeper)	10	2
1021	Dynamic range core(P2 : deeper)	10	4
1021	Expir Crackle Rate(P2 : deeper)	0	2
1021	Expir Crackle Rate(P2 : deeper)	0	4
1021	Expir Wheeze Rate(P2 : deeper)	0	2
1021	Expir Wheeze Rate(P2 : deeper)	1	4
1021	Insp Crackle Rate(P2 : deeper)	3	2
1021	Insp Crackle Rate(P2 : deeper)	4	4
1021	Insp Wheeze Rate(P2 : deeper)	0	2
1021	Insp Wheeze Rate(P2 : deeper)	0	4
1021	Insp chest RMS score(P2 : deeper)	10	2
1021	Insp chest RMS score(P2 : deeper)	10	4
1021	Lag STDev score (channel asynchrony independent of trachea sound)(P2 : deeper)	1	2
1021	Lag STDev score (channel asynchrony independent of trachea sound)(P2 : deeper)	10	4
1021	Lag score(P2 : deeper)	0	2
1021	Lag score(P2 : deeper)	2	4
1021	Lag time-integrated amplitude(P2 : deeper)	10	2
1021	Lag time-integrated amplitude(P2 : deeper)	10	4
1021	Lead STDev score (channel asynchrony independent of trachea sound)(P2 : deeper)	0	2
1021	Lead STDev score (channel asynchrony independent of trachea sound)(P2 : deeper)	10	4
1021	Lead score(P2 : deeper)	0	2
1021	Lead score(P2 : deeper)	1	4
1021	Lead time-integrated amplitude(P2 : deeper)	0	2
1021	Lead time-integrated amplitude(P2 : deeper)	10	4
1021	Max R4 (low freq/high freq)(P2 : deeper)	10	2
1021	Max R4 (low freq/high freq)(P2 : deeper)	10	4
1021	R1 (Insp.Dur/Expir.Dur)(P2 : deeper)	0	2
1021	R1 (Insp.Dur/Expir.Dur)(P2 : deeper)	0	4
1021	Ratio(peak insp amplitude/peak expir amplitude)(P2 : deeper)	6	2
1021	Ratio(peak insp amplitude/peak expir amplitude)(P2 : deeper)	4	4
1021	Slope of chest vs trachea during Insp(P2 : deeper)	2	2
1021	Slope of chest vs trachea during Insp(P2 : deeper)	7	4
1022	COPD total score NOTweighted(P1 : normal)	95	2
1022	COPD total score NOTweighted(P1 : normal)	102	4
1022	COPD total score NOTweighted(P2 : deeper)	60	2
1022	COPD total score NOTweighted(P2 : deeper)	65	4
1022	COPD total score weighted(P1 : normal)	491	2
1022	COPD total score weighted(P1 : normal)	500	4
1022	COPD total score weighted(P2 : deeper)	234	2
1022	COPD total score weighted(P2 : deeper)	265	4
1022	Dynamic range core(P2 : deeper)	10	2
1022	Dynamic range core(P2 : deeper)	5	4
1022	Expir Crackle Rate(P2 : deeper)	2	2
1022	Expir Crackle Rate(P2 : deeper)	3	4
1022	Expir Wheeze Rate(P2 : deeper)	0	2
1022	Expir Wheeze Rate(P2 : deeper)	0	4
1022	Insp Crackle Rate(P2 : deeper)	0	2
1022	Insp Crackle Rate(P2 : deeper)	0	4
1022	Insp Wheeze Rate(P2 : deeper)	0	2
1022	Insp Wheeze Rate(P2 : deeper)	0	4
1022	Insp chest RMS score(P2 : deeper)	9	2
1022	Insp chest RMS score(P2 : deeper)	4	4
1022	Lag STDev score (channel asynchrony independent of trachea sound)(P2 : deeper)	3	2
1022	Lag STDev score (channel asynchrony independent of trachea sound)(P2 : deeper)	3	4
1022	Lag score(P2 : deeper)	0	2
1022	Lag score(P2 : deeper)	0	4
1022	Lag time-integrated amplitude(P2 : deeper)	0	2
1022	Lag time-integrated amplitude(P2 : deeper)	10	4
1022	Lead STDev score (channel asynchrony independent of trachea sound)(P2 : deeper)	0	2
1022	Lead STDev score (channel asynchrony independent of trachea sound)(P2 : deeper)	5	4
1022	Lead score(P2 : deeper)	10	2
1022	Lead score(P2 : deeper)	1	4
1022	Lead time-integrated amplitude(P2 : deeper)	10	2
1022	Lead time-integrated amplitude(P2 : deeper)	10	4
1022	Max R4 (low freq/high freq)(P2 : deeper)	10	2
1022	Max R4 (low freq/high freq)(P2 : deeper)	10	4
1022	R1 (Insp.Dur/Expir.Dur)(P2 : deeper)	0	2
1022	R1 (Insp.Dur/Expir.Dur)(P2 : deeper)	10	4
1022	Ratio(peak insp amplitude/peak expir amplitude)(P2 : deeper)	4	2
1022	Ratio(peak insp amplitude/peak expir amplitude)(P2 : deeper)	2	4
1022	Slope of chest vs trachea during Insp(P2 : deeper)	2	2
1022	Slope of chest vs trachea during Insp(P2 : deeper)	2	4
1023	COPD total score NOTweighted(P1 : normal)	98	2
1023	COPD total score NOTweighted(P1 : normal)	64	4
1023	COPD total score NOTweighted(P2 : deeper)	51	2
1023	COPD total score NOTweighted(P2 : deeper)	33	4
1023	COPD total score weighted(P1 : normal)	497	2
1023	COPD total score weighted(P1 : normal)	374	4
1023	COPD total score weighted(P2 : deeper)	162	2
1023	COPD total score weighted(P2 : deeper)	82	4
1023	Dynamic range core(P2 : deeper)	5	2
1023	Dynamic range core(P2 : deeper)	0	4
1023	Expir Crackle Rate(P2 : deeper)	0	2
1023	Expir Crackle Rate(P2 : deeper)	4	4
1023	Expir Wheeze Rate(P2 : deeper)	0	2
1023	Expir Wheeze Rate(P2 : deeper)	0	4
1023	Insp Crackle Rate(P2 : deeper)	0	2
1023	Insp Crackle Rate(P2 : deeper)	0	4
1023	Insp Wheeze Rate(P2 : deeper)	0	2
1023	Insp Wheeze Rate(P2 : deeper)	0	4
1023	Insp chest RMS score(P2 : deeper)	6	2
1023	Insp chest RMS score(P2 : deeper)	0	4
1023	Lag STDev score (channel asynchrony independent of trachea sound)(P2 : deeper)	0	2
1023	Lag STDev score (channel asynchrony independent of trachea sound)(P2 : deeper)	0	4
1023	Lag score(P2 : deeper)	10	2
1023	Lag score(P2 : deeper)	10	4
1023	Lag time-integrated amplitude(P2 : deeper)	10	2
1023	Lag time-integrated amplitude(P2 : deeper)	10	4
1023	Lead STDev score (channel asynchrony independent of trachea sound)(P2 : deeper)	0	2
1023	Lead STDev score (channel asynchrony independent of trachea sound)(P2 : deeper)	0	4
1023	Lead score(P2 : deeper)	0	2
1023	Lead score(P2 : deeper)	0	4
1023	Lead time-integrated amplitude(P2 : deeper)	0	2
1023	Lead time-integrated amplitude(P2 : deeper)	2	4
1023	Max R4 (low freq/high freq)(P2 : deeper)	10	2
1023	Max R4 (low freq/high freq)(P2 : deeper)	0	4
1023	R1 (Insp.Dur/Expir.Dur)(P2 : deeper)	0	2
1023	R1 (Insp.Dur/Expir.Dur)(P2 : deeper)	5	4
1023	Ratio(peak insp amplitude/peak expir amplitude)(P2 : deeper)	0	2
1023	Ratio(peak insp amplitude/peak expir amplitude)(P2 : deeper)	0	4
1023	Slope of chest vs trachea during Insp(P2 : deeper)	10	2
1023	Slope of chest vs trachea during Insp(P2 : deeper)	2	4
1024	COPD total score NOTweighted(P1 : normal)	62	2
1024	COPD total score NOTweighted(P1 : normal)	54	4
1024	COPD total score NOTweighted(P2 : deeper)	37	2
1024	COPD total score NOTweighted(P2 : deeper)	34	4
1024	COPD total score weighted(P1 : normal)	230	2
1024	COPD total score weighted(P1 : normal)	210	4
1024	COPD total score weighted(P2 : deeper)	118	2
1024	COPD total score weighted(P2 : deeper)	153	4
1024	Dynamic range core(P2 : deeper)	2	2
1024	Dynamic range core(P2 : deeper)	10	4
1024	Expir Crackle Rate(P2 : deeper)	3	2
1024	Expir Crackle Rate(P2 : deeper)	4	4
1024	Expir Wheeze Rate(P2 : deeper)	0	2
1024	Expir Wheeze Rate(P2 : deeper)	0	4
1024	Insp Crackle Rate(P2 : deeper)	6	2
1024	Insp Crackle Rate(P2 : deeper)	3	4
1024	Insp Wheeze Rate(P2 : deeper)	0	2
1024	Insp Wheeze Rate(P2 : deeper)	0	4
1024	Insp chest RMS score(P2 : deeper)	5	2
1024	Insp chest RMS score(P2 : deeper)	8	4
1024	Lag STDev score (channel asynchrony independent of trachea sound)(P2 : deeper)	1	2
1024	Lag STDev score (channel asynchrony independent of trachea sound)(P2 : deeper)	0	4
1024	Lag score(P2 : deeper)	0	2
1024	Lag score(P2 : deeper)	0	4
1024	Lag time-integrated amplitude(P2 : deeper)	10	2
1024	Lag time-integrated amplitude(P2 : deeper)	0	4
1024	Lead STDev score (channel asynchrony independent of trachea sound)(P2 : deeper)	0	2
1024	Lead STDev score (channel asynchrony independent of trachea sound)(P2 : deeper)	0	4
1024	Lead score(P2 : deeper)	0	2
1024	Lead score(P2 : deeper)	0	4
1024	Lead time-integrated amplitude(P2 : deeper)	0	2
1024	Lead time-integrated amplitude(P2 : deeper)	0	4
1024	Max R4 (low freq/high freq)(P2 : deeper)	8	2
1024	Max R4 (low freq/high freq)(P2 : deeper)	4	4
1024	R1 (Insp.Dur/Expir.Dur)(P2 : deeper)	0	2
1024	R1 (Insp.Dur/Expir.Dur)(P2 : deeper)	5	4
1024	Ratio(peak insp amplitude/peak expir amplitude)(P2 : deeper)	2	2
1024	Ratio(peak insp amplitude/peak expir amplitude)(P2 : deeper)	0	4
1024	Slope of chest vs trachea during Insp(P2 : deeper)	0	2
1024	Slope of chest vs trachea during Insp(P2 : deeper)	0	4
1025	COPD total score NOTweighted(P1 : normal)	60	2
1025	COPD total score NOTweighted(P1 : normal)	39	4
1025	COPD total score NOTweighted(P2 : deeper)	43	2
1025	COPD total score NOTweighted(P2 : deeper)	27	4
1025	COPD total score weighted(P1 : normal)	382	2
1025	COPD total score weighted(P1 : normal)	180	4
1025	COPD total score weighted(P2 : deeper)	144	2
1025	COPD total score weighted(P2 : deeper)	109	4
1025	Dynamic range core(P2 : deeper)	5	2
1025	Dynamic range core(P2 : deeper)	5	4
1025	Expir Crackle Rate(P2 : deeper)	6	2
1025	Expir Crackle Rate(P2 : deeper)	0	4
1025	Expir Wheeze Rate(P2 : deeper)	0	2
1025	Expir Wheeze Rate(P2 : deeper)	0	4
1025	Insp Crackle Rate(P2 : deeper)	4	2
1025	Insp Crackle Rate(P2 : deeper)	2	4
1025	Insp Wheeze Rate(P2 : deeper)	0	2
1025	Insp Wheeze Rate(P2 : deeper)	0	4
1025	Insp chest RMS score(P2 : deeper)	6	2
1025	Insp chest RMS score(P2 : deeper)	4	4
1025	Lag STDev score (channel asynchrony independent of trachea sound)(P2 : deeper)	0	2
1025	Lag STDev score (channel asynchrony independent of trachea sound)(P2 : deeper)	1	4
1025	Lag score(P2 : deeper)	0	2
1025	Lag score(P2 : deeper)	1	4
1025	Lag time-integrated amplitude(P2 : deeper)	10	2
1025	Lag time-integrated amplitude(P2 : deeper)	10	4
1025	Lead STDev score (channel asynchrony independent of trachea sound)(P2 : deeper)	0	2
1025	Lead STDev score (channel asynchrony independent of trachea sound)(P2 : deeper)	0	4
1025	Lead score(P2 : deeper)	0	2
1025	Lead score(P2 : deeper)	0	4
1025	Lead time-integrated amplitude(P2 : deeper)	0	2
1025	Lead time-integrated amplitude(P2 : deeper)	0	4
1025	Max R4 (low freq/high freq)(P2 : deeper)	0	2
1025	Max R4 (low freq/high freq)(P2 : deeper)	0	4
1025	R1 (Insp.Dur/Expir.Dur)(P2 : deeper)	10	2
1025	R1 (Insp.Dur/Expir.Dur)(P2 : deeper)	0	4
1025	Ratio(peak insp amplitude/peak expir amplitude)(P2 : deeper)	0	2
1025	Ratio(peak insp amplitude/peak expir amplitude)(P2 : deeper)	2	4
1025	Slope of chest vs trachea during Insp(P2 : deeper)	2	2
1025	Slope of chest vs trachea during Insp(P2 : deeper)	2	4
1026	COPD total score NOTweighted(P1 : normal)	62	2
1026	COPD total score NOTweighted(P1 : normal)	92	4
1026	COPD total score NOTweighted(P2 : deeper)	94	2
1026	COPD total score NOTweighted(P2 : deeper)	33	4
1026	COPD total score weighted(P1 : normal)	376	2
1026	COPD total score weighted(P1 : normal)	488	4
1026	COPD total score weighted(P2 : deeper)	568	2
1026	COPD total score weighted(P2 : deeper)	118	4
1026	Dynamic range core(P2 : deeper)	10	2
1026	Dynamic range core(P2 : deeper)	0	4
1026	Expir Crackle Rate(P2 : deeper)	0	2
1026	Expir Crackle Rate(P2 : deeper)	2	4
1026	Expir Wheeze Rate(P2 : deeper)	5	2
1026	Expir Wheeze Rate(P2 : deeper)	1	4
1026	Insp Crackle Rate(P2 : deeper)	5	2
1026	Insp Crackle Rate(P2 : deeper)	9	4
1026	Insp Wheeze Rate(P2 : deeper)	0	2
1026	Insp Wheeze Rate(P2 : deeper)	10	4
1026	Insp chest RMS score(P2 : deeper)	7	2
1026	Insp chest RMS score(P2 : deeper)	0	4
1026	Lag STDev score (channel asynchrony independent of trachea sound)(P2 : deeper)	5	2
1026	Lag STDev score (channel asynchrony independent of trachea sound)(P2 : deeper)	1	4
1026	Lag score(P2 : deeper)	2	2
1026	Lag score(P2 : deeper)	0	4
1026	Lag time-integrated amplitude(P2 : deeper)	10	2
1026	Lag time-integrated amplitude(P2 : deeper)	0	4
1026	Lead STDev score (channel asynchrony independent of trachea sound)(P2 : deeper)	10	2
1026	Lead STDev score (channel asynchrony independent of trachea sound)(P2 : deeper)	0	4
1026	Lead score(P2 : deeper)	10	2
1026	Lead score(P2 : deeper)	0	4
1026	Lead time-integrated amplitude(P2 : deeper)	10	2
1026	Lead time-integrated amplitude(P2 : deeper)	0	4
1026	Max R4 (low freq/high freq)(P2 : deeper)	10	2
1026	Max R4 (low freq/high freq)(P2 : deeper)	0	4
1026	R1 (Insp.Dur/Expir.Dur)(P2 : deeper)	1	2
1026	R1 (Insp.Dur/Expir.Dur)(P2 : deeper)	10	4
1026	Ratio(peak insp amplitude/peak expir amplitude)(P2 : deeper)	2	2
1026	Ratio(peak insp amplitude/peak expir amplitude)(P2 : deeper)	0	4
1026	Slope of chest vs trachea during Insp(P2 : deeper)	7	2
1026	Slope of chest vs trachea during Insp(P2 : deeper)	0	4
1027	COPD total score NOTweighted(P1 : normal)	115	2
1027	COPD total score NOTweighted(P1 : normal)	54	4
1027	COPD total score NOTweighted(P2 : deeper)	79	2
1027	COPD total score NOTweighted(P2 : deeper)	47	4
1027	COPD total score weighted(P1 : normal)	525	2
1027	COPD total score weighted(P1 : normal)	211	4
1027	COPD total score weighted(P2 : deeper)	361	2
1027	COPD total score weighted(P2 : deeper)	191	4
1027	Dynamic range core(P2 : deeper)	7	2
1027	Dynamic range core(P2 : deeper)	10	4
1027	Expir Crackle Rate(P2 : deeper)	0	2
1027	Expir Crackle Rate(P2 : deeper)	4	4
1027	Expir Wheeze Rate(P2 : deeper)	0	2
1027	Expir Wheeze Rate(P2 : deeper)	0	4
1027	Insp Crackle Rate(P2 : deeper)	3	2
1027	Insp Crackle Rate(P2 : deeper)	3	4
1027	Insp Wheeze Rate(P2 : deeper)	0	2
1027	Insp Wheeze Rate(P2 : deeper)	0	4
1027	Insp chest RMS score(P2 : deeper)	7	2
1027	Insp chest RMS score(P2 : deeper)	10	4
1027	Lag STDev score (channel asynchrony independent of trachea sound)(P2 : deeper)	10	2
1027	Lag STDev score (channel asynchrony independent of trachea sound)(P2 : deeper)	0	4
1027	Lag score(P2 : deeper)	10	2
1027	Lag score(P2 : deeper)	0	4
1027	Lag time-integrated amplitude(P2 : deeper)	10	2
1027	Lag time-integrated amplitude(P2 : deeper)	5	4
1027	Lead STDev score (channel asynchrony independent of trachea sound)(P2 : deeper)	5	2
1027	Lead STDev score (channel asynchrony independent of trachea sound)(P2 : deeper)	0	4
1027	Lead score(P2 : deeper)	10	2
1027	Lead score(P2 : deeper)	1	4
1027	Lead time-integrated amplitude(P2 : deeper)	10	2
1027	Lead time-integrated amplitude(P2 : deeper)	0	4
1027	Max R4 (low freq/high freq)(P2 : deeper)	2	2
1027	Max R4 (low freq/high freq)(P2 : deeper)	10	4
1027	R1 (Insp.Dur/Expir.Dur)(P2 : deeper)	5	2
1027	R1 (Insp.Dur/Expir.Dur)(P2 : deeper)	0	4
1027	Ratio(peak insp amplitude/peak expir amplitude)(P2 : deeper)	0	2
1027	Ratio(peak insp amplitude/peak expir amplitude)(P2 : deeper)	4	4
1027	Slope of chest vs trachea during Insp(P2 : deeper)	0	2
1027	Slope of chest vs trachea during Insp(P2 : deeper)	0	4
1028	COPD total score NOTweighted(P1 : normal)	70	2
1028	COPD total score NOTweighted(P1 : normal)	77	4
1028	COPD total score NOTweighted(P2 : deeper)	97	2
1028	COPD total score NOTweighted(P2 : deeper)	39	4
1028	COPD total score weighted(P1 : normal)	249	2
1028	COPD total score weighted(P1 : normal)	427	4
1028	COPD total score weighted(P2 : deeper)	458	2
1028	COPD total score weighted(P2 : deeper)	165	4
1028	Dynamic range core(P2 : deeper)	10	2
1028	Dynamic range core(P2 : deeper)	10	4
1028	Expir Crackle Rate(P2 : deeper)	0	2
1028	Expir Crackle Rate(P2 : deeper)	4	4
1028	Expir Wheeze Rate(P2 : deeper)	0	2
1028	Expir Wheeze Rate(P2 : deeper)	0	4
1028	Insp Crackle Rate(P2 : deeper)	0	2
1028	Insp Crackle Rate(P2 : deeper)	6	4
1028	Insp Wheeze Rate(P2 : deeper)	0	2
1028	Insp Wheeze Rate(P2 : deeper)	0	4
1028	Insp chest RMS score(P2 : deeper)	10	2
1028	Insp chest RMS score(P2 : deeper)	9	4
1028	Lag STDev score (channel asynchrony independent of trachea sound)(P2 : deeper)	10	2
1028	Lag STDev score (channel asynchrony independent of trachea sound)(P2 : deeper)	0	4
1028	Lag score(P2 : deeper)	10	2
1028	Lag score(P2 : deeper)	0	4
1028	Lag time-integrated amplitude(P2 : deeper)	10	2
1028	Lag time-integrated amplitude(P2 : deeper)	0	4
1028	Lead STDev score (channel asynchrony independent of trachea sound)(P2 : deeper)	10	2
1028	Lead STDev score (channel asynchrony independent of trachea sound)(P2 : deeper)	0	4
1028	Lead score(P2 : deeper)	0	2
1028	Lead score(P2 : deeper)	0	4
1028	Lead time-integrated amplitude(P2 : deeper)	6	2
1028	Lead time-integrated amplitude(P2 : deeper)	4	4
1028	Max R4 (low freq/high freq)(P2 : deeper)	10	2
1028	Max R4 (low freq/high freq)(P2 : deeper)	1	4
1028	R1 (Insp.Dur/Expir.Dur)(P2 : deeper)	1	2
1028	R1 (Insp.Dur/Expir.Dur)(P2 : deeper)	1	4
1028	Ratio(peak insp amplitude/peak expir amplitude)(P2 : deeper)	10	2
1028	Ratio(peak insp amplitude/peak expir amplitude)(P2 : deeper)	4	4
1028	Slope of chest vs trachea during Insp(P2 : deeper)	10	2
1028	Slope of chest vs trachea during Insp(P2 : deeper)	0	4
1029	COPD total score NOTweighted(P1 : normal)	106	2
1029	COPD total score NOTweighted(P1 : normal)	82	4
1029	COPD total score NOTweighted(P2 : deeper)	48	2
1029	COPD total score NOTweighted(P2 : deeper)	84	4
1029	COPD total score weighted(P1 : normal)	509	2
1029	COPD total score weighted(P1 : normal)	277	4
1029	COPD total score weighted(P2 : deeper)	175	2
1029	COPD total score weighted(P2 : deeper)	439	4
1029	Dynamic range core(P2 : deeper)	10	2
1029	Dynamic range core(P2 : deeper)	10	4
1029	Expir Crackle Rate(P2 : deeper)	0	2
1029	Expir Crackle Rate(P2 : deeper)	0	4
1029	Expir Wheeze Rate(P2 : deeper)	0	2
1029	Expir Wheeze Rate(P2 : deeper)	0	4
1029	Insp Crackle Rate(P2 : deeper)	0	2
1029	Insp Crackle Rate(P2 : deeper)	0	4
1029	Insp Wheeze Rate(P2 : deeper)	0	2
1029	Insp Wheeze Rate(P2 : deeper)	0	4
1029	Insp chest RMS score(P2 : deeper)	9	2
1029	Insp chest RMS score(P2 : deeper)	10	4
1029	Lag STDev score (channel asynchrony independent of trachea sound)(P2 : deeper)	3	2
1029	Lag STDev score (channel asynchrony independent of trachea sound)(P2 : deeper)	1	4
1029	Lag score(P2 : deeper)	0	2
1029	Lag score(P2 : deeper)	0	4
1029	Lag time-integrated amplitude(P2 : deeper)	0	2
1029	Lag time-integrated amplitude(P2 : deeper)	5	4
1029	Lead STDev score (channel asynchrony independent of trachea sound)(P2 : deeper)	0	2
1029	Lead STDev score (channel asynchrony independent of trachea sound)(P2 : deeper)	10	4
1029	Lead score(P2 : deeper)	0	2
1029	Lead score(P2 : deeper)	10	4
1029	Lead time-integrated amplitude(P2 : deeper)	0	2
1029	Lead time-integrated amplitude(P2 : deeper)	10	4
1029	Max R4 (low freq/high freq)(P2 : deeper)	8	2
1029	Max R4 (low freq/high freq)(P2 : deeper)	10	4
1029	R1 (Insp.Dur/Expir.Dur)(P2 : deeper)	10	2
1029	R1 (Insp.Dur/Expir.Dur)(P2 : deeper)	10	4
1029	Ratio(peak insp amplitude/peak expir amplitude)(P2 : deeper)	6	2
1029	Ratio(peak insp amplitude/peak expir amplitude)(P2 : deeper)	6	4
1029	Slope of chest vs trachea during Insp(P2 : deeper)	2	2
1029	Slope of chest vs trachea during Insp(P2 : deeper)	2	4
1030	COPD total score NOTweighted(P1 : normal)	31	2
1030	COPD total score NOTweighted(P1 : normal)	76	4
1030	COPD total score NOTweighted(P2 : deeper)	46	2
1030	COPD total score NOTweighted(P2 : deeper)	34	4
1030	COPD total score weighted(P1 : normal)	149	2
1030	COPD total score weighted(P1 : normal)	410	4
1030	COPD total score weighted(P2 : deeper)	191	2
1030	COPD total score weighted(P2 : deeper)	83	4
1030	Dynamic range core(P2 : deeper)	10	2
1030	Dynamic range core(P2 : deeper)	0	4
1030	Expir Crackle Rate(P2 : deeper)	0	2
1030	Expir Crackle Rate(P2 : deeper)	3	4
1030	Expir Wheeze Rate(P2 : deeper)	0	2
1030	Expir Wheeze Rate(P2 : deeper)	0	4
1030	Insp Crackle Rate(P2 : deeper)	0	2
1030	Insp Crackle Rate(P2 : deeper)	3	4
1030	Insp Wheeze Rate(P2 : deeper)	0	2
1030	Insp Wheeze Rate(P2 : deeper)	0	4
1030	Insp chest RMS score(P2 : deeper)	9	2
1030	Insp chest RMS score(P2 : deeper)	2	4
1030	Lag STDev score (channel asynchrony independent of trachea sound)(P2 : deeper)	3	2
1030	Lag STDev score (channel asynchrony independent of trachea sound)(P2 : deeper)	7	4
1030	Lag score(P2 : deeper)	3	2
1030	Lag score(P2 : deeper)	0	4
1030	Lag time-integrated amplitude(P2 : deeper)	10	2
1030	Lag time-integrated amplitude(P2 : deeper)	0	4
1030	Lead STDev score (channel asynchrony independent of trachea sound)(P2 : deeper)	0	2
1030	Lead STDev score (channel asynchrony independent of trachea sound)(P2 : deeper)	0	4
1030	Lead score(P2 : deeper)	0	2
1030	Lead score(P2 : deeper)	1	4
1030	Lead time-integrated amplitude(P2 : deeper)	0	2
1030	Lead time-integrated amplitude(P2 : deeper)	0	4
1030	Max R4 (low freq/high freq)(P2 : deeper)	1	2
1030	Max R4 (low freq/high freq)(P2 : deeper)	4	4
1030	R1 (Insp.Dur/Expir.Dur)(P2 : deeper)	10	2
1030	R1 (Insp.Dur/Expir.Dur)(P2 : deeper)	10	4
1030	Ratio(peak insp amplitude/peak expir amplitude)(P2 : deeper)	0	2
1030	Ratio(peak insp amplitude/peak expir amplitude)(P2 : deeper)	2	4
1030	Slope of chest vs trachea during Insp(P2 : deeper)	0	2
1030	Slope of chest vs trachea during Insp(P2 : deeper)	2	4
1031	COPD total score NOTweighted(P1 : normal)	53	2
1031	COPD total score NOTweighted(P1 : normal)	41	4
1031	COPD total score NOTweighted(P2 : deeper)	64	2
1031	COPD total score NOTweighted(P2 : deeper)	37	4
1031	COPD total score weighted(P1 : normal)	348	2
1031	COPD total score weighted(P1 : normal)	163	4
1031	COPD total score weighted(P2 : deeper)	404	2
1031	COPD total score weighted(P2 : deeper)	156	4
1031	Dynamic range core(P2 : deeper)	10	2
1031	Dynamic range core(P2 : deeper)	0	4
1031	Expir Crackle Rate(P2 : deeper)	0	2
1031	Expir Crackle Rate(P2 : deeper)	0	4
1031	Expir Wheeze Rate(P2 : deeper)	0	2
1031	Expir Wheeze Rate(P2 : deeper)	0	4
1031	Insp Crackle Rate(P2 : deeper)	5	2
1031	Insp Crackle Rate(P2 : deeper)	0	4
1031	Insp Wheeze Rate(P2 : deeper)	0	2
1031	Insp Wheeze Rate(P2 : deeper)	0	4
1031	Insp chest RMS score(P2 : deeper)	8	2
1031	Insp chest RMS score(P2 : deeper)	0	4
1031	Lag STDev score (channel asynchrony independent of trachea sound)(P2 : deeper)	10	2
1031	Lag STDev score (channel asynchrony independent of trachea sound)(P2 : deeper)	3	4
1031	Lag score(P2 : deeper)	0	2
1031	Lag score(P2 : deeper)	0	4
1031	Lag time-integrated amplitude(P2 : deeper)	10	2
1031	Lag time-integrated amplitude(P2 : deeper)	0	4
1031	Lead STDev score (channel asynchrony independent of trachea sound)(P2 : deeper)	10	2
1031	Lead STDev score (channel asynchrony independent of trachea sound)(P2 : deeper)	5	4
1031	Lead score(P2 : deeper)	1	2
1031	Lead score(P2 : deeper)	1	4
1031	Lead time-integrated amplitude(P2 : deeper)	6	2
1031	Lead time-integrated amplitude(P2 : deeper)	6	4
1031	Max R4 (low freq/high freq)(P2 : deeper)	3	2
1031	Max R4 (low freq/high freq)(P2 : deeper)	10	4
1031	R1 (Insp.Dur/Expir.Dur)(P2 : deeper)	1	2
1031	R1 (Insp.Dur/Expir.Dur)(P2 : deeper)	10	4
1031	Ratio(peak insp amplitude/peak expir amplitude)(P2 : deeper)	0	2
1031	Ratio(peak insp amplitude/peak expir amplitude)(P2 : deeper)	0	4
1031	Slope of chest vs trachea during Insp(P2 : deeper)	0	2
1031	Slope of chest vs trachea during Insp(P2 : deeper)	2	4
1032	COPD total score NOTweighted(P1 : normal)	29	2
1032	COPD total score NOTweighted(P1 : normal)	49	4
1032	COPD total score NOTweighted(P2 : deeper)	18	2
1032	COPD total score NOTweighted(P2 : deeper)	22	4
1032	COPD total score weighted(P1 : normal)	131	2
1032	COPD total score weighted(P1 : normal)	200	4
1032	COPD total score weighted(P2 : deeper)	48	2
1032	COPD total score weighted(P2 : deeper)	77	4
1032	Dynamic range core(P2 : deeper)	0	2
1032	Dynamic range core(P2 : deeper)	3	4
1032	Expir Crackle Rate(P2 : deeper)	4	2
1032	Expir Crackle Rate(P2 : deeper)	0	4
1032	Expir Wheeze Rate(P2 : deeper)	0	2
1032	Expir Wheeze Rate(P2 : deeper)	0	4
1032	Insp Crackle Rate(P2 : deeper)	8	2
1032	Insp Crackle Rate(P2 : deeper)	3	4
1032	Insp Wheeze Rate(P2 : deeper)	0	2
1032	Insp Wheeze Rate(P2 : deeper)	0	4
1032	Insp chest RMS score(P2 : deeper)	0	2
1032	Insp chest RMS score(P2 : deeper)	6	4
1032	Lag STDev score (channel asynchrony independent of trachea sound)(P2 : deeper)	3	2
1032	Lag STDev score (channel asynchrony independent of trachea sound)(P2 : deeper)	3	4
1032	Lag score(P2 : deeper)	0	2
1032	Lag score(P2 : deeper)	0	4
1032	Lag time-integrated amplitude(P2 : deeper)	0	2
1032	Lag time-integrated amplitude(P2 : deeper)	0	4
1032	Lead STDev score (channel asynchrony independent of trachea sound)(P2 : deeper)	0	2
1032	Lead STDev score (channel asynchrony independent of trachea sound)(P2 : deeper)	0	4
1032	Lead score(P2 : deeper)	0	2
1032	Lead score(P2 : deeper)	0	4
1032	Lead time-integrated amplitude(P2 : deeper)	0	2
1032	Lead time-integrated amplitude(P2 : deeper)	0	4
1032	Max R4 (low freq/high freq)(P2 : deeper)	0	2
1032	Max R4 (low freq/high freq)(P2 : deeper)	0	4
1032	R1 (Insp.Dur/Expir.Dur)(P2 : deeper)	1	2
1032	R1 (Insp.Dur/Expir.Dur)(P2 : deeper)	1	4
1032	Ratio(peak insp amplitude/peak expir amplitude)(P2 : deeper)	2	2
1032	Ratio(peak insp amplitude/peak expir amplitude)(P2 : deeper)	4	4
1032	Slope of chest vs trachea during Insp(P2 : deeper)	0	2
1032	Slope of chest vs trachea during Insp(P2 : deeper)	2	4
1033	COPD total score NOTweighted(P1 : normal)	60	2
1033	COPD total score NOTweighted(P1 : normal)	52	4
1033	COPD total score NOTweighted(P2 : deeper)	88	2
1033	COPD total score NOTweighted(P2 : deeper)	71	4
1033	COPD total score weighted(P1 : normal)	354	2
1033	COPD total score weighted(P1 : normal)	176	4
1033	COPD total score weighted(P2 : deeper)	287	2
1033	COPD total score weighted(P2 : deeper)	247	4
1033	Dynamic range core(P2 : deeper)	10	2
1033	Dynamic range core(P2 : deeper)	10	4
1033	Expir Crackle Rate(P2 : deeper)	5	2
1033	Expir Crackle Rate(P2 : deeper)	0	4
1033	Expir Wheeze Rate(P2 : deeper)	0	2
1033	Expir Wheeze Rate(P2 : deeper)	0	4
1033	Insp Crackle Rate(P2 : deeper)	3	2
1033	Insp Crackle Rate(P2 : deeper)	0	4
1033	Insp Wheeze Rate(P2 : deeper)	0	2
1033	Insp Wheeze Rate(P2 : deeper)	0	4
1033	Insp chest RMS score(P2 : deeper)	10	2
1033	Insp chest RMS score(P2 : deeper)	10	4
1033	Lag STDev score (channel asynchrony independent of trachea sound)(P2 : deeper)	10	2
1033	Lag STDev score (channel asynchrony independent of trachea sound)(P2 : deeper)	8	4
1033	Lag score(P2 : deeper)	10	2
1033	Lag score(P2 : deeper)	6	4
1033	Lag time-integrated amplitude(P2 : deeper)	10	2
1033	Lag time-integrated amplitude(P2 : deeper)	10	4
1033	Lead STDev score (channel asynchrony independent of trachea sound)(P2 : deeper)	0	2
1033	Lead STDev score (channel asynchrony independent of trachea sound)(P2 : deeper)	0	4
1033	Lead score(P2 : deeper)	0	2
1033	Lead score(P2 : deeper)	0	4
1033	Lead time-integrated amplitude(P2 : deeper)	0	2
1033	Lead time-integrated amplitude(P2 : deeper)	0	4
1033	Max R4 (low freq/high freq)(P2 : deeper)	10	2
1033	Max R4 (low freq/high freq)(P2 : deeper)	10	4
1033	R1 (Insp.Dur/Expir.Dur)(P2 : deeper)	0	2
1033	R1 (Insp.Dur/Expir.Dur)(P2 : deeper)	1	4
1033	Ratio(peak insp amplitude/peak expir amplitude)(P2 : deeper)	10	2
1033	Ratio(peak insp amplitude/peak expir amplitude)(P2 : deeper)	6	4
1033	Slope of chest vs trachea during Insp(P2 : deeper)	10	2
1033	Slope of chest vs trachea during Insp(P2 : deeper)	10	4
1034	COPD total score NOTweighted(P1 : normal)	36	2
1034	COPD total score NOTweighted(P1 : normal)	64	4
1034	COPD total score NOTweighted(P2 : deeper)	40	2
1034	COPD total score NOTweighted(P2 : deeper)	77	4
1034	COPD total score weighted(P1 : normal)	165	2
1034	COPD total score weighted(P1 : normal)	387	4
1034	COPD total score weighted(P2 : deeper)	143	2
1034	COPD total score weighted(P2 : deeper)	348	4
1034	Dynamic range core(P2 : deeper)	6	2
1034	Dynamic range core(P2 : deeper)	6	4
1034	Expir Crackle Rate(P2 : deeper)	3	2
1034	Expir Crackle Rate(P2 : deeper)	0	4
1034	Expir Wheeze Rate(P2 : deeper)	0	2
1034	Expir Wheeze Rate(P2 : deeper)	0	4
1034	Insp Crackle Rate(P2 : deeper)	7	2
1034	Insp Crackle Rate(P2 : deeper)	3	4
1034	Insp Wheeze Rate(P2 : deeper)	0	2
1034	Insp Wheeze Rate(P2 : deeper)	0	4
1034	Insp chest RMS score(P2 : deeper)	8	2
1034	Insp chest RMS score(P2 : deeper)	6	4
1034	Lag STDev score (channel asynchrony independent of trachea sound)(P2 : deeper)	0	2
1034	Lag STDev score (channel asynchrony independent of trachea sound)(P2 : deeper)	10	4
1034	Lag score(P2 : deeper)	0	2
1034	Lag score(P2 : deeper)	10	4
1034	Lag time-integrated amplitude(P2 : deeper)	0	2
1034	Lag time-integrated amplitude(P2 : deeper)	10	4
1034	Lead STDev score (channel asynchrony independent of trachea sound)(P2 : deeper)	0	2
1034	Lead STDev score (channel asynchrony independent of trachea sound)(P2 : deeper)	5	4
1034	Lead score(P2 : deeper)	0	2
1034	Lead score(P2 : deeper)	10	4
1034	Lead time-integrated amplitude(P2 : deeper)	4	2
1034	Lead time-integrated amplitude(P2 : deeper)	10	4
1034	Max R4 (low freq/high freq)(P2 : deeper)	10	2
1034	Max R4 (low freq/high freq)(P2 : deeper)	2	4
1034	R1 (Insp.Dur/Expir.Dur)(P2 : deeper)	0	2
1034	R1 (Insp.Dur/Expir.Dur)(P2 : deeper)	5	4
1034	Ratio(peak insp amplitude/peak expir amplitude)(P2 : deeper)	2	2
1034	Ratio(peak insp amplitude/peak expir amplitude)(P2 : deeper)	0	4
1034	Slope of chest vs trachea during Insp(P2 : deeper)	0	2
1034	Slope of chest vs trachea during Insp(P2 : deeper)	0	4
1035	COPD total score NOTweighted(P1 : normal)	58	2
1035	COPD total score NOTweighted(P1 : normal)	51	4
1035	COPD total score NOTweighted(P2 : deeper)	27	2
1035	COPD total score NOTweighted(P2 : deeper)	64	4
1035	COPD total score weighted(P1 : normal)	293	2
1035	COPD total score weighted(P1 : normal)	179	4
1035	COPD total score weighted(P2 : deeper)	96	2
1035	COPD total score weighted(P2 : deeper)	223	4
1035	Dynamic range core(P2 : deeper)	2	2
1035	Dynamic range core(P2 : deeper)	9	4
1035	Expir Crackle Rate(P2 : deeper)	0	2
1035	Expir Crackle Rate(P2 : deeper)	0	4
1035	Expir Wheeze Rate(P2 : deeper)	0	2
1035	Expir Wheeze Rate(P2 : deeper)	0	4
1035	Insp Crackle Rate(P2 : deeper)	0	2
1035	Insp Crackle Rate(P2 : deeper)	0	4
1035	Insp Wheeze Rate(P2 : deeper)	0	2
1035	Insp Wheeze Rate(P2 : deeper)	0	4
1035	Insp chest RMS score(P2 : deeper)	6	2
1035	Insp chest RMS score(P2 : deeper)	8	4
1035	Lag STDev score (channel asynchrony independent of trachea sound)(P2 : deeper)	0	2
1035	Lag STDev score (channel asynchrony independent of trachea sound)(P2 : deeper)	5	4
1035	Lag score(P2 : deeper)	8	2
1035	Lag score(P2 : deeper)	8	4
1035	Lag time-integrated amplitude(P2 : deeper)	10	2
1035	Lag time-integrated amplitude(P2 : deeper)	10	4
1035	Lead STDev score (channel asynchrony independent of trachea sound)(P2 : deeper)	0	2
1035	Lead STDev score (channel asynchrony independent of trachea sound)(P2 : deeper)	0	4
1035	Lead score(P2 : deeper)	0	2
1035	Lead score(P2 : deeper)	0	4
1035	Lead time-integrated amplitude(P2 : deeper)	0	2
1035	Lead time-integrated amplitude(P2 : deeper)	0	4
1035	Max R4 (low freq/high freq)(P2 : deeper)	1	2
1035	Max R4 (low freq/high freq)(P2 : deeper)	10	4
1035	R1 (Insp.Dur/Expir.Dur)(P2 : deeper)	0	2
1035	R1 (Insp.Dur/Expir.Dur)(P2 : deeper)	10	4
1035	Ratio(peak insp amplitude/peak expir amplitude)(P2 : deeper)	0	2
1035	Ratio(peak insp amplitude/peak expir amplitude)(P2 : deeper)	2	4
1035	Slope of chest vs trachea during Insp(P2 : deeper)	0	2
1035	Slope of chest vs trachea during Insp(P2 : deeper)	2	4
1036	COPD total score NOTweighted(P1 : normal)	35	2
1036	COPD total score NOTweighted(P1 : normal)	92	4
1036	COPD total score NOTweighted(P2 : deeper)	36	2
1036	COPD total score NOTweighted(P2 : deeper)	11	4
1036	COPD total score weighted(P1 : normal)	311	2
1036	COPD total score weighted(P1 : normal)	472	4
1036	COPD total score weighted(P2 : deeper)	268	2
1036	COPD total score weighted(P2 : deeper)	34	4
1036	Dynamic range core(P2 : deeper)	4	2
1036	Dynamic range core(P2 : deeper)	1	4
1036	Expir Crackle Rate(P2 : deeper)	0	2
1036	Expir Crackle Rate(P2 : deeper)	0	4
1036	Expir Wheeze Rate(P2 : deeper)	0	2
1036	Expir Wheeze Rate(P2 : deeper)	0	4
1036	Insp Crackle Rate(P2 : deeper)	3	2
1036	Insp Crackle Rate(P2 : deeper)	0	4
1036	Insp Wheeze Rate(P2 : deeper)	0	2
1036	Insp Wheeze Rate(P2 : deeper)	0	4
1036	Insp chest RMS score(P2 : deeper)	6	2
1036	Insp chest RMS score(P2 : deeper)	4	4
1036	Lag STDev score (channel asynchrony independent of trachea sound)(P2 : deeper)	0	2
1036	Lag STDev score (channel asynchrony independent of trachea sound)(P2 : deeper)	0	4
1036	Lag score(P2 : deeper)	0	2
1036	Lag score(P2 : deeper)	0	4
1036	Lag time-integrated amplitude(P2 : deeper)	0	2
1036	Lag time-integrated amplitude(P2 : deeper)	0	4
1036	Lead STDev score (channel asynchrony independent of trachea sound)(P2 : deeper)	10	2
1036	Lead STDev score (channel asynchrony independent of trachea sound)(P2 : deeper)	0	4
1036	Lead score(P2 : deeper)	0	2
1036	Lead score(P2 : deeper)	0	4
1036	Lead time-integrated amplitude(P2 : deeper)	8	2
1036	Lead time-integrated amplitude(P2 : deeper)	0	4
1036	Max R4 (low freq/high freq)(P2 : deeper)	0	2
1036	Max R4 (low freq/high freq)(P2 : deeper)	1	4
1036	R1 (Insp.Dur/Expir.Dur)(P2 : deeper)	5	2
1036	R1 (Insp.Dur/Expir.Dur)(P2 : deeper)	5	4
1036	Ratio(peak insp amplitude/peak expir amplitude)(P2 : deeper)	0	2
1036	Ratio(peak insp amplitude/peak expir amplitude)(P2 : deeper)	0	4
1036	Slope of chest vs trachea during Insp(P2 : deeper)	0	2
1036	Slope of chest vs trachea during Insp(P2 : deeper)	0	4
1037	COPD total score NOTweighted(P1 : normal)	84	2
1037	COPD total score NOTweighted(P1 : normal)	48	4
1037	COPD total score NOTweighted(P2 : deeper)	61	2
1037	COPD total score NOTweighted(P2 : deeper)	46	4
1037	COPD total score weighted(P1 : normal)	357	2
1037	COPD total score weighted(P1 : normal)	189	4
1037	COPD total score weighted(P2 : deeper)	221	2
1037	COPD total score weighted(P2 : deeper)	165	4
1037	Dynamic range core(P2 : deeper)	8	2
1037	Dynamic range core(P2 : deeper)	5	4
1037	Expir Crackle Rate(P2 : deeper)	0	2
1037	Expir Crackle Rate(P2 : deeper)	0	4
1037	Expir Wheeze Rate(P2 : deeper)	0	2
1037	Expir Wheeze Rate(P2 : deeper)	0	4
1037	Insp Crackle Rate(P2 : deeper)	2	2
1037	Insp Crackle Rate(P2 : deeper)	0	4
1037	Insp Wheeze Rate(P2 : deeper)	0	2
1037	Insp Wheeze Rate(P2 : deeper)	0	4
1037	Insp chest RMS score(P2 : deeper)	7	2
1037	Insp chest RMS score(P2 : deeper)	3	4
1037	Lag STDev score (channel asynchrony independent of trachea sound)(P2 : deeper)	10	2
1037	Lag STDev score (channel asynchrony independent of trachea sound)(P2 : deeper)	10	4
1037	Lag score(P2 : deeper)	10	2
1037	Lag score(P2 : deeper)	10	4
1037	Lag time-integrated amplitude(P2 : deeper)	10	2
1037	Lag time-integrated amplitude(P2 : deeper)	10	4
1037	Lead STDev score (channel asynchrony independent of trachea sound)(P2 : deeper)	0	2
1037	Lead STDev score (channel asynchrony independent of trachea sound)(P2 : deeper)	0	4
1037	Lead score(P2 : deeper)	0	2
1037	Lead score(P2 : deeper)	0	4
1037	Lead time-integrated amplitude(P2 : deeper)	0	2
1037	Lead time-integrated amplitude(P2 : deeper)	4	4
1037	Max R4 (low freq/high freq)(P2 : deeper)	4	2
1037	Max R4 (low freq/high freq)(P2 : deeper)	4	4
1037	R1 (Insp.Dur/Expir.Dur)(P2 : deeper)	0	2
1037	R1 (Insp.Dur/Expir.Dur)(P2 : deeper)	0	4
1037	Ratio(peak insp amplitude/peak expir amplitude)(P2 : deeper)	0	2
1037	Ratio(peak insp amplitude/peak expir amplitude)(P2 : deeper)	0	4
1037	Slope of chest vs trachea during Insp(P2 : deeper)	10	2
1037	Slope of chest vs trachea during Insp(P2 : deeper)	0	4
1039	COPD total score NOTweighted(P1 : normal)	104	2
1039	COPD total score NOTweighted(P1 : normal)	65	4
1039	COPD total score NOTweighted(P2 : deeper)	66	2
1039	COPD total score NOTweighted(P2 : deeper)	35	4
1039	COPD total score weighted(P1 : normal)	476	2
1039	COPD total score weighted(P1 : normal)	254	4
1039	COPD total score weighted(P2 : deeper)	173	2
1039	COPD total score weighted(P2 : deeper)	119	4
1039	Dynamic range core(P2 : deeper)	0	2
1039	Dynamic range core(P2 : deeper)	2	4
1039	Expir Crackle Rate(P2 : deeper)	4	2
1039	Expir Crackle Rate(P2 : deeper)	0	4
1039	Expir Wheeze Rate(P2 : deeper)	0	2
1039	Expir Wheeze Rate(P2 : deeper)	0	4
1039	Insp Crackle Rate(P2 : deeper)	10	2
1039	Insp Crackle Rate(P2 : deeper)	4	4
1039	Insp Wheeze Rate(P2 : deeper)	0	2
1039	Insp Wheeze Rate(P2 : deeper)	0	4
1039	Insp chest RMS score(P2 : deeper)	0	2
1039	Insp chest RMS score(P2 : deeper)	6	4
1039	Lag STDev score (channel asynchrony independent of trachea sound)(P2 : deeper)	10	2
1039	Lag STDev score (channel asynchrony independent of trachea sound)(P2 : deeper)	5	4
1039	Lag score(P2 : deeper)	5	2
1039	Lag score(P2 : deeper)	0	4
1039	Lag time-integrated amplitude(P2 : deeper)	10	2
1039	Lag time-integrated amplitude(P2 : deeper)	10	4
1039	Lead STDev score (channel asynchrony independent of trachea sound)(P2 : deeper)	0	2
1039	Lead STDev score (channel asynchrony independent of trachea sound)(P2 : deeper)	0	4
1039	Lead score(P2 : deeper)	0	2
1039	Lead score(P2 : deeper)	0	4
1039	Lead time-integrated amplitude(P2 : deeper)	10	2
1039	Lead time-integrated amplitude(P2 : deeper)	6	4
1039	Max R4 (low freq/high freq)(P2 : deeper)	10	2
1039	Max R4 (low freq/high freq)(P2 : deeper)	2	4
1039	R1 (Insp.Dur/Expir.Dur)(P2 : deeper)	5	2
1039	R1 (Insp.Dur/Expir.Dur)(P2 : deeper)	0	4
1039	Ratio(peak insp amplitude/peak expir amplitude)(P2 : deeper)	0	2
1039	Ratio(peak insp amplitude/peak expir amplitude)(P2 : deeper)	0	4
1039	Slope of chest vs trachea during Insp(P2 : deeper)	2	2
1039	Slope of chest vs trachea during Insp(P2 : deeper)	0	4
1040	COPD total score NOTweighted(P1 : normal)	67	2
1040	COPD total score NOTweighted(P1 : normal)	58	4
1040	COPD total score NOTweighted(P2 : deeper)	58	2
1040	COPD total score NOTweighted(P2 : deeper)	45	4
1040	COPD total score weighted(P1 : normal)	371	2
1040	COPD total score weighted(P1 : normal)	291	4
1040	COPD total score weighted(P2 : deeper)	216	2
1040	COPD total score weighted(P2 : deeper)	118	4
1040	Dynamic range core(P2 : deeper)	10	2
1040	Dynamic range core(P2 : deeper)	0	4
1040	Expir Crackle Rate(P2 : deeper)	3	2
1040	Expir Crackle Rate(P2 : deeper)	4	4
1040	Expir Wheeze Rate(P2 : deeper)	0	2
1040	Expir Wheeze Rate(P2 : deeper)	0	4
1040	Insp Crackle Rate(P2 : deeper)	0	2
1040	Insp Crackle Rate(P2 : deeper)	0	4
1040	Insp Wheeze Rate(P2 : deeper)	0	2
1040	Insp Wheeze Rate(P2 : deeper)	0	4
1040	Insp chest RMS score(P2 : deeper)	9	2
1040	Insp chest RMS score(P2 : deeper)	0	4
1040	Lag STDev score (channel asynchrony independent of trachea sound)(P2 : deeper)	5	2
1040	Lag STDev score (channel asynchrony independent of trachea sound)(P2 : deeper)	9	4
1040	Lag score(P2 : deeper)	0	2
1040	Lag score(P2 : deeper)	10	4
1040	Lag time-integrated amplitude(P2 : deeper)	10	2
1040	Lag time-integrated amplitude(P2 : deeper)	10	4
1040	Lead STDev score (channel asynchrony independent of trachea sound)(P2 : deeper)	0	2
1040	Lead STDev score (channel asynchrony independent of trachea sound)(P2 : deeper)	0	4
1040	Lead score(P2 : deeper)	0	2
1040	Lead score(P2 : deeper)	0	4
1040	Lead time-integrated amplitude(P2 : deeper)	0	2
1040	Lead time-integrated amplitude(P2 : deeper)	0	4
1040	Max R4 (low freq/high freq)(P2 : deeper)	10	2
1040	Max R4 (low freq/high freq)(P2 : deeper)	0	4
1040	R1 (Insp.Dur/Expir.Dur)(P2 : deeper)	5	2
1040	R1 (Insp.Dur/Expir.Dur)(P2 : deeper)	10	4
1040	Ratio(peak insp amplitude/peak expir amplitude)(P2 : deeper)	4	2
1040	Ratio(peak insp amplitude/peak expir amplitude)(P2 : deeper)	0	4
1040	Slope of chest vs trachea during Insp(P2 : deeper)	2	2
1040	Slope of chest vs trachea during Insp(P2 : deeper)	2	4
1041	COPD total score NOTweighted(P1 : normal)	97	2
1041	COPD total score NOTweighted(P1 : normal)	97	4
1041	COPD total score NOTweighted(P2 : deeper)	5	2
1041	COPD total score NOTweighted(P2 : deeper)	5	4
1041	COPD total score weighted(P1 : normal)	493	2
1041	COPD total score weighted(P1 : normal)	493	4
1041	COPD total score weighted(P2 : deeper)	8	2
1041	COPD total score weighted(P2 : deeper)	8	4
1041	Dynamic range core(P2 : deeper)	0	2
1041	Dynamic range core(P2 : deeper)	0	4
1041	Expir Crackle Rate(P2 : deeper)	3	2
1041	Expir Crackle Rate(P2 : deeper)	3	4
1041	Expir Wheeze Rate(P2 : deeper)	0	2
1041	Expir Wheeze Rate(P2 : deeper)	0	4
1041	Insp Crackle Rate(P2 : deeper)	0	2
1041	Insp Crackle Rate(P2 : deeper)	0	4
1041	Insp Wheeze Rate(P2 : deeper)	0	2
1041	Insp Wheeze Rate(P2 : deeper)	0	4
1041	Insp chest RMS score(P2 : deeper)	0	2
1041	Insp chest RMS score(P2 : deeper)	0	4
1041	Lag STDev score (channel asynchrony independent of trachea sound)(P2 : deeper)	0	2
1041	Lag STDev score (channel asynchrony independent of trachea sound)(P2 : deeper)	0	4
1041	Lag score(P2 : deeper)	0	2
1041	Lag score(P2 : deeper)	0	4
1041	Lag time-integrated amplitude(P2 : deeper)	0	2
1041	Lag time-integrated amplitude(P2 : deeper)	0	4
1041	Lead STDev score (channel asynchrony independent of trachea sound)(P2 : deeper)	0	2
1041	Lead STDev score (channel asynchrony independent of trachea sound)(P2 : deeper)	0	4
1041	Lead score(P2 : deeper)	0	2
1041	Lead score(P2 : deeper)	0	4
1041	Lead time-integrated amplitude(P2 : deeper)	0	2
1041	Lead time-integrated amplitude(P2 : deeper)	0	4
1041	Max R4 (low freq/high freq)(P2 : deeper)	0	2
1041	Max R4 (low freq/high freq)(P2 : deeper)	0	4
1041	R1 (Insp.Dur/Expir.Dur)(P2 : deeper)	0	2
1041	R1 (Insp.Dur/Expir.Dur)(P2 : deeper)	0	4
1041	Ratio(peak insp amplitude/peak expir amplitude)(P2 : deeper)	2	2
1041	Ratio(peak insp amplitude/peak expir amplitude)(P2 : deeper)	2	4
1041	Slope of chest vs trachea during Insp(P2 : deeper)	0	2
1041	Slope of chest vs trachea during Insp(P2 : deeper)	0	4
1042	COPD total score NOTweighted(P1 : normal)	39	2
1042	COPD total score NOTweighted(P1 : normal)	35	4
1042	COPD total score NOTweighted(P2 : deeper)	37	2
1042	COPD total score NOTweighted(P2 : deeper)	51	4
1042	COPD total score weighted(P1 : normal)	133	2
1042	COPD total score weighted(P1 : normal)	152	4
1042	COPD total score weighted(P2 : deeper)	155	2
1042	COPD total score weighted(P2 : deeper)	160	4
1042	Dynamic range core(P2 : deeper)	8	2
1042	Dynamic range core(P2 : deeper)	3	4
1042	Expir Crackle Rate(P2 : deeper)	0	2
1042	Expir Crackle Rate(P2 : deeper)	0	4
1042	Expir Wheeze Rate(P2 : deeper)	0	2
1042	Expir Wheeze Rate(P2 : deeper)	0	4
1042	Insp Crackle Rate(P2 : deeper)	0	2
1042	Insp Crackle Rate(P2 : deeper)	0	4
1042	Insp Wheeze Rate(P2 : deeper)	0	2
1042	Insp Wheeze Rate(P2 : deeper)	0	4
1042	Insp chest RMS score(P2 : deeper)	7	2
1042	Insp chest RMS score(P2 : deeper)	4	4
1042	Lag STDev score (channel asynchrony independent of trachea sound)(P2 : deeper)	0	2
1042	Lag STDev score (channel asynchrony independent of trachea sound)(P2 : deeper)	10	4
1042	Lag score(P2 : deeper)	0	2
1042	Lag score(P2 : deeper)	10	4
1042	Lag time-integrated amplitude(P2 : deeper)	10	2
1042	Lag time-integrated amplitude(P2 : deeper)	10	4
1042	Lead STDev score (channel asynchrony independent of trachea sound)(P2 : deeper)	0	2
1042	Lead STDev score (channel asynchrony independent of trachea sound)(P2 : deeper)	0	4
1042	Lead score(P2 : deeper)	0	2
1042	Lead score(P2 : deeper)	0	4
1042	Lead time-integrated amplitude(P2 : deeper)	0	2
1042	Lead time-integrated amplitude(P2 : deeper)	0	4
1042	Max R4 (low freq/high freq)(P2 : deeper)	10	2
1042	Max R4 (low freq/high freq)(P2 : deeper)	4	4
1042	R1 (Insp.Dur/Expir.Dur)(P2 : deeper)	0	2
1042	R1 (Insp.Dur/Expir.Dur)(P2 : deeper)	10	4
1042	Ratio(peak insp amplitude/peak expir amplitude)(P2 : deeper)	0	2
1042	Ratio(peak insp amplitude/peak expir amplitude)(P2 : deeper)	0	4
1042	Slope of chest vs trachea during Insp(P2 : deeper)	2	2
1042	Slope of chest vs trachea during Insp(P2 : deeper)	0	4
1043	COPD total score NOTweighted(P1 : normal)	98	2
1043	COPD total score NOTweighted(P1 : normal)	105	4
1043	COPD total score NOTweighted(P2 : deeper)	87	2
1043	COPD total score NOTweighted(P2 : deeper)	72	4
1043	COPD total score weighted(P1 : normal)	415	2
1043	COPD total score weighted(P1 : normal)	512	4
1043	COPD total score weighted(P2 : deeper)	233	2
1043	COPD total score weighted(P2 : deeper)	263	4
1043	Dynamic range core(P2 : deeper)	0	2
1043	Dynamic range core(P2 : deeper)	0	4
1043	Expir Crackle Rate(P2 : deeper)	5	2
1043	Expir Crackle Rate(P2 : deeper)	5	4
1043	Expir Wheeze Rate(P2 : deeper)	0	2
1043	Expir Wheeze Rate(P2 : deeper)	0	4
1043	Insp Crackle Rate(P2 : deeper)	2	2
1043	Insp Crackle Rate(P2 : deeper)	0	4
1043	Insp Wheeze Rate(P2 : deeper)	0	2
1043	Insp Wheeze Rate(P2 : deeper)	2	4
1043	Insp chest RMS score(P2 : deeper)	1	2
1043	Insp chest RMS score(P2 : deeper)	0	4
1043	Lag STDev score (channel asynchrony independent of trachea sound)(P2 : deeper)	10	2
1043	Lag STDev score (channel asynchrony independent of trachea sound)(P2 : deeper)	8	4
1043	Lag score(P2 : deeper)	10	2
1043	Lag score(P2 : deeper)	10	4
1043	Lag time-integrated amplitude(P2 : deeper)	10	2
1043	Lag time-integrated amplitude(P2 : deeper)	10	4
1043	Lead STDev score (channel asynchrony independent of trachea sound)(P2 : deeper)	0	2
1043	Lead STDev score (channel asynchrony independent of trachea sound)(P2 : deeper)	5	4
1043	Lead score(P2 : deeper)	10	2
1043	Lead score(P2 : deeper)	2	4
1043	Lead time-integrated amplitude(P2 : deeper)	10	2
1043	Lead time-integrated amplitude(P2 : deeper)	10	4
1043	Max R4 (low freq/high freq)(P2 : deeper)	10	2
1043	Max R4 (low freq/high freq)(P2 : deeper)	10	4
1043	R1 (Insp.Dur/Expir.Dur)(P2 : deeper)	10	2
1043	R1 (Insp.Dur/Expir.Dur)(P2 : deeper)	10	4
1043	Ratio(peak insp amplitude/peak expir amplitude)(P2 : deeper)	2	2
1043	Ratio(peak insp amplitude/peak expir amplitude)(P2 : deeper)	0	4
1043	Slope of chest vs trachea during Insp(P2 : deeper)	7	2
1043	Slope of chest vs trachea during Insp(P2 : deeper)	0	4
1044	COPD total score NOTweighted(P1 : normal)	85	2
1044	COPD total score NOTweighted(P1 : normal)	60	4
1044	COPD total score NOTweighted(P2 : deeper)	58	2
1044	COPD total score NOTweighted(P2 : deeper)	38	4
1044	COPD total score weighted(P1 : normal)	465	2
1044	COPD total score weighted(P1 : normal)	170	4
1044	COPD total score weighted(P2 : deeper)	182	2
1044	COPD total score weighted(P2 : deeper)	250	4
1044	Dynamic range core(P2 : deeper)	6	2
1044	Dynamic range core(P2 : deeper)	0	4
1044	Expir Crackle Rate(P2 : deeper)	0	2
1044	Expir Crackle Rate(P2 : deeper)	0	4
1044	Expir Wheeze Rate(P2 : deeper)	0	2
1044	Expir Wheeze Rate(P2 : deeper)	10	4
1044	Insp Crackle Rate(P2 : deeper)	4	2
1044	Insp Crackle Rate(P2 : deeper)	3	4
1044	Insp Wheeze Rate(P2 : deeper)	0	2
1044	Insp Wheeze Rate(P2 : deeper)	0	4
1044	Insp chest RMS score(P2 : deeper)	6	2
1044	Insp chest RMS score(P2 : deeper)	3	4
1044	Lag STDev score (channel asynchrony independent of trachea sound)(P2 : deeper)	3	2
1044	Lag STDev score (channel asynchrony independent of trachea sound)(P2 : deeper)	0	4
1044	Lag score(P2 : deeper)	7	2
1044	Lag score(P2 : deeper)	0	4
1044	Lag time-integrated amplitude(P2 : deeper)	10	2
1044	Lag time-integrated amplitude(P2 : deeper)	0	4
1044	Lead STDev score (channel asynchrony independent of trachea sound)(P2 : deeper)	0	2
1044	Lead STDev score (channel asynchrony independent of trachea sound)(P2 : deeper)	0	4
1044	Lead score(P2 : deeper)	0	2
1044	Lead score(P2 : deeper)	0	4
1044	Lead time-integrated amplitude(P2 : deeper)	4	2
1044	Lead time-integrated amplitude(P2 : deeper)	0	4
1044	Max R4 (low freq/high freq)(P2 : deeper)	0	2
1044	Max R4 (low freq/high freq)(P2 : deeper)	0	4
1044	R1 (Insp.Dur/Expir.Dur)(P2 : deeper)	10	2
1044	R1 (Insp.Dur/Expir.Dur)(P2 : deeper)	10	4
1044	Ratio(peak insp amplitude/peak expir amplitude)(P2 : deeper)	6	2
1044	Ratio(peak insp amplitude/peak expir amplitude)(P2 : deeper)	10	4
1044	Slope of chest vs trachea during Insp(P2 : deeper)	2	2
1044	Slope of chest vs trachea during Insp(P2 : deeper)	2	4
1045	COPD total score NOTweighted(P1 : normal)	67	2
1045	COPD total score NOTweighted(P1 : normal)	97	4
1045	COPD total score NOTweighted(P2 : deeper)	32	2
1045	COPD total score NOTweighted(P2 : deeper)	62	4
1045	COPD total score weighted(P1 : normal)	402	2
1045	COPD total score weighted(P1 : normal)	496	4
1045	COPD total score weighted(P2 : deeper)	249	2
1045	COPD total score weighted(P2 : deeper)	237	4
1045	Dynamic range core(P2 : deeper)	0	2
1045	Dynamic range core(P2 : deeper)	8	4
1045	Expir Crackle Rate(P2 : deeper)	0	2
1045	Expir Crackle Rate(P2 : deeper)	3	4
1045	Expir Wheeze Rate(P2 : deeper)	10	2
1045	Expir Wheeze Rate(P2 : deeper)	1	4
1045	Insp Crackle Rate(P2 : deeper)	0	2
1045	Insp Crackle Rate(P2 : deeper)	0	4
1045	Insp Wheeze Rate(P2 : deeper)	1	2
1045	Insp Wheeze Rate(P2 : deeper)	10	4
1045	Insp chest RMS score(P2 : deeper)	4	2
1045	Insp chest RMS score(P2 : deeper)	8	4
1045	Lag STDev score (channel asynchrony independent of trachea sound)(P2 : deeper)	0	2
1045	Lag STDev score (channel asynchrony independent of trachea sound)(P2 : deeper)	0	4
1045	Lag score(P2 : deeper)	0	2
1045	Lag score(P2 : deeper)	0	4
1045	Lag time-integrated amplitude(P2 : deeper)	0	2
1045	Lag time-integrated amplitude(P2 : deeper)	0	4
1045	Lead STDev score (channel asynchrony independent of trachea sound)(P2 : deeper)	0	2
1045	Lead STDev score (channel asynchrony independent of trachea sound)(P2 : deeper)	0	4
1045	Lead score(P2 : deeper)	0	2
1045	Lead score(P2 : deeper)	2	4
1045	Lead time-integrated amplitude(P2 : deeper)	0	2
1045	Lead time-integrated amplitude(P2 : deeper)	6	4
1045	Max R4 (low freq/high freq)(P2 : deeper)	10	2
1045	Max R4 (low freq/high freq)(P2 : deeper)	10	4
1045	R1 (Insp.Dur/Expir.Dur)(P2 : deeper)	1	2
1045	R1 (Insp.Dur/Expir.Dur)(P2 : deeper)	10	4
1045	Ratio(peak insp amplitude/peak expir amplitude)(P2 : deeper)	6	2
1045	Ratio(peak insp amplitude/peak expir amplitude)(P2 : deeper)	2	4
1045	Slope of chest vs trachea during Insp(P2 : deeper)	0	2
1045	Slope of chest vs trachea during Insp(P2 : deeper)	2	4
1046	COPD total score NOTweighted(P1 : normal)	74	2
1046	COPD total score NOTweighted(P1 : normal)	65	4
1046	COPD total score NOTweighted(P2 : deeper)	49	2
1046	COPD total score NOTweighted(P2 : deeper)	9	4
1046	COPD total score weighted(P1 : normal)	258	2
1046	COPD total score weighted(P1 : normal)	417	4
1046	COPD total score weighted(P2 : deeper)	121	2
1046	COPD total score weighted(P2 : deeper)	24	4
1046	Dynamic range core(P2 : deeper)	0	2
1046	Dynamic range core(P2 : deeper)	0	4
1046	Expir Crackle Rate(P2 : deeper)	6	2
1046	Expir Crackle Rate(P2 : deeper)	0	4
1046	Expir Wheeze Rate(P2 : deeper)	0	2
1046	Expir Wheeze Rate(P2 : deeper)	0	4
1046	Insp Crackle Rate(P2 : deeper)	0	2
1046	Insp Crackle Rate(P2 : deeper)	0	4
1046	Insp Wheeze Rate(P2 : deeper)	0	2
1046	Insp Wheeze Rate(P2 : deeper)	0	4
1046	Insp chest RMS score(P2 : deeper)	2	2
1046	Insp chest RMS score(P2 : deeper)	3	4
1046	Lag STDev score (channel asynchrony independent of trachea sound)(P2 : deeper)	3	2
1046	Lag STDev score (channel asynchrony independent of trachea sound)(P2 : deeper)	0	4
1046	Lag score(P2 : deeper)	8	2
1046	Lag score(P2 : deeper)	0	4
1046	Lag time-integrated amplitude(P2 : deeper)	10	2
1046	Lag time-integrated amplitude(P2 : deeper)	0	4
1046	Lead STDev score (channel asynchrony independent of trachea sound)(P2 : deeper)	0	2
1046	Lead STDev score (channel asynchrony independent of trachea sound)(P2 : deeper)	0	4
1046	Lead score(P2 : deeper)	0	2
1046	Lead score(P2 : deeper)	1	4
1046	Lead time-integrated amplitude(P2 : deeper)	0	2
1046	Lead time-integrated amplitude(P2 : deeper)	0	4
1046	Max R4 (low freq/high freq)(P2 : deeper)	8	2
1046	Max R4 (low freq/high freq)(P2 : deeper)	0	4
1046	R1 (Insp.Dur/Expir.Dur)(P2 : deeper)	10	2
1046	R1 (Insp.Dur/Expir.Dur)(P2 : deeper)	5	4
1046	Ratio(peak insp amplitude/peak expir amplitude)(P2 : deeper)	0	2
1046	Ratio(peak insp amplitude/peak expir amplitude)(P2 : deeper)	0	4
1046	Slope of chest vs trachea during Insp(P2 : deeper)	2	2
1046	Slope of chest vs trachea during Insp(P2 : deeper)	0	4
1047	COPD total score NOTweighted(P1 : normal)	76	2
1047	COPD total score NOTweighted(P1 : normal)	33	4
1047	COPD total score NOTweighted(P2 : deeper)	29	2
1047	COPD total score NOTweighted(P2 : deeper)	17	4
1047	COPD total score weighted(P1 : normal)	268	2
1047	COPD total score weighted(P1 : normal)	152	4
1047	COPD total score weighted(P2 : deeper)	87	2
1047	COPD total score weighted(P2 : deeper)	33	4
1047	Dynamic range core(P2 : deeper)	2	2
1047	Dynamic range core(P2 : deeper)	0	4
1047	Expir Crackle Rate(P2 : deeper)	0	2
1047	Expir Crackle Rate(P2 : deeper)	0	4
1047	Expir Wheeze Rate(P2 : deeper)	0	2
1047	Expir Wheeze Rate(P2 : deeper)	0	4
1047	Insp Crackle Rate(P2 : deeper)	0	2
1047	Insp Crackle Rate(P2 : deeper)	0	4
1047	Insp Wheeze Rate(P2 : deeper)	0	2
1047	Insp Wheeze Rate(P2 : deeper)	0	4
1047	Insp chest RMS score(P2 : deeper)	4	2
1047	Insp chest RMS score(P2 : deeper)	2	4
1047	Lag STDev score (channel asynchrony independent of trachea sound)(P2 : deeper)	5	2
1047	Lag STDev score (channel asynchrony independent of trachea sound)(P2 : deeper)	0	4
1047	Lag score(P2 : deeper)	8	2
1047	Lag score(P2 : deeper)	0	4
1047	Lag time-integrated amplitude(P2 : deeper)	0	2
1047	Lag time-integrated amplitude(P2 : deeper)	0	4
1047	Lead STDev score (channel asynchrony independent of trachea sound)(P2 : deeper)	0	2
1047	Lead STDev score (channel asynchrony independent of trachea sound)(P2 : deeper)	0	4
1047	Lead score(P2 : deeper)	0	2
1047	Lead score(P2 : deeper)	0	4
1047	Lead time-integrated amplitude(P2 : deeper)	0	2
1047	Lead time-integrated amplitude(P2 : deeper)	0	4
1047	Max R4 (low freq/high freq)(P2 : deeper)	0	2
1047	Max R4 (low freq/high freq)(P2 : deeper)	3	4
1047	R1 (Insp.Dur/Expir.Dur)(P2 : deeper)	10	2
1047	R1 (Insp.Dur/Expir.Dur)(P2 : deeper)	10	4
1047	Ratio(peak insp amplitude/peak expir amplitude)(P2 : deeper)	0	2
1047	Ratio(peak insp amplitude/peak expir amplitude)(P2 : deeper)	0	4
1047	Slope of chest vs trachea during Insp(P2 : deeper)	0	2
1047	Slope of chest vs trachea during Insp(P2 : deeper)	2	4
1048	COPD total score NOTweighted(P1 : normal)	38	2
1048	COPD total score NOTweighted(P1 : normal)	42	4
1048	COPD total score NOTweighted(P2 : deeper)	19	2
1048	COPD total score NOTweighted(P2 : deeper)	12	4
1048	COPD total score weighted(P1 : normal)	129	2
1048	COPD total score weighted(P1 : normal)	186	4
1048	COPD total score weighted(P2 : deeper)	33	2
1048	COPD total score weighted(P2 : deeper)	19	4
1048	Dynamic range core(P2 : deeper)	0	2
1048	Dynamic range core(P2 : deeper)	0	4
1048	Expir Crackle Rate(P2 : deeper)	0	2
1048	Expir Crackle Rate(P2 : deeper)	0	4
1048	Expir Wheeze Rate(P2 : deeper)	0	2
1048	Expir Wheeze Rate(P2 : deeper)	0	4
1048	Insp Crackle Rate(P2 : deeper)	0	2
1048	Insp Crackle Rate(P2 : deeper)	0	4
1048	Insp Wheeze Rate(P2 : deeper)	0	2
1048	Insp Wheeze Rate(P2 : deeper)	0	4
1048	Insp chest RMS score(P2 : deeper)	3	2
1048	Insp chest RMS score(P2 : deeper)	0	4
1048	Lag STDev score (channel asynchrony independent of trachea sound)(P2 : deeper)	0	2
1048	Lag STDev score (channel asynchrony independent of trachea sound)(P2 : deeper)	0	4
1048	Lag score(P2 : deeper)	0	2
1048	Lag score(P2 : deeper)	0	4
1048	Lag time-integrated amplitude(P2 : deeper)	0	2
1048	Lag time-integrated amplitude(P2 : deeper)	0	4
1048	Lead STDev score (channel asynchrony independent of trachea sound)(P2 : deeper)	0	2
1048	Lead STDev score (channel asynchrony independent of trachea sound)(P2 : deeper)	0	4
1048	Lead score(P2 : deeper)	0	2
1048	Lead score(P2 : deeper)	0	4
1048	Lead time-integrated amplitude(P2 : deeper)	0	2
1048	Lead time-integrated amplitude(P2 : deeper)	0	4
1048	Max R4 (low freq/high freq)(P2 : deeper)	4	2
1048	Max R4 (low freq/high freq)(P2 : deeper)	0	4
1048	R1 (Insp.Dur/Expir.Dur)(P2 : deeper)	0	2
1048	R1 (Insp.Dur/Expir.Dur)(P2 : deeper)	10	4
1048	Ratio(peak insp amplitude/peak expir amplitude)(P2 : deeper)	10	2
1048	Ratio(peak insp amplitude/peak expir amplitude)(P2 : deeper)	0	4
1048	Slope of chest vs trachea during Insp(P2 : deeper)	2	2
1048	Slope of chest vs trachea during Insp(P2 : deeper)	2	4
1049	COPD total score NOTweighted(P1 : normal)	37	2
1049	COPD total score NOTweighted(P1 : normal)	57	4
1049	COPD total score NOTweighted(P2 : deeper)	31	2
1049	COPD total score NOTweighted(P2 : deeper)	19	4
1049	COPD total score weighted(P1 : normal)	156	2
1049	COPD total score weighted(P1 : normal)	194	4
1049	COPD total score weighted(P2 : deeper)	86	2
1049	COPD total score weighted(P2 : deeper)	97	4
1049	Dynamic range core(P2 : deeper)	0	2
1049	Dynamic range core(P2 : deeper)	0	4
1049	Expir Crackle Rate(P2 : deeper)	2	2
1049	Expir Crackle Rate(P2 : deeper)	0	4
1049	Expir Wheeze Rate(P2 : deeper)	0	2
1049	Expir Wheeze Rate(P2 : deeper)	2	4
1049	Insp Crackle Rate(P2 : deeper)	4	2
1049	Insp Crackle Rate(P2 : deeper)	0	4
1049	Insp Wheeze Rate(P2 : deeper)	0	2
1049	Insp Wheeze Rate(P2 : deeper)	10	4
1049	Insp chest RMS score(P2 : deeper)	0	2
1049	Insp chest RMS score(P2 : deeper)	0	4
1049	Lag STDev score (channel asynchrony independent of trachea sound)(P2 : deeper)	5	2
1049	Lag STDev score (channel asynchrony independent of trachea sound)(P2 : deeper)	0	4
1049	Lag score(P2 : deeper)	4	2
1049	Lag score(P2 : deeper)	0	4
1049	Lag time-integrated amplitude(P2 : deeper)	10	2
1049	Lag time-integrated amplitude(P2 : deeper)	0	4
1049	Lead STDev score (channel asynchrony independent of trachea sound)(P2 : deeper)	0	2
1049	Lead STDev score (channel asynchrony independent of trachea sound)(P2 : deeper)	0	4
1049	Lead score(P2 : deeper)	0	2
1049	Lead score(P2 : deeper)	0	4
1049	Lead time-integrated amplitude(P2 : deeper)	0	2
1049	Lead time-integrated amplitude(P2 : deeper)	0	4
1049	Max R4 (low freq/high freq)(P2 : deeper)	1	2
1049	Max R4 (low freq/high freq)(P2 : deeper)	0	4
1049	R1 (Insp.Dur/Expir.Dur)(P2 : deeper)	1	2
1049	R1 (Insp.Dur/Expir.Dur)(P2 : deeper)	5	4
1049	Ratio(peak insp amplitude/peak expir amplitude)(P2 : deeper)	2	2
1049	Ratio(peak insp amplitude/peak expir amplitude)(P2 : deeper)	0	4
1049	Slope of chest vs trachea during Insp(P2 : deeper)	2	2
1049	Slope of chest vs trachea during Insp(P2 : deeper)	2	4
1050	COPD total score NOTweighted(P1 : normal)	113	2
1050	COPD total score NOTweighted(P1 : normal)	107	4
1050	COPD total score NOTweighted(P2 : deeper)	44	2
1050	COPD total score NOTweighted(P2 : deeper)	83	4
1050	COPD total score weighted(P1 : normal)	519	2
1050	COPD total score weighted(P1 : normal)	514	4
1050	COPD total score weighted(P2 : deeper)	207	2
1050	COPD total score weighted(P2 : deeper)	439	4
1050	Dynamic range core(P2 : deeper)	9	2
1050	Dynamic range core(P2 : deeper)	6	4
1050	Expir Crackle Rate(P2 : deeper)	0	2
1050	Expir Crackle Rate(P2 : deeper)	0	4
1050	Expir Wheeze Rate(P2 : deeper)	1	2
1050	Expir Wheeze Rate(P2 : deeper)	10	4
1050	Insp Crackle Rate(P2 : deeper)	0	2
1050	Insp Crackle Rate(P2 : deeper)	0	4
1050	Insp Wheeze Rate(P2 : deeper)	0	2
1050	Insp Wheeze Rate(P2 : deeper)	0	4
1050	Insp chest RMS score(P2 : deeper)	7	2
1050	Insp chest RMS score(P2 : deeper)	5	4
1050	Lag STDev score (channel asynchrony independent of trachea sound)(P2 : deeper)	1	2
1050	Lag STDev score (channel asynchrony independent of trachea sound)(P2 : deeper)	1	4
1050	Lag score(P2 : deeper)	0	2
1050	Lag score(P2 : deeper)	10	4
1050	Lag time-integrated amplitude(P2 : deeper)	0	2
1050	Lag time-integrated amplitude(P2 : deeper)	10	4
1050	Lead STDev score (channel asynchrony independent of trachea sound)(P2 : deeper)	0	2
1050	Lead STDev score (channel asynchrony independent of trachea sound)(P2 : deeper)	0	4
1050	Lead score(P2 : deeper)	10	2
1050	Lead score(P2 : deeper)	10	4
1050	Lead time-integrated amplitude(P2 : deeper)	0	2
1050	Lead time-integrated amplitude(P2 : deeper)	4	4
1050	Max R4 (low freq/high freq)(P2 : deeper)	10	2
1050	Max R4 (low freq/high freq)(P2 : deeper)	10	4
1050	R1 (Insp.Dur/Expir.Dur)(P2 : deeper)	0	2
1050	R1 (Insp.Dur/Expir.Dur)(P2 : deeper)	10	4
1050	Ratio(peak insp amplitude/peak expir amplitude)(P2 : deeper)	4	2
1050	Ratio(peak insp amplitude/peak expir amplitude)(P2 : deeper)	0	4
1050	Slope of chest vs trachea during Insp(P2 : deeper)	2	2
1050	Slope of chest vs trachea during Insp(P2 : deeper)	7	4
1051	COPD total score NOTweighted(P1 : normal)	67	2
1051	COPD total score NOTweighted(P1 : normal)	73	4
1051	COPD total score NOTweighted(P2 : deeper)	86	2
1051	COPD total score NOTweighted(P2 : deeper)	75	4
1051	COPD total score weighted(P1 : normal)	401	2
1051	COPD total score weighted(P1 : normal)	343	4
1051	COPD total score weighted(P2 : deeper)	307	2
1051	COPD total score weighted(P2 : deeper)	473	4
1051	Dynamic range core(P2 : deeper)	3	2
1051	Dynamic range core(P2 : deeper)	0	4
1051	Expir Crackle Rate(P2 : deeper)	5	2
1051	Expir Crackle Rate(P2 : deeper)	0	4
1051	Expir Wheeze Rate(P2 : deeper)	0	2
1051	Expir Wheeze Rate(P2 : deeper)	6	4
1051	Insp Crackle Rate(P2 : deeper)	4	2
1051	Insp Crackle Rate(P2 : deeper)	0	4
1051	Insp Wheeze Rate(P2 : deeper)	0	2
1051	Insp Wheeze Rate(P2 : deeper)	0	4
1051	Insp chest RMS score(P2 : deeper)	3	2
1051	Insp chest RMS score(P2 : deeper)	0	4
1051	Lag STDev score (channel asynchrony independent of trachea sound)(P2 : deeper)	10	2
1051	Lag STDev score (channel asynchrony independent of trachea sound)(P2 : deeper)	10	4
1051	Lag score(P2 : deeper)	10	2
1051	Lag score(P2 : deeper)	10	4
1051	Lag time-integrated amplitude(P2 : deeper)	10	2
1051	Lag time-integrated amplitude(P2 : deeper)	10	4
1051	Lead STDev score (channel asynchrony independent of trachea sound)(P2 : deeper)	5	2
1051	Lead STDev score (channel asynchrony independent of trachea sound)(P2 : deeper)	10	4
1051	Lead score(P2 : deeper)	1	2
1051	Lead score(P2 : deeper)	10	4
1051	Lead time-integrated amplitude(P2 : deeper)	10	2
1051	Lead time-integrated amplitude(P2 : deeper)	10	4
1051	Max R4 (low freq/high freq)(P2 : deeper)	4	2
1051	Max R4 (low freq/high freq)(P2 : deeper)	0	4
1051	R1 (Insp.Dur/Expir.Dur)(P2 : deeper)	10	2
1051	R1 (Insp.Dur/Expir.Dur)(P2 : deeper)	5	4
1051	Ratio(peak insp amplitude/peak expir amplitude)(P2 : deeper)	4	2
1051	Ratio(peak insp amplitude/peak expir amplitude)(P2 : deeper)	2	4
1051	Slope of chest vs trachea during Insp(P2 : deeper)	7	2
[truncated: 7,599 more rows]
