# Supplementary material for: Physiological and biological characterization of smokers with and without COPD
Source: F1000Res. 2018 Mar 7;6:877. Originally published 2017 Jun 13. [Version 2] doi: 10.12688/f1000research.11698.2 (PMC5843826; doi:10.12688/f1000research.11698.2)
Supplement: Lung HRCT — HRCT data for each subject are presented as scores for: - Bronchial wall thickening - Emphysema and Emphysema Type - Extent of Disease - Interstitial disease and Interstitial disease distribution - Interstitial Score - Nodules + other abnormality - Severity of bronchial dilatation - Small airways disease - Traction bronchiectasis - The sum of the severity of bronchial dilatation and traction bronchiectasis scores (Total Bronchiectasis Score) - The representative mean of the 5 component scores, i.e. Extent of Disease score, Severity of bronchial dilatation score, Traction bronchiectasis, Bronchial wall thickening score, and Small airways disease score (Total COPD CT Score) The individual scores for each CT parameter (TEST) are presented as value (standard result, STRESN) together with the visit number (VISITNUM) at which HRCT scans were obtained. [file f1000research-6-15389-s0005.tgz]

Archive with 1 entries (1 files):
- 78a6e096-1f09-4b02-b6c2-28161c89a47d_f76d2078-ad87-4321-8c06-65a0cefd4324_QASMC202_Lung_HRCT.csv
