# Supplementary material for: Physiological and biological characterization of smokers with and without COPD
Source: F1000Res. 2018 Mar 7;6:877. Originally published 2017 Jun 13. [Version 2] doi: 10.12688/f1000research.11698.2 (PMC5843826; doi:10.12688/f1000research.11698.2)
Supplement: Lung HRCT — HRCT data for each subject are presented as scores for: - Bronchial wall thickening - Emphysema and Emphysema Type - Extent of Disease - Interstitial disease and Interstitial disease distribution - Interstitial Score - Nodules + other abnormality - Severity of bronchial dilatation - Small airways disease - Traction bronchiectasis - The sum of the severity of bronchial dilatation and traction bronchiectasis scores (Total Bronchiectasis Score) - The representative mean of the 5 component scores, i.e. Extent of Disease score, Severity of bronchial dilatation score, Traction bronchiectasis, Bronchial wall thickening score, and Small airways disease score (Total COPD CT Score) The individual scores for each CT parameter (TEST) are presented as value (standard result, STRESN) together with the visit number (VISITNUM) at which HRCT scans were obtained. [file f1000research-6-15389-s0005.tgz › 78a6e096-1f09-4b02-b6c2-28161c89a47d_f76d2078-ad87-4321-8c06-65a0cefd4324_QASMC202_Lung_HRCT.csv]

USUBJID	TEST	STRESN	VISITNUM
1001	Bronchial wall thickening	0	3
1001	Emphysema	0	3
1001	Emphysema Type	0	3
1001	Extent of Disease	3	3
1001	Intestitial Score	0	3
1001	Intestitial disease	0	3
1001	Intestitial disease distribution	0	3
1001	Nodules + other abnormality score	4	3
1001	Severity of bronchial dilatation	0	3
1001	Small airways disease	3	3
1001	Total Bronchiectasis Score	0	3
1001	Total COPD CT Score	1.2	3
1001	Traction bronchiectasis	0	3
1002	Bronchial wall thickening	1	3
1002	Emphysema	1	3
1002	Emphysema Type	1	3
1002	Extent of Disease	1	3
1002	Intestitial Score	0	3
1002	Intestitial disease	0	3
1002	Intestitial disease distribution	0	3
1002	Nodules + other abnormality score	0	3
1002	Severity of bronchial dilatation	1	3
1002	Small airways disease	1	3
1002	Total Bronchiectasis Score	1	3
1002	Total COPD CT Score	0.8	3
1002	Traction bronchiectasis	0	3
1003	Bronchial wall thickening	1	3
1003	Emphysema	2	3
1003	Emphysema Type	1	3
1003	Extent of Disease	2	3
1003	Intestitial Score	0	3
1003	Intestitial disease	0	3
1003	Intestitial disease distribution	0	3
1003	Nodules + other abnormality score	0	3
1003	Severity of bronchial dilatation	1	3
1003	Small airways disease	0	3
1003	Total Bronchiectasis Score	1	3
1003	Total COPD CT Score	0.8	3
1003	Traction bronchiectasis	0	3
1004	Bronchial wall thickening	1	3
1004	Emphysema	1	3
1004	Emphysema Type	1	3
1004	Extent of Disease	3	3
1004	Intestitial Score	4	3
1004	Intestitial disease	2	3
1004	Intestitial disease distribution	2	3
1004	Nodules + other abnormality score	5	3
1004	Severity of bronchial dilatation	0	3
1004	Small airways disease	2	3
1004	Total Bronchiectasis Score	0	3
1004	Total COPD CT Score	1.2	3
1004	Traction bronchiectasis	0	3
1005	Bronchial wall thickening	1	3
1005	Emphysema	3	3
1005	Emphysema Type	2	3
1005	Extent of Disease	3	3
1005	Intestitial Score	0	3
1005	Intestitial disease	0	3
1005	Intestitial disease distribution	0	3
1005	Nodules + other abnormality score	0	3
1005	Severity of bronchial dilatation	0	3
1005	Small airways disease	1	3
1005	Total Bronchiectasis Score	0	3
1005	Total COPD CT Score	1	3
1005	Traction bronchiectasis	0	3
1006	Bronchial wall thickening	0	3
1006	Emphysema	2	3
1006	Emphysema Type	1	3
1006	Extent of Disease	4	3
1006	Intestitial Score	6	3
1006	Intestitial disease	3	3
1006	Intestitial disease distribution	3	3
1006	Nodules + other abnormality score	6	3
1006	Severity of bronchial dilatation	0	3
1006	Small airways disease	0	3
1006	Total Bronchiectasis Score	1	3
1006	Total COPD CT Score	1	3
1006	Traction bronchiectasis	1	3
1007	Bronchial wall thickening	1	3
1007	Emphysema	0	3
1007	Emphysema Type	0	3
1007	Extent of Disease	2	3
1007	Intestitial Score	0	3
1007	Intestitial disease	0	3
1007	Intestitial disease distribution	0	3
1007	Nodules + other abnormality score	5	3
1007	Severity of bronchial dilatation	0	3
1007	Small airways disease	2	3
1007	Total Bronchiectasis Score	0	3
1007	Total COPD CT Score	1	3
1007	Traction bronchiectasis	0	3
1008	Bronchial wall thickening	1	3
1008	Emphysema	0	3
1008	Emphysema Type	0	3
1008	Extent of Disease	2	3
1008	Intestitial Score	0	3
1008	Intestitial disease	0	3
1008	Intestitial disease distribution	0	3
1008	Nodules + other abnormality score	5	3
1008	Severity of bronchial dilatation	1	3
1008	Small airways disease	2	3
1008	Total Bronchiectasis Score	2	3
1008	Total COPD CT Score	1.4	3
1008	Traction bronchiectasis	1	3
1009	Bronchial wall thickening	1	3
1009	Emphysema	1	3
1009	Emphysema Type	1	3
1009	Extent of Disease	2	3
1009	Intestitial Score	0	3
1009	Intestitial disease	0	3
1009	Intestitial disease distribution	0	3
1009	Nodules + other abnormality score	3	3
1009	Severity of bronchial dilatation	1	3
1009	Small airways disease	2	3
1009	Total Bronchiectasis Score	1	3
1009	Total COPD CT Score	1.2	3
1009	Traction bronchiectasis	0	3
1010	Bronchial wall thickening	1	3
1010	Emphysema	1	3
1010	Emphysema Type	1	3
1010	Extent of Disease	2	3
1010	Intestitial Score	0	3
1010	Intestitial disease	0	3
1010	Intestitial disease distribution	0	3
1010	Nodules + other abnormality score	5	3
1010	Severity of bronchial dilatation	1	3
1010	Small airways disease	0	3
1010	Total Bronchiectasis Score	1	3
1010	Total COPD CT Score	0.8	3
1010	Traction bronchiectasis	0	3
1011	Bronchial wall thickening	1	3
1011	Emphysema	0	3
1011	Emphysema Type	0	3
1011	Extent of Disease	2	3
1011	Intestitial Score	0	3
1011	Intestitial disease	0	3
1011	Intestitial disease distribution	0	3
1011	Nodules + other abnormality score	3	3
1011	Severity of bronchial dilatation	1	3
1011	Small airways disease	3	3
1011	Total Bronchiectasis Score	1	3
1011	Total COPD CT Score	1.4	3
1011	Traction bronchiectasis	0	3
1012	Bronchial wall thickening	1	3
1012	Emphysema	1	3
1012	Emphysema Type	1	3
1012	Extent of Disease	2	3
1012	Intestitial Score	0	3
1012	Intestitial disease	0	3
1012	Intestitial disease distribution	0	3
1012	Nodules + other abnormality score	0	3
1012	Severity of bronchial dilatation	0	3
1012	Small airways disease	2	3
1012	Total Bronchiectasis Score	0	3
1012	Total COPD CT Score	1	3
1012	Traction bronchiectasis	0	3
1013	Bronchial wall thickening	1	3
1013	Emphysema	4	3
1013	Emphysema Type	4	3
1013	Extent of Disease	4	3
1013	Intestitial Score	0	3
1013	Intestitial disease	0	3
1013	Intestitial disease distribution	0	3
1013	Nodules + other abnormality score	0	3
1013	Severity of bronchial dilatation	0	3
1013	Small airways disease	0	3
1013	Total Bronchiectasis Score	0	3
1013	Total COPD CT Score	1	3
1013	Traction bronchiectasis	0	3
1014	Bronchial wall thickening	1	3
1014	Emphysema	2	3
1014	Emphysema Type	1	3
1014	Extent of Disease	2	3
1014	Intestitial Score	0	3
1014	Intestitial disease	0	3
1014	Intestitial disease distribution	0	3
1014	Nodules + other abnormality score	1	3
1014	Severity of bronchial dilatation	1	3
1014	Small airways disease	2	3
1014	Total Bronchiectasis Score	1	3
1014	Total COPD CT Score	1.2	3
1014	Traction bronchiectasis	0	3
1015	Bronchial wall thickening	1	3
1015	Emphysema	3	3
1015	Emphysema Type	1	3
1015	Extent of Disease	3	3
1015	Intestitial Score	0	3
1015	Intestitial disease	0	3
1015	Intestitial disease distribution	0	3
1015	Nodules + other abnormality score	3	3
1015	Severity of bronchial dilatation	1	3
1015	Small airways disease	0	3
1015	Total Bronchiectasis Score	1	3
1015	Total COPD CT Score	1	3
1015	Traction bronchiectasis	0	3
1016	Bronchial wall thickening	1	3
1016	Emphysema	0	3
1016	Emphysema Type	0	3
1016	Extent of Disease	1	3
1016	Intestitial Score	0	3
1016	Intestitial disease	0	3
1016	Intestitial disease distribution	0	3
1016	Nodules + other abnormality score	3	3
1016	Severity of bronchial dilatation	0	3
1016	Small airways disease	1	3
1016	Total Bronchiectasis Score	0	3
1016	Total COPD CT Score	0.6	3
1016	Traction bronchiectasis	0	3
1017	Bronchial wall thickening	1	3
1017	Emphysema	1	3
1017	Emphysema Type	1	3
1017	Extent of Disease	2	3
1017	Intestitial Score	0	3
1017	Intestitial disease	0	3
1017	Intestitial disease distribution	0	3
1017	Nodules + other abnormality score	3	3
1017	Severity of bronchial dilatation	0	3
1017	Small airways disease	2	3
1017	Total Bronchiectasis Score	0	3
1017	Total COPD CT Score	1	3
1017	Traction bronchiectasis	0	3
1018	Bronchial wall thickening	1	3
1018	Emphysema	3	3
1018	Emphysema Type	1	3
1018	Extent of Disease	3	3
1018	Intestitial Score	0	3
1018	Intestitial disease	0	3
1018	Intestitial disease distribution	0	3
1018	Nodules + other abnormality score	0	3
1018	Severity of bronchial dilatation	0	3
1018	Small airways disease	0	3
1018	Total Bronchiectasis Score	0	3
1018	Total COPD CT Score	0.8	3
1018	Traction bronchiectasis	0	3
1019	Bronchial wall thickening	2	3
1019	Emphysema	2	3
1019	Emphysema Type	1	3
1019	Extent of Disease	3	3
1019	Intestitial Score	0	3
1019	Intestitial disease	0	3
1019	Intestitial disease distribution	0	3
1019	Nodules + other abnormality score	0	3
1019	Severity of bronchial dilatation	1	3
1019	Small airways disease	2	3
1019	Total Bronchiectasis Score	1	3
1019	Total COPD CT Score	1.6	3
1019	Traction bronchiectasis	0	3
1020	Bronchial wall thickening	1	3
1020	Emphysema	1	3
1020	Emphysema Type	1	3
1020	Extent of Disease	1	3
1020	Intestitial Score	0	3
1020	Intestitial disease	0	3
1020	Intestitial disease distribution	0	3
1020	Nodules + other abnormality score	0	3
1020	Severity of bronchial dilatation	0	3
1020	Small airways disease	0	3
1020	Total Bronchiectasis Score	0	3
1020	Total COPD CT Score	0.4	3
1020	Traction bronchiectasis	0	3
1021	Bronchial wall thickening	1	3
1021	Emphysema	0	3
1021	Emphysema Type	0	3
1021	Extent of Disease	2	3
1021	Intestitial Score	0	3
1021	Intestitial disease	0	3
1021	Intestitial disease distribution	0	3
1021	Nodules + other abnormality score	2	3
1021	Severity of bronchial dilatation	0	3
1021	Small airways disease	2	3
1021	Total Bronchiectasis Score	0	3
1021	Total COPD CT Score	1	3
1021	Traction bronchiectasis	0	3
1022	Bronchial wall thickening	1	3
1022	Emphysema	0	3
1022	Emphysema Type	0	3
1022	Extent of Disease	2	3
1022	Intestitial Score	0	3
1022	Intestitial disease	0	3
1022	Intestitial disease distribution	0	3
1022	Nodules + other abnormality score	0	3
1022	Severity of bronchial dilatation	0	3
1022	Small airways disease	2	3
1022	Total Bronchiectasis Score	0	3
1022	Total COPD CT Score	1	3
1022	Traction bronchiectasis	0	3
1023	Bronchial wall thickening	1	3
1023	Emphysema	2	3
1023	Emphysema Type	2	3
1023	Extent of Disease	3	3
1023	Intestitial Score	0	3
1023	Intestitial disease	0	3
1023	Intestitial disease distribution	0	3
1023	Nodules + other abnormality score	3	3
1023	Severity of bronchial dilatation	1	3
1023	Small airways disease	2	3
1023	Total Bronchiectasis Score	1	3
1023	Total COPD CT Score	1.4	3
1023	Traction bronchiectasis	0	3
1024	Bronchial wall thickening	1	3
1024	Emphysema	2	3
1024	Emphysema Type	1	3
1024	Extent of Disease	2	3
1024	Intestitial Score	0	3
1024	Intestitial disease	0	3
1024	Intestitial disease distribution	0	3
1024	Nodules + other abnormality score	0	3
1024	Severity of bronchial dilatation	0	3
1024	Small airways disease	1	3
1024	Total Bronchiectasis Score	0	3
1024	Total COPD CT Score	0.8	3
1024	Traction bronchiectasis	0	3
1025	Bronchial wall thickening	0	3
1025	Emphysema	1	3
1025	Emphysema Type	1	3
1025	Extent of Disease	2	3
1025	Intestitial Score	0	3
1025	Intestitial disease	0	3
1025	Intestitial disease distribution	0	3
1025	Nodules + other abnormality score	2	3
1025	Severity of bronchial dilatation	1	3
1025	Small airways disease	1	3
1025	Total Bronchiectasis Score	0	3
1025	Total COPD CT Score	0.8	3
1025	Traction bronchiectasis	0	3
1026	Bronchial wall thickening	1	3
1026	Emphysema	1	3
1026	Emphysema Type	1	3
1026	Extent of Disease	2	3
1026	Intestitial Score	0	3
1026	Intestitial disease	0	3
1026	Intestitial disease distribution	0	3
1026	Nodules + other abnormality score	0	3
1026	Severity of bronchial dilatation	0	3
1026	Small airways disease	2	3
1026	Total Bronchiectasis Score	0	3
1026	Total COPD CT Score	1	3
1026	Traction bronchiectasis	0	3
1027	Bronchial wall thickening	1	3
1027	Emphysema	3	3
1027	Emphysema Type	1	3
1027	Extent of Disease	3	3
1027	Intestitial Score	0	3
1027	Intestitial disease	0	3
1027	Intestitial disease distribution	0	3
1027	Nodules + other abnormality score	0	3
1027	Severity of bronchial dilatation	0	3
1027	Small airways disease	0	3
1027	Total Bronchiectasis Score	0	3
1027	Total COPD CT Score	0.8	3
1027	Traction bronchiectasis	0	3
1028	Bronchial wall thickening	0	3
1028	Emphysema	2	3
1028	Emphysema Type	1	3
1028	Extent of Disease	2	3
1028	Intestitial Score	0	3
1028	Intestitial disease	0	3
1028	Intestitial disease distribution	0	3
1028	Nodules + other abnormality score	0	3
1028	Severity of bronchial dilatation	1	3
1028	Small airways disease	0	3
1028	Total Bronchiectasis Score	1	3
1028	Total COPD CT Score	0.6	3
1028	Traction bronchiectasis	0	3
1029	Bronchial wall thickening	0	3
1029	Emphysema	3	3
1029	Emphysema Type	1	3
1029	Extent of Disease	3	3
1029	Intestitial Score	0	3
1029	Intestitial disease	0	3
1029	Intestitial disease distribution	0	3
1029	Nodules + other abnormality score	0	3
1029	Severity of bronchial dilatation	0	3
1029	Small airways disease	0	3
1029	Total Bronchiectasis Score	0	3
1029	Total COPD CT Score	0.6	3
1029	Traction bronchiectasis	0	3
1030	Bronchial wall thickening	1	3
1030	Emphysema	1	3
1030	Emphysema Type	1	3
1030	Extent of Disease	2	3
1030	Intestitial Score	0	3
1030	Intestitial disease	0	3
1030	Intestitial disease distribution	0	3
1030	Nodules + other abnormality score	0	3
1030	Severity of bronchial dilatation	0	3
1030	Small airways disease	1	3
1030	Total Bronchiectasis Score	0	3
1030	Total COPD CT Score	0.8	3
1030	Traction bronchiectasis	0	3
1031	Bronchial wall thickening	0	3
1031	Emphysema	4	3
1031	Emphysema Type	1	3
1031	Extent of Disease	4	3
1031	Intestitial Score	0	3
1031	Intestitial disease	0	3
1031	Intestitial disease distribution	0	3
1031	Nodules + other abnormality score	8	3
1031	Severity of bronchial dilatation	1	3
1031	Small airways disease	0	3
1031	Total Bronchiectasis Score	1	3
1031	Total COPD CT Score	1	3
1031	Traction bronchiectasis	0	3
1032	Bronchial wall thickening	1	3
1032	Emphysema	1	3
1032	Emphysema Type	1	3
1032	Extent of Disease	3	3
1032	Intestitial Score	0	3
1032	Intestitial disease	0	3
1032	Intestitial disease distribution	0	3
1032	Nodules + other abnormality score	3	3
1032	Severity of bronchial dilatation	1	3
1032	Small airways disease	0	3
1032	Total Bronchiectasis Score	1	3
1032	Total COPD CT Score	1	3
1032	Traction bronchiectasis	0	3
1033	Bronchial wall thickening	0	3
1033	Emphysema	2	3
1033	Emphysema Type	1	3
1033	Extent of Disease	2	3
1033	Intestitial Score	0	3
1033	Intestitial disease	0	3
1033	Intestitial disease distribution	0	3
1033	Nodules + other abnormality score	6	3
1033	Severity of bronchial dilatation	0	3
1033	Small airways disease	0	3
1033	Total Bronchiectasis Score	0	3
1033	Total COPD CT Score	0.4	3
1033	Traction bronchiectasis	0	3
1034	Bronchial wall thickening	0	3
1034	Emphysema	1	3
1034	Emphysema Type	1	3
1034	Extent of Disease	2	3
1034	Intestitial Score	0	3
1034	Intestitial disease	0	3
1034	Intestitial disease distribution	0	3
1034	Nodules + other abnormality score	1	3
1034	Severity of bronchial dilatation	1	3
1034	Small airways disease	2	3
1034	Total Bronchiectasis Score	1	3
1034	Total COPD CT Score	1	3
1034	Traction bronchiectasis	0	3
1035	Bronchial wall thickening	1	3
1035	Emphysema	0	3
1035	Emphysema Type	0	3
1035	Extent of Disease	1	3
1035	Intestitial Score	0	3
1035	Intestitial disease	0	3
1035	Intestitial disease distribution	0	3
1035	Nodules + other abnormality score	6	3
1035	Severity of bronchial dilatation	0	3
1035	Small airways disease	1	3
1035	Total Bronchiectasis Score	0	3
1035	Total COPD CT Score	0.6	3
1035	Traction bronchiectasis	0	3
1036	Bronchial wall thickening	1	3
1036	Emphysema	0	3
1036	Emphysema Type	0	3
1036	Extent of Disease	1	3
1036	Intestitial Score	0	3
1036	Intestitial disease	0	3
1036	Intestitial disease distribution	0	3
1036	Nodules + other abnormality score	1	3
1036	Severity of bronchial dilatation	0	3
1036	Small airways disease	1	3
1036	Total Bronchiectasis Score	0	3
1036	Total COPD CT Score	0.6	3
1036	Traction bronchiectasis	0	3
1037	Bronchial wall thickening	0	3
1037	Emphysema	1	3
1037	Emphysema Type	2	3
1037	Extent of Disease	1	3
1037	Intestitial Score	0	3
1037	Intestitial disease	0	3
1037	Intestitial disease distribution	0	3
1037	Nodules + other abnormality score	1	3
1037	Severity of bronchial dilatation	0	3
1037	Small airways disease	1	3
1037	Total Bronchiectasis Score	0	3
1037	Total COPD CT Score	0.4	3
1037	Traction bronchiectasis	0	3
1039	Bronchial wall thickening	0	3
1039	Emphysema	2	3
1039	Emphysema Type	1	3
1039	Extent of Disease	2	3
1039	Intestitial Score	0	3
1039	Intestitial disease	0	3
1039	Intestitial disease distribution	0	3
1039	Nodules + other abnormality score	3	3
1039	Severity of bronchial dilatation	0	3
1039	Small airways disease	0	3
1039	Total Bronchiectasis Score	0	3
1039	Total COPD CT Score	0.4	3
1039	Traction bronchiectasis	0	3
1040	Bronchial wall thickening	1	3
1040	Emphysema	4	3
1040	Emphysema Type	1	3
1040	Extent of Disease	4	3
1040	Intestitial Score	0	3
1040	Intestitial disease	0	3
1040	Intestitial disease distribution	0	3
1040	Nodules + other abnormality score	5	3
1040	Severity of bronchial dilatation	0	3
1040	Small airways disease	0	3
1040	Total Bronchiectasis Score	0	3
1040	Total COPD CT Score	1	3
1040	Traction bronchiectasis	0	3
1041	Bronchial wall thickening	1	3
1041	Emphysema	1	3
1041	Emphysema Type	1	3
1041	Extent of Disease	2	3
1041	Intestitial Score	0	3
1041	Intestitial disease	0	3
1041	Intestitial disease distribution	0	3
1041	Nodules + other abnormality score	3	3
1041	Severity of bronchial dilatation	0	3
1041	Small airways disease	2	3
1041	Total Bronchiectasis Score	0	3
1041	Total COPD CT Score	1	3
1041	Traction bronchiectasis	0	3
1042	Bronchial wall thickening	1	3
1042	Emphysema	3	3
1042	Emphysema Type	1	3
1042	Extent of Disease	2	3
1042	Intestitial Score	0	3
1042	Intestitial disease	0	3
1042	Nodules + other abnormality score	7	3
1042	Severity of bronchial dilatation	1	3
1042	Small airways disease	1	3
1042	Total Bronchiectasis Score	1	3
1042	Total COPD CT Score	1	3
1042	Traction bronchiectasis	0	3
1043	Bronchial wall thickening	0	3
1043	Emphysema	3	3
1043	Emphysema Type	1	3
1043	Extent of Disease	3	3
1043	Intestitial Score	0	3
1043	Intestitial disease	0	3
1043	Intestitial disease distribution	0	3
1043	Nodules + other abnormality score	6	3
1043	Severity of bronchial dilatation	0	3
1043	Small airways disease	0	3
1043	Total Bronchiectasis Score	0	3
1043	Total COPD CT Score	0.6	3
1043	Traction bronchiectasis	0	3
1044	Bronchial wall thickening	1	3
1044	Emphysema	1	3
1044	Emphysema Type	2	3
1044	Extent of Disease	2	3
1044	Intestitial Score	0	3
1044	Intestitial disease	0	3
1044	Intestitial disease distribution	0	3
1044	Nodules + other abnormality score	0	3
1044	Severity of bronchial dilatation	1	3
1044	Small airways disease	1	3
1044	Total Bronchiectasis Score	1	3
1044	Total COPD CT Score	1	3
1044	Traction bronchiectasis	0	3
1045	Bronchial wall thickening	1	3
1045	Emphysema	2	3
1045	Emphysema Type	1	3
1045	Extent of Disease	2	3
1045	Intestitial Score	0	3
1045	Intestitial disease	0	3
1045	Intestitial disease distribution	0	3
1045	Nodules + other abnormality score	0	3
1045	Severity of bronchial dilatation	0	3
1045	Small airways disease	1	3
1045	Total Bronchiectasis Score	0	3
1045	Total COPD CT Score	0.8	3
1045	Traction bronchiectasis	0	3
1046	Bronchial wall thickening	1	3
1046	Emphysema	1	3
1046	Emphysema Type	1	3
1046	Extent of Disease	2	3
1046	Intestitial Score	0	3
1046	Intestitial disease	0	3
1046	Intestitial disease distribution	0	3
1046	Nodules + other abnormality score	6	3
1046	Severity of bronchial dilatation	1	3
1046	Small airways disease	2	3
1046	Total Bronchiectasis Score	1	3
1046	Total COPD CT Score	1.2	3
1046	Traction bronchiectasis	0	3
1047	Bronchial wall thickening	1	3
1047	Emphysema	4	3
1047	Emphysema Type	1	3
1047	Extent of Disease	3	3
1047	Intestitial Score	0	3
1047	Intestitial disease	0	3
1047	Intestitial disease distribution	0	3
1047	Nodules + other abnormality score	3	3
1047	Severity of bronchial dilatation	0	3
1047	Small airways disease	0	3
1047	Total Bronchiectasis Score	0	3
1047	Total COPD CT Score	0.8	3
1047	Traction bronchiectasis	0	3
1048	Bronchial wall thickening	1	3
1048	Emphysema	0	3
1048	Emphysema Type	0	3
1048	Extent of Disease	2	3
1048	Intestitial Score	0	3
1048	Intestitial disease	0	3
1048	Intestitial disease distribution	0	3
1048	Nodules + other abnormality score	0	3
1048	Severity of bronchial dilatation	0	3
1048	Small airways disease	3	3
1048	Total Bronchiectasis Score	0	3
1048	Total COPD CT Score	1.2	3
1048	Traction bronchiectasis	0	3
1049	Bronchial wall thickening	1	3
1049	Emphysema	0	3
1049	Emphysema Type	0	3
1049	Extent of Disease	1	3
1049	Intestitial Score	0	3
1049	Intestitial disease	0	3
1049	Intestitial disease distribution	0	3
1049	Nodules + other abnormality score	0	3
1049	Severity of bronchial dilatation	1	3
1049	Small airways disease	2	3
1049	Total Bronchiectasis Score	1	3
1049	Total COPD CT Score	1	3
1049	Traction bronchiectasis	0	3
1050	Bronchial wall thickening	1	3
1050	Emphysema	4	3
1050	Emphysema Type	3	3
1050	Extent of Disease	4	3
1050	Intestitial Score	0	3
1050	Intestitial disease	0	3
1050	Intestitial disease distribution	0	3
1050	Nodules + other abnormality score	6	3
1050	Severity of bronchial dilatation	0	3
1050	Small airways disease	0	3
1050	Total Bronchiectasis Score	0	3
1050	Total COPD CT Score	1	3
1050	Traction bronchiectasis	0	3
1051	Bronchial wall thickening	1	3
1051	Emphysema	3	3
1051	Emphysema Type	2	3
1051	Extent of Disease	2	3
1051	Intestitial Score	0	3
1051	Intestitial disease	0	3
1051	Intestitial disease distribution	0	3
1051	Nodules + other abnormality score	3	3
1051	Severity of bronchial dilatation	0	3
1051	Small airways disease	0	3
1051	Total Bronchiectasis Score	0	3
1051	Total COPD CT Score	0.6	3
1051	Traction bronchiectasis	0	3
1052	Bronchial wall thickening	1	3
1052	Emphysema	0	3
1052	Emphysema Type	0	3
1052	Extent of Disease	2	3
1052	Intestitial Score	6	3
1052	Intestitial disease	2	3
1052	Intestitial disease distribution	4	3
1052	Nodules + other abnormality score	0	3
1052	Severity of bronchial dilatation	1	3
1052	Small airways disease	2	3
1052	Total Bronchiectasis Score	2	3
1052	Total COPD CT Score	1.4	3
1052	Traction bronchiectasis	1	3
1053	Bronchial wall thickening	1	3
1053	Emphysema	0	3
1053	Emphysema Type	0	3
1053	Extent of Disease	1	3
1053	Intestitial Score	0	3
1053	Intestitial disease	0	3
1053	Intestitial disease distribution	0	3
1053	Nodules + other abnormality score	0	3
1053	Severity of bronchial dilatation	0	3
1053	Small airways disease	1	3
1053	Total Bronchiectasis Score	0	3
1053	Total COPD CT Score	0.6	3
1053	Traction bronchiectasis	0	3
1055	Bronchial wall thickening	1	3
1055	Emphysema	4	3
1055	Emphysema Type	1	3
1055	Extent of Disease	4	3
1055	Intestitial Score	0	3
1055	Intestitial disease	0	3
1055	Intestitial disease distribution	0	3
1055	Nodules + other abnormality score	3	3
1055	Severity of bronchial dilatation	0	3
1055	Small airways disease	0	3
1055	Total Bronchiectasis Score	0	3
1055	Total COPD CT Score	1	3
1055	Traction bronchiectasis	0	3
1056	Bronchial wall thickening	1	3
1056	Emphysema	1	3
1056	Emphysema Type	1	3
1056	Extent of Disease	2	3
1056	Intestitial Score	0	3
1056	Intestitial disease	0	3
1056	Intestitial disease distribution	0	3
1056	Nodules + other abnormality score	0	3
1056	Severity of bronchial dilatation	1	3
1056	Small airways disease	2	3
1056	Total Bronchiectasis Score	1	3
1056	Total COPD CT Score	1.2	3
1056	Traction bronchiectasis	0	3
1057	Bronchial wall thickening	1	3
1057	Emphysema	2	3
1057	Emphysema Type	1	3
1057	Extent of Disease	3	3
1057	Intestitial Score	0	3
1057	Intestitial disease	0	3
1057	Intestitial disease distribution	0	3
1057	Nodules + other abnormality score	3	3
1057	Severity of bronchial dilatation	1	3
1057	Small airways disease	0	3
1057	Total Bronchiectasis Score	1	3
1057	Total COPD CT Score	1	3
1057	Traction bronchiectasis	0	3
1058	Bronchial wall thickening	1	3
1058	Emphysema	3	3
1058	Emphysema Type	1	3
1058	Extent of Disease	3	3
1058	Intestitial Score	0	3
1058	Intestitial disease	0	3
1058	Intestitial disease distribution	0	3
1058	Nodules + other abnormality score	5	3
1058	Severity of bronchial dilatation	1	3
1058	Small airways disease	0	3
1058	Total Bronchiectasis Score	1	3
1058	Total COPD CT Score	1	3
1058	Traction bronchiectasis	0	3
1059	Bronchial wall thickening	1	3
1059	Emphysema	2	3
1059	Emphysema Type	1	3
1059	Extent of Disease	2	3
1059	Intestitial Score	0	3
1059	Intestitial disease	0	3
1059	Intestitial disease distribution	0	3
1059	Nodules + other abnormality score	2	3
1059	Severity of bronchial dilatation	0	3
1059	Small airways disease	0	3
1059	Total Bronchiectasis Score	0	3
1059	Total COPD CT Score	0.75	3
1060	Bronchial wall thickening	1	3
1060	Emphysema	0	3
1060	Emphysema Type	0	3
1060	Extent of Disease	2	3
1060	Intestitial Score	0	3
1060	Intestitial disease	0	3
1060	Intestitial disease distribution	0	3
1060	Nodules + other abnormality score	3	3
1060	Severity of bronchial dilatation	1	3
1060	Small airways disease	3	3
1060	Total Bronchiectasis Score	1	3
1060	Total COPD CT Score	1.4	3
1060	Traction bronchiectasis	0	3
1061	Bronchial wall thickening	1	3
1061	Emphysema	2	3
1061	Emphysema Type	1	3
1061	Extent of Disease	2	3
1061	Intestitial Score	0	3
1061	Intestitial disease	0	3
1061	Intestitial disease distribution	0	3
1061	Nodules + other abnormality score	6	3
1061	Severity of bronchial dilatation	1	3
1061	Small airways disease	0	3
1061	Total Bronchiectasis Score	1	3
1061	Total COPD CT Score	0.8	3
1061	Traction bronchiectasis	0	3
1062	Bronchial wall thickening	1	3
1062	Emphysema	2	3
1062	Emphysema Type	1	3
1062	Extent of Disease	3	3
1062	Intestitial Score	0	3
1062	Intestitial disease	0	3
1062	Intestitial disease distribution	0	3
1062	Nodules + other abnormality score	3	3
1062	Severity of bronchial dilatation	0	3
1062	Small airways disease	3	3
1062	Total Bronchiectasis Score	0	3
1062	Total COPD CT Score	1.4	3
1062	Traction bronchiectasis	0	3
2001	Bronchial wall thickening	0	3
2001	Emphysema	0	3
2001	Emphysema Type	0	3
2001	Extent of Disease	2	3
2001	Intestitial Score	0	3
2001	Intestitial disease	0	3
2001	Intestitial disease distribution	0	3
2001	Nodules + other abnormality score	3	3
2001	Severity of bronchial dilatation	0	3
2001	Small airways disease	2	3
2001	Total Bronchiectasis Score	0	3
2001	Total COPD CT Score	0.8	3
2001	Traction bronchiectasis	0	3
2002	Bronchial wall thickening	0	3
2002	Emphysema	0	3
2002	Emphysema Type	0	3
2002	Extent of Disease	1	3
2002	Intestitial Score	0	3
2002	Intestitial disease	0	3
2002	Intestitial disease distribution	0	3
2002	Nodules + other abnormality score	0	3
2002	Severity of bronchial dilatation	0	3
2002	Small airways disease	1	3
2002	Total Bronchiectasis Score	0	3
2002	Total COPD CT Score	0.4	3
2002	Traction bronchiectasis	0	3
2003	Bronchial wall thickening	0	3
2003	Emphysema	0	3
2003	Emphysema Type	0	3
2003	Extent of Disease	2	3
2003	Intestitial Score	0	3
2003	Intestitial disease	0	3
2003	Intestitial disease distribution	0	3
2003	Nodules + other abnormality score	3	3
2003	Severity of bronchial dilatation	1	3
2003	Small airways disease	2	3
2003	Total Bronchiectasis Score	1	3
2003	Total COPD CT Score	1	3
2003	Traction bronchiectasis	0	3
2004	Bronchial wall thickening	0	3
2004	Emphysema	0	3
2004	Emphysema Type	0	3
2004	Extent of Disease	1	3
2004	Intestitial Score	0	3
2004	Intestitial disease	0	3
2004	Nodules + other abnormality score	3	3
2004	Severity of bronchial dilatation	0	3
2004	Small airways disease	1	3
2004	Total Bronchiectasis Score	0	3
2004	Total COPD CT Score	0.4	3
2004	Traction bronchiectasis	0	3
2005	Bronchial wall thickening	1	3
2005	Emphysema	0	3
2005	Emphysema Type	0	3
2005	Extent of Disease	1	3
2005	Intestitial Score	0	3
2005	Intestitial disease	0	3
2005	Intestitial disease distribution	0	3
2005	Nodules + other abnormality score	5	3
2005	Severity of bronchial dilatation	0	3
2005	Small airways disease	1	3
2005	Total Bronchiectasis Score	0	3
2005	Total COPD CT Score	0.6	3
2005	Traction bronchiectasis	0	3
2006	Bronchial wall thickening	0	3
2006	Emphysema	0	3
2006	Extent of Disease	1	3
2006	Intestitial Score	0	3
2006	Intestitial disease	0	3
2006	Nodules + other abnormality score	0	3
2006	Severity of bronchial dilatation	1	3
2006	Small airways disease	1	3
2006	Total Bronchiectasis Score	1	3
2006	Total COPD CT Score	0.6	3
2006	Traction bronchiectasis	0	3
2007	Bronchial wall thickening	1	3
2007	Emphysema	0	3
2007	Emphysema Type	0	3
2007	Extent of Disease	1	3
2007	Intestitial Score	0	3
2007	Intestitial disease	0	3
2007	Nodules + other abnormality score	0	3
2007	Severity of bronchial dilatation	1	3
2007	Small airways disease	2	3
2007	Total Bronchiectasis Score	1	3
2007	Total COPD CT Score	1	3
2007	Traction bronchiectasis	0	3
2008	Bronchial wall thickening	1	3
2008	Emphysema	0	3
2008	Emphysema Type	0	3
2008	Extent of Disease	1	3
2008	Intestitial Score	0	3
2008	Intestitial disease	0	3
2008	Intestitial disease distribution	0	3
2008	Nodules + other abnormality score	5	3
2008	Severity of bronchial dilatation	0	3
2008	Small airways disease	2	3
2008	Total Bronchiectasis Score	0	3
2008	Total COPD CT Score	0.8	3
2008	Traction bronchiectasis	0	3
2011	Bronchial wall thickening	1	3
2011	Emphysema	0	3
2011	Emphysema Type	0	3
2011	Extent of Disease	2	3
2011	Intestitial Score	0	3
2011	Intestitial disease	0	3
2011	Intestitial disease distribution	0	3
2011	Nodules + other abnormality score	2	3
2011	Severity of bronchial dilatation	1	3
2011	Small airways disease	2	3
2011	Total Bronchiectasis Score	1	3
2011	Total COPD CT Score	1.2	3
2011	Traction bronchiectasis	0	3
2012	Bronchial wall thickening	0	3
2012	Emphysema	0	3
2012	Emphysema Type	0	3
2012	Extent of Disease	1	3
2012	Intestitial Score	0	3
2012	Intestitial disease	0	3
2012	Intestitial disease distribution	0	3
2012	Nodules + other abnormality score	0	3
2012	Severity of bronchial dilatation	1	3
2012	Small airways disease	2	3
2012	Total Bronchiectasis Score	1	3
2012	Total COPD CT Score	0.8	3
2012	Traction bronchiectasis	0	3
2013	Bronchial wall thickening	1	3
2013	Emphysema	0	3
2013	Emphysema Type	0	3
2013	Extent of Disease	1	3
2013	Intestitial Score	0	3
2013	Intestitial disease	0	3
2013	Intestitial disease distribution	0	3
2013	Nodules + other abnormality score	0	3
2013	Severity of bronchial dilatation	0	3
2013	Small airways disease	2	3
2013	Total Bronchiectasis Score	0	3
2013	Total COPD CT Score	0.8	3
2013	Traction bronchiectasis	0	3
2014	Bronchial wall thickening	1	3
2014	Emphysema	0	3
2014	Emphysema Type	0	3
2014	Extent of Disease	2	3
2014	Intestitial Score	0	3
2014	Intestitial disease	0	3
2014	Intestitial disease distribution	0	3
2014	Nodules + other abnormality score	6	3
2014	Severity of bronchial dilatation	1	3
2014	Small airways disease	2	3
2014	Total Bronchiectasis Score	1	3
2014	Total COPD CT Score	1.2	3
2014	Traction bronchiectasis	0	3
2015	Bronchial wall thickening	0	3
2015	Emphysema	0	3
2015	Emphysema Type	0	3
2015	Extent of Disease	1	3
2015	Intestitial Score	0	3
2015	Intestitial disease	0	3
2015	Intestitial disease distribution	0	3
2015	Nodules + other abnormality score	0	3
2015	Severity of bronchial dilatation	1	3
2015	Small airways disease	1	3
2015	Total Bronchiectasis Score	1	3
2015	Total COPD CT Score	0.6	3
2015	Traction bronchiectasis	0	3
2016	Bronchial wall thickening	1	3
2016	Emphysema	0	3
2016	Emphysema Type	0	3
2016	Extent of Disease	1	3
2016	Intestitial Score	0	3
2016	Intestitial disease	0	3
2016	Intestitial disease distribution	0	3
2016	Nodules + other abnormality score	0	3
2016	Severity of bronchial dilatation	0	3
2016	Small airways disease	1	3
2016	Total Bronchiectasis Score	0	3
2016	Total COPD CT Score	0.6	3
2016	Traction bronchiectasis	0	3
2018	Bronchial wall thickening	1	3
2018	Emphysema	0	3
2018	Emphysema Type	0	3
2018	Extent of Disease	1	3
2018	Intestitial Score	0	3
2018	Intestitial disease	0	3
2018	Intestitial disease distribution	0	3
2018	Nodules + other abnormality score	5	3
2018	Severity of bronchial dilatation	1	3
2018	Small airways disease	2	3
2018	Total Bronchiectasis Score	1	3
2018	Total COPD CT Score	1	3
2018	Traction bronchiectasis	0	3
2019	Bronchial wall thickening	1	3
2019	Emphysema	0	3
2019	Emphysema Type	0	3
2019	Extent of Disease	1	3
2019	Intestitial Score	0	3
2019	Intestitial disease	0	3
2019	Intestitial disease distribution	0	3
2019	Nodules + other abnormality score	6	3
2019	Severity of bronchial dilatation	1	3
2019	Small airways disease	0	3
2019	Total Bronchiectasis Score	1	3
2019	Total COPD CT Score	0.6	3
2019	Traction bronchiectasis	0	3
2020	Bronchial wall thickening	1	3
2020	Emphysema	0	3
2020	Emphysema Type	0	3
2020	Extent of Disease	1	3
2020	Intestitial Score	0	3
2020	Intestitial disease	0	3
2020	Intestitial disease distribution	0	3
2020	Nodules + other abnormality score	0	3
2020	Severity of bronchial dilatation	1	3
2020	Small airways disease	0	3
2020	Total Bronchiectasis Score	1	3
2020	Total COPD CT Score	0.6	3
2020	Traction bronchiectasis	0	3
2021	Bronchial wall thickening	0	3
2021	Emphysema	0	3
2021	Emphysema Type	0	3
2021	Extent of Disease	1	3
2021	Intestitial Score	0	3
2021	Nodules + other abnormality score	3	3
2021	Severity of bronchial dilatation	1	3
2021	Small airways disease	0	3
2021	Total Bronchiectasis Score	1	3
2021	Total COPD CT Score	0.4	3
2021	Traction bronchiectasis	0	3
2022	Bronchial wall thickening	1	3
2022	Emphysema	2	3
2022	Emphysema Type	1	3
2022	Extent of Disease	2	3
2022	Intestitial Score	0	3
2022	Intestitial disease	0	3
2022	Intestitial disease distribution	0	3
2022	Nodules + other abnormality score	0	3
2022	Severity of bronchial dilatation	1	3
2022	Small airways disease	0	3
2022	Total Bronchiectasis Score	1	3
2022	Total COPD CT Score	0.8	3
2022	Traction bronchiectasis	0	3
2023	Bronchial wall thickening	1	3
2023	Emphysema	0	3
2023	Emphysema Type	0	3
2023	Extent of Disease	2	3
2023	Intestitial Score	0	3
2023	Intestitial disease	0	3
2023	Intestitial disease distribution	0	3
2023	Nodules + other abnormality score	0	3
2023	Severity of bronchial dilatation	0	3
2023	Small airways disease	2	3
2023	Total Bronchiectasis Score	0	3
2023	Total COPD CT Score	1	3
2023	Traction bronchiectasis	0	3
2024	Bronchial wall thickening	1	3
2024	Emphysema	0	3
2024	Emphysema Type	0	3
2024	Extent of Disease	1	3
2024	Intestitial Score	0	3
2024	Intestitial disease	0	3
2024	Intestitial disease distribution	0	3
2024	Nodules + other abnormality score	3	3
2024	Severity of bronchial dilatation	0	3
2024	Small airways disease	1	3
2024	Total Bronchiectasis Score	0	3
2024	Total COPD CT Score	0.6	3
2024	Traction bronchiectasis	0	3
2025	Bronchial wall thickening	1	3
2025	Emphysema	0	3
2025	Emphysema Type	0	3
2025	Extent of Disease	1	3
2025	Intestitial Score	0	3
2025	Intestitial disease	0	3
2025	Intestitial disease distribution	0	3
2025	Nodules + other abnormality score	1	3
2025	Severity of bronchial dilatation	0	3
2025	Small airways disease	1	3
2025	Total Bronchiectasis Score	0	3
2025	Total COPD CT Score	0.6	3
2025	Traction bronchiectasis	0	3
2026	Bronchial wall thickening	1	3
2026	Emphysema	0	3
2026	Emphysema Type	0	3
2026	Extent of Disease	1	3
2026	Intestitial Score	0	3
2026	Intestitial disease	0	3
2026	Intestitial disease distribution	0	3
2026	Nodules + other abnormality score	0	3
2026	Severity of bronchial dilatation	0	3
2026	Small airways disease	1	3
2026	Total Bronchiectasis Score	0	3
2026	Total COPD CT Score	0.6	3
2026	Traction bronchiectasis	0	3
2027	Bronchial wall thickening	0	3
2027	Emphysema	0	3
2027	Emphysema Type	0	3
2027	Extent of Disease	1	3
2027	Intestitial Score	0	3
2027	Intestitial disease	0	3
2027	Intestitial disease distribution	0	3
2027	Nodules + other abnormality score	3	3
2027	Severity of bronchial dilatation	0	3
2027	Small airways disease	1	3
2027	Total Bronchiectasis Score	0	3
2027	Total COPD CT Score	0.4	3
2027	Traction bronchiectasis	0	3
2028	Bronchial wall thickening	1	3
2028	Emphysema	0	3
2028	Emphysema Type	0	3
2028	Extent of Disease	1	3
2028	Intestitial Score	0	3
2028	Intestitial disease	0	3
2028	Intestitial disease distribution	0	3
2028	Nodules + other abnormality score	3	3
2028	Severity of bronchial dilatation	1	3
2028	Small airways disease	1	3
2028	Total Bronchiectasis Score	1	3
2028	Total COPD CT Score	0.8	3
2028	Traction bronchiectasis	0	3
2029	Bronchial wall thickening	0	3
2029	Emphysema	0	3
2029	Emphysema Type	0	3
2029	Extent of Disease	1	3
2029	Intestitial Score	0	3
2029	Intestitial disease	0	3
2029	Intestitial disease distribution	0	3
2029	Nodules + other abnormality score	0	3
2029	Severity of bronchial dilatation	1	3
2029	Small airways disease	0	3
2029	Total Bronchiectasis Score	1	3
2029	Total COPD CT Score	0.4	3
2029	Traction bronchiectasis	0	3
2030	Bronchial wall thickening	1	3
2030	Emphysema	0	3
2030	Emphysema Type	0	3
2030	Extent of Disease	1	3
2030	Intestitial Score	0	3
2030	Intestitial disease	0	3
2030	Intestitial disease distribution	0	3
2030	Nodules + other abnormality score	3	3
2030	Severity of bronchial dilatation	1	3
2030	Small airways disease	1	3
2030	Total Bronchiectasis Score	1	3
2030	Total COPD CT Score	0.8	3
2030	Traction bronchiectasis	0	3
2031	Bronchial wall thickening	0	3
2031	Emphysema	2	3
2031	Emphysema Type	1	3
2031	Extent of Disease	2	3
2031	Intestitial Score	0	3
2031	Intestitial disease	0	3
2031	Intestitial disease distribution	0	3
2031	Nodules + other abnormality score	3	3
2031	Severity of bronchial dilatation	1	3
2031	Small airways disease	0	3
2031	Total Bronchiectasis Score	1	3
2031	Total COPD CT Score	0.6	3
2031	Traction bronchiectasis	0	3
2032	Bronchial wall thickening	0	3
2032	Emphysema	0	3
2032	Emphysema Type	0	3
2032	Extent of Disease	1	3
2032	Intestitial Score	0	3
2032	Intestitial disease	0	3
2032	Intestitial disease distribution	0	3
2032	Nodules + other abnormality score	4	3
2032	Severity of bronchial dilatation	0	3
2032	Small airways disease	2	3
2032	Total Bronchiectasis Score	0	3
2032	Total COPD CT Score	0.6	3
2032	Traction bronchiectasis	0	3
2033	Bronchial wall thickening	1	3
2033	Emphysema	0	3
2033	Emphysema Type	0	3
2033	Extent of Disease	1	3
2033	Intestitial Score	0	3
2033	Intestitial disease	0	3
2033	Intestitial disease distribution	0	3
2033	Nodules + other abnormality score	0	3
2033	Severity of bronchial dilatation	1	3
2033	Small airways disease	1	3
2033	Total Bronchiectasis Score	1	3
2033	Total COPD CT Score	0.8	3
2033	Traction bronchiectasis	0	3
2034	Bronchial wall thickening	0	3
2034	Emphysema	0	3
2034	Emphysema Type	0	3
2034	Extent of Disease	1	3
2034	Intestitial Score	0	3
2034	Intestitial disease	0	3
2034	Intestitial disease distribution	0	3
2034	Nodules + other abnormality score	0	3
2034	Severity of bronchial dilatation	0	3
2034	Small airways disease	1	3
2034	Total Bronchiectasis Score	0	3
2034	Total COPD CT Score	0.4	3
2034	Traction bronchiectasis	0	3
2035	Bronchial wall thickening	0	3
2035	Emphysema	0	3
2035	Emphysema Type	0	3
2035	Extent of Disease	3	3
2035	Intestitial Score	0	3
2035	Intestitial disease	0	3
2035	Intestitial disease distribution	0	3
2035	Nodules + other abnormality score	0	3
2035	Severity of bronchial dilatation	1	3
2035	Small airways disease	3	3
2035	Total Bronchiectasis Score	1	3
2035	Total COPD CT Score	1.4	3
2035	Traction bronchiectasis	0	3
2036	Bronchial wall thickening	0	3
2036	Emphysema	0	3
2036	Emphysema Type	0	3
2036	Extent of Disease	1	3
2036	Intestitial Score	0	3
2036	Intestitial disease	0	3
2036	Intestitial disease distribution	0	3
2036	Nodules + other abnormality score	4	3
2036	Severity of bronchial dilatation	0	3
2036	Small airways disease	1	3
2036	Total Bronchiectasis Score	0	3
2036	Total COPD CT Score	0.4	3
2036	Traction bronchiectasis	0	3
2037	Bronchial wall thickening	0	3
2037	Emphysema	0	3
2037	Emphysema Type	0	3
2037	Extent of Disease	1	3
2037	Intestitial Score	0	3
2037	Intestitial disease	0	3
2037	Intestitial disease distribution	0	3
2037	Nodules + other abnormality score	0	3
2037	Severity of bronchial dilatation	1	3
2037	Small airways disease	1	3
2037	Total Bronchiectasis Score	1	3
2037	Total COPD CT Score	0.6	3
2037	Traction bronchiectasis	0	3
2038	Bronchial wall thickening	0	3
2038	Emphysema	0	3
2038	Emphysema Type	0	3
2038	Extent of Disease	1	3
2038	Intestitial Score	0	3
2038	Intestitial disease	0	3
2038	Intestitial disease distribution	0	3
2038	Nodules + other abnormality score	0	3
2038	Severity of bronchial dilatation	1	3
2038	Small airways disease	1	3
2038	Total Bronchiectasis Score	1	3
2038	Total COPD CT Score	0.6	3
2038	Traction bronchiectasis	0	3
2039	Bronchial wall thickening	0	3
2039	Emphysema	1	3
2039	Emphysema Type	1	3
2039	Extent of Disease	2	3
2039	Intestitial Score	0	3
2039	Intestitial disease	0	3
2039	Intestitial disease distribution	0	3
2039	Nodules + other abnormality score	0	3
2039	Severity of bronchial dilatation	1	3
2039	Small airways disease	0	3
2039	Total Bronchiectasis Score	1	3
2039	Total COPD CT Score	0.6	3
2039	Traction bronchiectasis	0	3
2040	Bronchial wall thickening	0	3
2040	Emphysema	0	3
2040	Emphysema Type	0	3
2040	Extent of Disease	1	3
2040	Intestitial Score	0	3
2040	Intestitial disease	0	3
2040	Intestitial disease distribution	0	3
2040	Nodules + other abnormality score	3	3
2040	Severity of bronchial dilatation	1	3
2040	Small airways disease	1	3
2040	Total Bronchiectasis Score	1	3
2040	Total COPD CT Score	0.6	3
2040	Traction bronchiectasis	0	3
2041	Bronchial wall thickening	1	3
2041	Emphysema	0	3
2041	Emphysema Type	0	3
2041	Extent of Disease	2	3
2041	Intestitial Score	0	3
2041	Intestitial disease	0	3
2041	Intestitial disease distribution	0	3
2041	Nodules + other abnormality score	2	3
2041	Severity of bronchial dilatation	0	3
2041	Small airways disease	2	3
2041	Total Bronchiectasis Score	0	3
2041	Total COPD CT Score	1	3
2041	Traction bronchiectasis	0	3
2042	Bronchial wall thickening	1	3
2042	Emphysema	0	3
2042	Emphysema Type	0	3
2042	Extent of Disease	1	3
2042	Intestitial Score	0	3
2042	Intestitial disease	0	3
2042	Intestitial disease distribution	0	3
2042	Nodules + other abnormality score	3	3
2042	Severity of bronchial dilatation	1	3
2042	Small airways disease	2	3
2042	Total Bronchiectasis Score	1	3
2042	Total COPD CT Score	1	3
2042	Traction bronchiectasis	0	3
2043	Bronchial wall thickening	0	3
2043	Emphysema	0	3
2043	Emphysema Type	0	3
2043	Extent of Disease	1	3
2043	Intestitial Score	0	3
2043	Intestitial disease	0	3
2043	Intestitial disease distribution	0	3
2043	Nodules + other abnormality score	0	3
2043	Severity of bronchial dilatation	1	3
2043	Small airways disease	1	3
2043	Total Bronchiectasis Score	1	3
2043	Total COPD CT Score	0.6	3
2043	Traction bronchiectasis	0	3
2044	Bronchial wall thickening	0	3
2044	Emphysema	1	3
2044	Emphysema Type	1	3
2044	Extent of Disease	1	3
2044	Intestitial Score	0	3
2044	Intestitial disease	0	3
2044	Intestitial disease distribution	0	3
2044	Nodules + other abnormality score	0	3
2044	Severity of bronchial dilatation	0	3
2044	Small airways disease	0	3
2044	Total Bronchiectasis Score	0	3
2044	Total COPD CT Score	0.2	3
2044	Traction bronchiectasis	0	3
2045	Bronchial wall thickening	0	3
2045	Emphysema	1	3
2045	Emphysema Type	2	3
2045	Extent of Disease	1	3
2045	Intestitial Score	0	3
2045	Intestitial disease	0	3
2045	Intestitial disease distribution	0	3
2045	Nodules + other abnormality score	3	3
2045	Severity of bronchial dilatation	1	3
2045	Small airways disease	0	3
2045	Total Bronchiectasis Score	1	3
2045	Total COPD CT Score	0.4	3
2045	Traction bronchiectasis	0	3
2046	Bronchial wall thickening	1	3
2046	Emphysema	0	3
2046	Emphysema Type	0	3
2046	Extent of Disease	1	3
2046	Intestitial Score	0	3
2046	Intestitial disease	0	3
2046	Intestitial disease distribution	0	3
2046	Nodules + other abnormality score	3	3
2046	Severity of bronchial dilatation	1	3
2046	Small airways disease	1	3
2046	Total Bronchiectasis Score	1	3
2046	Total COPD CT Score	0.8	3
2046	Traction bronchiectasis	0	3
2047	Bronchial wall thickening	0	3
2047	Emphysema	0	3
2047	Emphysema Type	0	3
2047	Extent of Disease	1	3
2047	Intestitial Score	0	3
2047	Intestitial disease	0	3
2047	Intestitial disease distribution	0	3
2047	Nodules + other abnormality score	0	3
2047	Severity of bronchial dilatation	0	3
2047	Small airways disease	1	3
2047	Total Bronchiectasis Score	0	3
2047	Total COPD CT Score	0.4	3
2047	Traction bronchiectasis	0	3
2048	Bronchial wall thickening	0	3
2048	Emphysema	0	3
2048	Emphysema Type	0	3
2048	Extent of Disease	0	3
2048	Intestitial Score	0	3
2048	Intestitial disease	0	3
2048	Intestitial disease distribution	0	3
2048	Nodules + other abnormality score	0	3
2048	Severity of bronchial dilatation	0	3
2048	Small airways disease	0	3
2048	Total Bronchiectasis Score	0	3
2048	Total COPD CT Score	0	3
2048	Traction bronchiectasis	0	3
2049	Bronchial wall thickening	1	3
2049	Emphysema	0	3
2049	Emphysema Type	0	3
2049	Extent of Disease	1	3
2049	Intestitial Score	0	3
2049	Intestitial disease	0	3
2049	Intestitial disease distribution	0	3
2049	Nodules + other abnormality score	2	3
2049	Severity of bronchial dilatation	0	3
2049	Small airways disease	1	3
2049	Total Bronchiectasis Score	0	3
2049	Total COPD CT Score	0.6	3
2049	Traction bronchiectasis	0	3
2050	Bronchial wall thickening	1	3
2050	Emphysema	0	3
2050	Emphysema Type	0	3
2050	Extent of Disease	1	3
2050	Intestitial Score	0	3
2050	Intestitial disease	0	3
2050	Intestitial disease distribution	0	3
2050	Nodules + other abnormality score	3	3
2050	Severity of bronchial dilatation	0	3
2050	Small airways disease	0	3
2050	Total Bronchiectasis Score	0	3
2050	Total COPD CT Score	0.4	3
2050	Traction bronchiectasis	0	3
2051	Bronchial wall thickening	1	3
2051	Emphysema	0	3
2051	Emphysema Type	0	3
2051	Extent of Disease	1	3
2051	Intestitial Score	0	3
2051	Intestitial disease	0	3
2051	Intestitial disease distribution	0	3
2051	Nodules + other abnormality score	3	3
2051	Severity of bronchial dilatation	0	3
2051	Small airways disease	1	3
2051	Total Bronchiectasis Score	0	3
2051	Total COPD CT Score	0.6	3
2051	Traction bronchiectasis	0	3
2052	Bronchial wall thickening	1	3
2052	Emphysema	0	3
2052	Emphysema Type	0	3
2052	Extent of Disease	1	3
2052	Intestitial Score	0	3
2052	Intestitial disease	0	3
2052	Intestitial disease distribution	0	3
2052	Nodules + other abnormality score	3	3
2052	Severity of bronchial dilatation	0	3
2052	Small airways disease	1	3
2052	Total Bronchiectasis Score	0	3
2052	Total COPD CT Score	0.6	3
2052	Traction bronchiectasis	0	3
2054	Bronchial wall thickening	1	3
2054	Emphysema	0	3
2054	Emphysema Type	0	3
2054	Extent of Disease	2	3
2054	Intestitial Score	0	3
2054	Intestitial disease	0	3
2054	Intestitial disease distribution	0	3
2054	Nodules + other abnormality score	4	3
2054	Severity of bronchial dilatation	0	3
2054	Small airways disease	2	3
2054	Total Bronchiectasis Score	0	3
2054	Total COPD CT Score	1	3
2054	Traction bronchiectasis	0	3
2055	Bronchial wall thickening	0	3
2055	Emphysema	1	3
2055	Emphysema Type	1	3
2055	Extent of Disease	2	3
2055	Intestitial Score	0	3
2055	Intestitial disease	0	3
2055	Intestitial disease distribution	0	3
2055	Nodules + other abnormality score	6	3
2055	Severity of bronchial dilatation	1	3
2055	Small airways disease	1	3
2055	Total Bronchiectasis Score	1	3
2055	Total COPD CT Score	0.8	3
2055	Traction bronchiectasis	0	3
2056	Bronchial wall thickening	1	3
2056	Emphysema	0	3
2056	Emphysema Type	0	3
2056	Extent of Disease	2	3
2056	Intestitial Score	0	3
2056	Intestitial disease	0	3
2056	Intestitial disease distribution	0	3
2056	Nodules + other abnormality score	5	3
2056	Severity of bronchial dilatation	2	3
2056	Small airways disease	2	3
2056	Total Bronchiectasis Score	2	3
2056	Total COPD CT Score	1.4	3
2056	Traction bronchiectasis	0	3
2057	Bronchial wall thickening	1	3
2057	Emphysema	0	3
2057	Emphysema Type	0	3
2057	Extent of Disease	1	3
2057	Intestitial Score	0	3
2057	Intestitial disease	0	3
2057	Intestitial disease distribution	0	3
2057	Nodules + other abnormality score	0	3
2057	Severity of bronchial dilatation	0	3
2057	Small airways disease	0	3
2057	Total Bronchiectasis Score	0	3
2057	Total COPD CT Score	0.4	3
2057	Traction bronchiectasis	0	3
2058	Bronchial wall thickening	0	3
2058	Emphysema	0	3
2058	Emphysema Type	0	3
2058	Extent of Disease	1	3
2058	Intestitial Score	0	3
2058	Intestitial disease	0	3
2058	Intestitial disease distribution	0	3
2058	Nodules + other abnormality score	3	3
2058	Severity of bronchial dilatation	1	3
2058	Small airways disease	1	3
2058	Total Bronchiectasis Score	1	3
2058	Total COPD CT Score	0.6	3
2058	Traction bronchiectasis	0	3
2059	Bronchial wall thickening	0	3
2059	Emphysema	2	3
2059	Emphysema Type	1	3
2059	Extent of Disease	2	3
2059	Intestitial Score	0	3
2059	Intestitial disease	0	3
2059	Intestitial disease distribution	0	3
2059	Nodules + other abnormality score	3	3
2059	Severity of bronchial dilatation	1	3
2059	Small airways disease	1	3
2059	Total Bronchiectasis Score	1	3
2059	Total COPD CT Score	0.8	3
2059	Traction bronchiectasis	0	3
2060	Bronchial wall thickening	1	3
2060	Emphysema	0	3
2060	Emphysema Type	0	3
2060	Extent of Disease	1	3
2060	Intestitial Score	0	3
2060	Intestitial disease	0	3
2060	Intestitial disease distribution	0	3
2060	Nodules + other abnormality score	5	3
2060	Severity of bronchial dilatation	0	3
2060	Small airways disease	0	3
2060	Total Bronchiectasis Score	0	3
2060	Total COPD CT Score	0.4	3
2060	Traction bronchiectasis	0	3
2061	Bronchial wall thickening	0	3
2061	Emphysema	2	3
2061	Emphysema Type	1	3
2061	Extent of Disease	2	3
2061	Intestitial Score	0	3
2061	Intestitial disease	0	3
2061	Intestitial disease distribution	0	3
2061	Nodules + other abnormality score	3	3
2061	Severity of bronchial dilatation	1	3
2061	Small airways disease	1	3
2061	Total Bronchiectasis Score	1	3
2061	Total COPD CT Score	0.8	3
2061	Traction bronchiectasis	0	3
2062	Bronchial wall thickening	1	3
2062	Emphysema	0	3
2062	Emphysema Type	0	3
2062	Extent of Disease	1	3
2062	Intestitial Score	0	3
2062	Intestitial disease	0	3
2062	Intestitial disease distribution	0	3
2062	Nodules + other abnormality score	0	3
2062	Severity of bronchial dilatation	0	3
2062	Small airways disease	1	3
2062	Total Bronchiectasis Score	0	3
2062	Total COPD CT Score	0.6	3
2062	Traction bronchiectasis	0	3
2063	Bronchial wall thickening	1	3
2063	Emphysema	0	3
2063	Emphysema Type	0	3
2063	Extent of Disease	2	3
2063	Intestitial Score	0	3
2063	Intestitial disease	0	3
2063	Intestitial disease distribution	0	3
2063	Nodules + other abnormality score	3	3
2063	Severity of bronchial dilatation	1	3
2063	Small airways disease	1	3
2063	Total Bronchiectasis Score	1	3
2063	Total COPD CT Score	1	3
2063	Traction bronchiectasis	0	3
2064	Bronchial wall thickening	0	3
2064	Emphysema	0	3
2064	Emphysema Type	0	3
2064	Extent of Disease	1	3
2064	Intestitial Score	0	3
2064	Intestitial disease	0	3
2064	Intestitial disease distribution	0	3
2064	Nodules + other abnormality score	3	3
2064	Severity of bronchial dilatation	1	3
2064	Small airways disease	1	3
2064	Total Bronchiectasis Score	1	3
2064	Total COPD CT Score	0.6	3
2064	Traction bronchiectasis	0	3
3001	Bronchial wall thickening	0	3
3001	Emphysema	2	3
3001	Emphysema Type	1	3
3001	Extent of Disease	2	3
3001	Intestitial Score	0	3
3001	Intestitial disease	0	3
3001	Intestitial disease distribution	0	3
3001	Nodules + other abnormality score	3	3
3001	Severity of bronchial dilatation	1	3
3001	Small airways disease	0	3
3001	Total Bronchiectasis Score	1	3
3001	Total COPD CT Score	0.6	3
3001	Traction bronchiectasis	0	3
3002	Bronchial wall thickening	1	3
3002	Emphysema	0	3
3002	Emphysema Type	0	3
3002	Extent of Disease	1	3
3002	Intestitial Score	0	3
3002	Intestitial disease	0	3
3002	Intestitial disease distribution	0	3
3002	Nodules + other abnormality score	0	3
3002	Severity of bronchial dilatation	0	3
3002	Small airways disease	1	3
3002	Total Bronchiectasis Score	0	3
3002	Total COPD CT Score	0.6	3
3002	Traction bronchiectasis	0	3
3003	Bronchial wall thickening	0	3
3003	Emphysema	1	3
3003	Emphysema Type	1	3
3003	Extent of Disease	2	3
3003	Intestitial Score	0	3
3003	Intestitial disease	0	3
3003	Intestitial disease distribution	0	3
3003	Nodules + other abnormality score	0	3
3003	Severity of bronchial dilatation	0	3
3003	Small airways disease	1	3
3003	Total Bronchiectasis Score	0	3
3003	Total COPD CT Score	0.6	3
3003	Traction bronchiectasis	0	3
3004	Bronchial wall thickening	0	3
3004	Emphysema	0	3
3004	Emphysema Type	0	3
3004	Extent of Disease	1	3
3004	Intestitial Score	0	3
3004	Intestitial disease	0	3
3004	Intestitial disease distribution	0	3
3004	Nodules + other abnormality score	2	3
3004	Severity of bronchial dilatation	0	3
3004	Small airways disease	1	3
3004	Total Bronchiectasis Score	0	3
3004	Total COPD CT Score	0.4	3
3004	Traction bronchiectasis	0	3
3005	Bronchial wall thickening	0	3
3005	Emphysema	0	3
3005	Emphysema Type	0	3
3005	Extent of Disease	2	3
3005	Intestitial Score	0	3
3005	Intestitial disease	0	3
3005	Intestitial disease distribution	0	3
3005	Nodules + other abnormality score	2	3
3005	Severity of bronchial dilatation	1	3
3005	Small airways disease	1	3
3005	Total Bronchiectasis Score	1	3
3005	Total COPD CT Score	0.8	3
3005	Traction bronchiectasis	0	3
3006	Bronchial wall thickening	0	3
3006	Emphysema	0	3
3006	Emphysema Type	0	3
3006	Extent of Disease	1	3
3006	Intestitial Score	0	3
3006	Intestitial disease	0	3
3006	Intestitial disease distribution	0	3
3006	Nodules + other abnormality score	2	3
3006	Severity of bronchial dilatation	0	3
3006	Small airways disease	1	3
3006	Total Bronchiectasis Score	0	3
3006	Total COPD CT Score	0.4	3
3006	Traction bronchiectasis	0	3
3007	Bronchial wall thickening	0	3
3007	Emphysema	0	3
3007	Emphysema Type	0	3
3007	Extent of Disease	1	3
3007	Intestitial Score	0	3
3007	Intestitial disease	0	3
3007	Intestitial disease distribution	0	3
3007	Nodules + other abnormality score	3	3
3007	Severity of bronchial dilatation	1	3
3007	Small airways disease	1	3
3007	Total Bronchiectasis Score	0	3
3007	Total COPD CT Score	0.6	3
3007	Traction bronchiectasis	0	3
3008	Bronchial wall thickening	0	3
3008	Emphysema	2	3
3008	Emphysema Type	2	3
3008	Extent of Disease	2	3
3008	Intestitial Score	0	3
3008	Intestitial disease	0	3
3008	Intestitial disease distribution	0	3
3008	Nodules + other abnormality score	3	3
3008	Severity of bronchial dilatation	1	3
3008	Small airways disease	1	3
3008	Total Bronchiectasis Score	1	3
3008	Total COPD CT Score	0.8	3
3008	Traction bronchiectasis	0	3
3009	Bronchial wall thickening	0	3
3009	Emphysema	0	3
3009	Emphysema Type	0	3
3009	Extent of Disease	1	3
3009	Intestitial Score	0	3
3009	Intestitial disease	0	3
3009	Intestitial disease distribution	0	3
3009	Nodules + other abnormality score	4	3
3009	Severity of bronchial dilatation	0	3
3009	Small airways disease	1	3
3009	Total Bronchiectasis Score	0	3
3009	Total COPD CT Score	0.4	3
3009	Traction bronchiectasis	0	3
3010	Bronchial wall thickening	0	3
3010	Emphysema	0	3
3010	Emphysema Type	0	3
3010	Extent of Disease	1	3
3010	Intestitial Score	0	3
3010	Intestitial disease	0	3
3010	Intestitial disease distribution	0	3
3010	Nodules + other abnormality score	2	3
3010	Severity of bronchial dilatation	0	3
3010	Small airways disease	1	3
3010	Total Bronchiectasis Score	0	3
3010	Total COPD CT Score	0.4	3
3010	Traction bronchiectasis	0	3
3011	Bronchial wall thickening	0	3
3011	Emphysema	1	3
3011	Emphysema Type	2	3
3011	Extent of Disease	2	3
3011	Intestitial Score	0	3
3011	Intestitial disease	0	3
3011	Intestitial disease distribution	0	3
3011	Nodules + other abnormality score	3	3
3011	Severity of bronchial dilatation	1	3
3011	Small airways disease	1	3
3011	Total Bronchiectasis Score	0	3
3011	Total COPD CT Score	0.8	3
3011	Traction bronchiectasis	0	3
3012	Bronchial wall thickening	1	3
3012	Emphysema	1	3
3012	Emphysema Type	2	3
3012	Extent of Disease	2	3
3012	Intestitial Score	0	3
3012	Intestitial disease	0	3
3012	Intestitial disease distribution	0	3
3012	Nodules + other abnormality score	3	3
3012	Severity of bronchial dilatation	1	3
3012	Small airways disease	1	3
3012	Total Bronchiectasis Score	1	3
3012	Total COPD CT Score	1	3
3012	Traction bronchiectasis	0	3
3013	Bronchial wall thickening	0	3
3013	Emphysema	1	3
3013	Emphysema Type	1	3
3013	Extent of Disease	3	3
3013	Intestitial Score	0	3
3013	Intestitial disease	0	3
3013	Intestitial disease distribution	0	3
3013	Nodules + other abnormality score	3	3
3013	Severity of bronchial dilatation	0	3
3013	Small airways disease	2	3
3013	Total Bronchiectasis Score	0	3
3013	Total COPD CT Score	1	3
3013	Traction bronchiectasis	0	3
3014	Bronchial wall thickening	0	3
3014	Emphysema	1	3
3014	Emphysema Type	2	3
3014	Extent of Disease	2	3
3014	Intestitial Score	0	3
3014	Intestitial disease	0	3
3014	Intestitial disease distribution	0	3
3014	Nodules + other abnormality score	0	3
3014	Severity of bronchial dilatation	0	3
3014	Small airways disease	2	3
3014	Total Bronchiectasis Score	0	3
3014	Total COPD CT Score	0.8	3
3014	Traction bronchiectasis	0	3
3015	Bronchial wall thickening	1	3
3015	Emphysema	0	3
3015	Emphysema Type	0	3
3015	Extent of Disease	1	3
3015	Intestitial Score	0	3
3015	Intestitial disease	0	3
3015	Intestitial disease distribution	0	3
3015	Nodules + other abnormality score	0	3
3015	Severity of bronchial dilatation	1	3
3015	Small airways disease	2	3
3015	Total Bronchiectasis Score	1	3
3015	Total COPD CT Score	1	3
3015	Traction bronchiectasis	0	3
3016	Bronchial wall thickening	1	3
3016	Emphysema	0	3
3016	Emphysema Type	0	3
3016	Extent of Disease	1	3
3016	Intestitial Score	0	3
3016	Intestitial disease	0	3
3016	Intestitial disease distribution	0	3
3016	Nodules + other abnormality score	6	3
3016	Severity of bronchial dilatation	0	3
3016	Small airways disease	1	3
3016	Total Bronchiectasis Score	0	3
3016	Total COPD CT Score	0.6	3
3016	Traction bronchiectasis	0	3
3017	Bronchial wall thickening	0	3
3017	Emphysema	0	3
3017	Emphysema Type	0	3
3017	Extent of Disease	1	3
3017	Intestitial Score	0	3
3017	Intestitial disease	0	3
3017	Intestitial disease distribution	0	3
3017	Nodules + other abnormality score	0	3
3017	Severity of bronchial dilatation	1	3
3017	Small airways disease	1	3
3017	Total Bronchiectasis Score	1	3
3017	Total COPD CT Score	0.6	3
3017	Traction bronchiectasis	0	3
3018	Bronchial wall thickening	0	3
3018	Emphysema	0	3
3018	Emphysema Type	0	3
3018	Extent of Disease	1	3
3018	Intestitial Score	0	3
3018	Intestitial disease	0	3
3018	Intestitial disease distribution	0	3
3018	Nodules + other abnormality score	3	3
3018	Severity of bronchial dilatation	1	3
3018	Small airways disease	1	3
3018	Total Bronchiectasis Score	1	3
3018	Total COPD CT Score	0.6	3
3018	Traction bronchiectasis	0	3
3019	Bronchial wall thickening	1	3
3019	Emphysema	1	3
3019	Emphysema Type	2	3
3019	Extent of Disease	2	3
3019	Intestitial Score	0	3
3019	Intestitial disease	0	3
3019	Intestitial disease distribution	0	3
3019	Nodules + other abnormality score	3	3
3019	Severity of bronchial dilatation	1	3
3019	Small airways disease	1	3
3019	Total Bronchiectasis Score	2	3
3019	Total COPD CT Score	1.2	3
3019	Traction bronchiectasis	1	3
3020	Bronchial wall thickening	1	3
3020	Emphysema	0	3
3020	Emphysema Type	0	3
3020	Extent of Disease	1	3
3020	Intestitial Score	0	3
3020	Intestitial disease	0	3
3020	Nodules + other abnormality score	0	3
3020	Severity of bronchial dilatation	0	3
3020	Small airways disease	1	3
3020	Total Bronchiectasis Score	0	3
3020	Total COPD CT Score	0.6	3
3020	Traction bronchiectasis	0	3
3021	Bronchial wall thickening	1	3
3021	Emphysema	1	3
3021	Emphysema Type	1	3
3021	Extent of Disease	2	3
3021	Intestitial Score	0	3
3021	Intestitial disease	0	3
3021	Intestitial disease distribution	0	3
3021	Nodules + other abnormality score	3	3
3021	Severity of bronchial dilatation	1	3
3021	Small airways disease	2	3
3021	Total Bronchiectasis Score	1	3
3021	Total COPD CT Score	1.2	3
3021	Traction bronchiectasis	0	3
3022	Bronchial wall thickening	0	3
3022	Emphysema	0	3
3022	Emphysema Type	0	3
3022	Extent of Disease	1	3
3022	Intestitial Score	0	3
3022	Intestitial disease	0	3
3022	Intestitial disease distribution	0	3
3022	Nodules + other abnormality score	0	3
3022	Severity of bronchial dilatation	1	3
3022	Small airways disease	1	3
3022	Total Bronchiectasis Score	1	3
3022	Total COPD CT Score	0.6	3
3022	Traction bronchiectasis	0	3
3023	Bronchial wall thickening	1	3
3023	Emphysema	1	3
3023	Emphysema Type	2	3
3023	Extent of Disease	1	3
3023	Intestitial Score	0	3
3023	Intestitial disease	0	3
3023	Intestitial disease distribution	0	3
3023	Nodules + other abnormality score	4	3
3023	Severity of bronchial dilatation	1	3
3023	Small airways disease	0	3
3023	Total Bronchiectasis Score	1	3
3023	Total COPD CT Score	0.6	3
3023	Traction bronchiectasis	0	3
3024	Bronchial wall thickening	0	3
3024	Emphysema	0	3
3024	Emphysema Type	0	3
3024	Extent of Disease	1	3
3024	Intestitial Score	0	3
3024	Intestitial disease	0	3
3024	Intestitial disease distribution	0	3
3024	Nodules + other abnormality score	0	3
3024	Severity of bronchial dilatation	1	3
3024	Small airways disease	1	3
3024	Total Bronchiectasis Score	1	3
3024	Total COPD CT Score	0.6	3
3024	Traction bronchiectasis	0	3
3025	Bronchial wall thickening	0	3
3025	Emphysema	1	3
3025	Emphysema Type	1	3
3025	Extent of Disease	2	3
3025	Intestitial Score	0	3
3025	Intestitial disease	0	3
3025	Intestitial disease distribution	0	3
3025	Nodules + other abnormality score	0	3
3025	Severity of bronchial dilatation	1	3
3025	Small airways disease	0	3
3025	Total Bronchiectasis Score	1	3
3025	Total COPD CT Score	0.6	3
3025	Traction bronchiectasis	0	3
3026	Bronchial wall thickening	1	3
3026	Emphysema	0	3
3026	Emphysema Type	0	3
3026	Extent of Disease	1	3
3026	Intestitial Score	0	3
3026	Intestitial disease	0	3
3026	Intestitial disease distribution	0	3
3026	Nodules + other abnormality score	3	3
3026	Severity of bronchial dilatation	0	3
3026	Small airways disease	1	3
3026	Total Bronchiectasis Score	0	3
3026	Total COPD CT Score	0.6	3
3026	Traction bronchiectasis	0	3
3028	Bronchial wall thickening	1	3
3028	Emphysema	0	3
3028	Emphysema Type	0	3
3028	Extent of Disease	2	3
3028	Intestitial Score	0	3
3028	Intestitial disease	0	3
3028	Intestitial disease distribution	0	3
3028	Nodules + other abnormality score	3	3
3028	Severity of bronchial dilatation	0	3
3028	Small airways disease	1	3
3028	Total Bronchiectasis Score	0	3
3028	Total COPD CT Score	0.8	3
3028	Traction bronchiectasis	0	3
3029	Bronchial wall thickening	1	3
3029	Emphysema	0	3
3029	Emphysema Type	0	3
3029	Extent of Disease	1	3
3029	Intestitial Score	0	3
3029	Intestitial disease	0	3
3029	Intestitial disease distribution	0	3
3029	Nodules + other abnormality score	0	3
3029	Severity of bronchial dilatation	1	3
3029	Small airways disease	2	3
3029	Total Bronchiectasis Score	1	3
3029	Total COPD CT Score	1	3
3029	Traction bronchiectasis	0	3
3030	Bronchial wall thickening	1	3
3030	Emphysema	0	3
3030	Emphysema Type	0	3
3030	Extent of Disease	1	3
3030	Intestitial Score	0	3
3030	Intestitial disease	0	3
3030	Intestitial disease distribution	0	3
3030	Nodules + other abnormality score	0	3
3030	Severity of bronchial dilatation	0	3
3030	Small airways disease	2	3
3030	Total Bronchiectasis Score	0	3
3030	Total COPD CT Score	0.8	3
3030	Traction bronchiectasis	0	3
3031	Bronchial wall thickening	0	3
3031	Emphysema	0	3
3031	Emphysema Type	0	3
3031	Extent of Disease	0	3
3031	Intestitial Score	0	3
3031	Intestitial disease	0	3
3031	Intestitial disease distribution	0	3
3031	Nodules + other abnormality score	0	3
3031	Severity of bronchial dilatation	0	3
3031	Small airways disease	0	3
3031	Total Bronchiectasis Score	0	3
3031	Total COPD CT Score	0	3
3031	Traction bronchiectasis	0	3
3032	Bronchial wall thickening	1	3
3032	Emphysema	0	3
3032	Emphysema Type	0	3
3032	Extent of Disease	2	3
3032	Intestitial Score	0	3
3032	Intestitial disease	0	3
3032	Intestitial disease distribution	0	3
3032	Nodules + other abnormality score	3	3
3032	Severity of bronchial dilatation	0	3
3032	Small airways disease	2	3
3032	Total Bronchiectasis Score	0	3
3032	Total COPD CT Score	1	3
3032	Traction bronchiectasis	0	3
3033	Bronchial wall thickening	1	3
3033	Emphysema	0	3
3033	Emphysema Type	0	3
3033	Extent of Disease	2	3
3033	Intestitial Score	0	3
3033	Intestitial disease	0	3
3033	Intestitial disease distribution	0	3
3033	Nodules + other abnormality score	6	3
3033	Severity of bronchial dilatation	1	3
3033	Small airways disease	2	3
3033	Total Bronchiectasis Score	1	3
3033	Total COPD CT Score	1.2	3
3033	Traction bronchiectasis	0	3
3034	Bronchial wall thickening	1	3
3034	Emphysema	0	3
3034	Emphysema Type	0	3
3034	Extent of Disease	1	3
3034	Intestitial Score	0	3
3034	Intestitial disease	0	3
3034	Intestitial disease distribution	0	3
3034	Nodules + other abnormality score	6	3
3034	Severity of bronchial dilatation	1	3
3034	Small airways disease	1	3
3034	Total Bronchiectasis Score	1	3
3034	Total COPD CT Score	0.8	3
3034	Traction bronchiectasis	0	3
3035	Bronchial wall thickening	1	3
3035	Emphysema	0	3
3035	Emphysema Type	0	3
3035	Extent of Disease	3	3
3035	Intestitial Score	0	3
3035	Intestitial disease	0	3
3035	Intestitial disease distribution	0	3
3035	Nodules + other abnormality score	3	3
3035	Severity of bronchial dilatation	1	3
3035	Small airways disease	3	3
3035	Total Bronchiectasis Score	1	3
3035	Total COPD CT Score	1.6	3
3035	Traction bronchiectasis	0	3
3036	Bronchial wall thickening	1	3
3036	Emphysema	0	3
3036	Emphysema Type	0	3
3036	Extent of Disease	1	3
3036	Intestitial Score	0	3
3036	Intestitial disease	0	3
[truncated: 1,111 more rows]
