# Supplementary material for: Physiological and biological characterization of smokers with and without COPD
Source: F1000Res. 2018 Mar 7;6:877. Originally published 2017 Jun 13. [Version 2] doi: 10.12688/f1000research.11698.2 (PMC5843826; doi:10.12688/f1000research.11698.2)
Supplement: Cardiopulmonary Exercise Tolerance Test — data, i.e. heart rate, gas exchange ratio or respiratory exchange ratio (RER), absolute and relative rates of maximum oxygen consumption (VO2; VO2/kg), absolute and relative percent predicted oxygen consumption (VO2 %Pred; VO2/kg %Pred), and carbon monoxide output (VCO2) for each subject. The data for each measurement (TEST) are presented as value (standard result, STRESN) and unit (standard unit, STRESU) for each subject, together with the visit number (VISITNUM) at which measurements were obtained. [file f1000research-6-15389-s0006.tgz]

Archive with 1 entries (1 files):
- 9f289654-9d4d-4d01-9119-f8e5e62ab445_8df2cd64-e8bd-4587-b9ba-b13279ef52ce_QASMC202_Cardiopulmonary_Exercise_Tolerance_Test.csv
