# Supplementary material for: Physiological and biological characterization of smokers with and without COPD
Source: F1000Res. 2018 Mar 7;6:877. Originally published 2017 Jun 13. [Version 2] doi: 10.12688/f1000research.11698.2 (PMC5843826; doi:10.12688/f1000research.11698.2)
Supplement: Cardiopulmonary Exercise Tolerance Test — data, i.e. heart rate, gas exchange ratio or respiratory exchange ratio (RER), absolute and relative rates of maximum oxygen consumption (VO2; VO2/kg), absolute and relative percent predicted oxygen consumption (VO2 %Pred; VO2/kg %Pred), and carbon monoxide output (VCO2) for each subject. The data for each measurement (TEST) are presented as value (standard result, STRESN) and unit (standard unit, STRESU) for each subject, together with the visit number (VISITNUM) at which measurements were obtained. [file f1000research-6-15389-s0006.tgz › 9f289654-9d4d-4d01-9119-f8e5e62ab445_8df2cd64-e8bd-4587-b9ba-b13279ef52ce_QASMC202_Cardiopulmonary_Exercise_Tolerance_Test.csv]

USUBJID	TEST	STRESN	STRESU	VISITNUM
1001	Heart Rate	142	bpm	3
1001	RER	1.06	units	3
1001	VCO2	2339	ml/min	3
1001	VO2	2209	ml/min	3
1001	VO2 %Pred	129	%	3
1001	VO2/kg	22.4	ml/min/Kg	3
1001	VO2/kg %Pred	129	%	3
1002	Heart Rate	150	bpm	3
1002	RER	1.06	units	3
1002	VCO2	2344	ml/min	3
1002	VO2	2216	ml/min	3
1002	VO2 %Pred	98	%	3
1002	VO2/kg	32.6	ml/min/Kg	3
1002	VO2/kg %Pred	98	%	3
1003	Heart Rate	139	bpm	3
1003	RER	1.01	units	3
1003	VCO2	1410	ml/min	3
1003	VO2	1394	ml/min	3
1003	VO2 %Pred	76	%	3
1003	VO2/kg	23.1	ml/min/Kg	3
1003	VO2/kg %Pred	76	%	3
1004	Heart Rate	126	bpm	3
1004	RER	0.99	units	3
1004	VCO2	1893	ml/min	3
1004	VO2	1907	ml/min	3
1004	VO2 %Pred	86	%	3
1004	VO2/kg	20.7	ml/min/Kg	3
1004	VO2/kg %Pred	86	%	3
1007	Heart Rate	107	bpm	3
1007	RER	0.88	units	3
1007	VCO2	659	ml/min	3
1007	VO2	750	ml/min	3
1007	VO2 %Pred	63	%	3
1007	VO2/kg	11.2	ml/min/Kg	3
1007	VO2/kg %Pred	63	%	3
1008	Heart Rate	120	bpm	3
1008	RER	1.11	units	3
1008	VCO2	1289	ml/min	3
1008	VO2	1160	ml/min	3
1008	VO2 %Pred	60	%	3
1008	VO2/kg	17.1	ml/min/Kg	3
1008	VO2/kg %Pred	60	%	3
1009	Heart Rate	117	bpm	3
1009	RER	1.2	units	3
1009	VCO2	1653	ml/min	3
1009	VO2	1382	ml/min	3
1009	VO2 %Pred	73	%	3
1009	VO2/kg	18.9	ml/min/Kg	3
1009	VO2/kg %Pred	73	%	3
1010	Heart Rate	91	bpm	3
1010	RER	0.84	units	3
1010	VCO2	674	ml/min	3
1010	VO2	802	ml/min	3
1010	VO2 %Pred	73	%	3
1010	VO2/kg	13.6	ml/min/Kg	3
1010	VO2/kg %Pred	73	%	3
1011	Heart Rate	116	bpm	3
1011	RER	1.08	units	3
1011	VCO2	1787	ml/min	3
1011	VO2	1648	ml/min	3
1011	VO2 %Pred	56	%	3
1011	VO2/kg	18.7	ml/min/Kg	3
1011	VO2/kg %Pred	56	%	3
1012	Heart Rate	165	bpm	3
1012	RER	1.12	units	3
1012	VCO2	1726	ml/min	3
1012	VO2	1546	ml/min	3
1012	VO2 %Pred	107	%	3
1012	VO2/kg	20.6	ml/min/Kg	3
1012	VO2/kg %Pred	107	%	3
1013	Heart Rate	105	bpm	3
1013	RER	0.99	units	3
1013	VCO2	930	ml/min	3
1013	VO2	937	ml/min	3
1013	VO2 %Pred	70	%	3
1013	VO2/kg	14.9	ml/min/Kg	3
1013	VO2/kg %Pred	70	%	3
1014	Heart Rate	131	bpm	3
1014	RER	1.21	units	3
1014	VCO2	1831	ml/min	3
1014	VO2	1509	ml/min	3
1014	VO2 %Pred	62	%	3
1014	VO2/kg	22.2	ml/min/Kg	3
1014	VO2/kg %Pred	62	%	3
1015	Heart Rate	148	bpm	3
1015	RER	1.32	units	3
1015	VCO2	2420	ml/min	3
1015	VO2	1833	ml/min	3
1015	VO2 %Pred	80	%	3
1015	VO2/kg	24.8	ml/min/Kg	3
1015	VO2/kg %Pred	80	%	3
1016	Heart Rate	127	bpm	3
1016	RER	1.06	units	3
1016	VCO2	1268	ml/min	3
1016	VO2	1195	ml/min	3
1016	VO2 %Pred	77	%	3
1016	VO2/kg	14.9	ml/min/Kg	3
1016	VO2/kg %Pred	77	%	3
1017	Heart Rate	137	bpm	3
1017	RER	0.91	units	3
1017	VCO2	1104	ml/min	3
1017	VO2	1215	ml/min	3
1017	VO2 %Pred	54	%	3
1017	VO2/kg	17.9	ml/min/Kg	3
1017	VO2/kg %Pred	54	%	3
1018	Heart Rate	139	bpm	3
1018	RER	1.23	units	3
1018	VCO2	1571	ml/min	3
1018	VO2	1281	ml/min	3
1018	VO2 %Pred	96	%	3
1018	VO2/kg	19.7	ml/min/Kg	3
1018	VO2/kg %Pred	96	%	3
1019	Heart Rate	150	bpm	3
1019	RER	1.17	units	3
1019	VCO2	1158	ml/min	3
1019	VO2	992	ml/min	3
1019	VO2 %Pred	69	%	3
1019	VO2/kg	17.7	ml/min/Kg	3
1019	VO2/kg %Pred	69	%	3
1020	Heart Rate	151	bpm	3
1020	RER	1.04	units	3
1020	VCO2	2550	ml/min	3
1020	VO2	2458	ml/min	3
1020	VO2 %Pred	100	%	3
1020	VO2/kg	32.3	ml/min/Kg	3
1020	VO2/kg %Pred	100	%	3
1021	Heart Rate	132	bpm	3
1021	RER	1.15	units	3
1021	VCO2	1985	ml/min	3
1021	VO2	1730	ml/min	3
1021	VO2 %Pred	69	%	3
1021	VO2/kg	20.6	ml/min/Kg	3
1021	VO2/kg %Pred	69	%	3
1022	Heart Rate	115	bpm	3
1022	RER	0.99	units	3
1022	VCO2	1313	ml/min	3
1022	VO2	1330	ml/min	3
1022	VO2 %Pred	57	%	3
1022	VO2/kg	18.5	ml/min/Kg	3
1022	VO2/kg %Pred	57	%	3
1023	Heart Rate	136	bpm	3
1023	RER	1.15	units	3
1023	VCO2	1318	ml/min	3
1023	VO2	1146	ml/min	3
1023	VO2 %Pred	59	%	3
1023	VO2/kg	15.3	ml/min/Kg	3
1023	VO2/kg %Pred	59	%	3
1024	Heart Rate	120	bpm	3
1024	RER	1.06	units	3
1024	VCO2	964	ml/min	3
1024	VO2	911	ml/min	3
1024	VO2 %Pred	72	%	3
1024	VO2/kg	16.6	ml/min/Kg	3
1024	VO2/kg %Pred	72	%	3
1025	Heart Rate	114	bpm	3
1025	RER	1.02	units	3
1025	VCO2	1332	ml/min	3
1025	VO2	1302	ml/min	3
1025	VO2 %Pred	85	%	3
1025	VO2/kg	18.9	ml/min/Kg	3
1025	VO2/kg %Pred	85	%	3
1026	Heart Rate	113	bpm	3
1026	RER	0.98	units	3
1026	VCO2	1348	ml/min	3
1026	VO2	1382	ml/min	3
1026	VO2 %Pred	62	%	3
1026	VO2/kg	16.1	ml/min/Kg	3
1026	VO2/kg %Pred	62	%	3
1027	Heart Rate	156	bpm	3
1027	RER	1.2	units	3
1027	VCO2	1446	ml/min	3
1027	VO2	1204	ml/min	3
1027	VO2 %Pred	93	%	3
1027	VO2/kg	23.6	ml/min/Kg	3
1027	VO2/kg %Pred	93	%	3
1028	Heart Rate	127	bpm	3
1028	RER	1.15	units	3
1028	VCO2	1514	ml/min	3
1028	VO2	1319	ml/min	3
1028	VO2 %Pred	90	%	3
1028	VO2/kg	19.7	ml/min/Kg	3
1028	VO2/kg %Pred	90	%	3
1029	Heart Rate	94	bpm	3
1029	RER	0.92	units	3
1029	VCO2	967	ml/min	3
1029	VO2	1050	ml/min	3
1029	VO2 %Pred	47	%	3
1029	VO2/kg	15.4	ml/min/Kg	3
1029	VO2/kg %Pred	47	%	3
1030	Heart Rate	150	bpm	3
1030	RER	1.16	units	3
1030	VCO2	1959	ml/min	3
1030	VO2	1692	ml/min	3
1030	VO2 %Pred	97	%	3
1030	VO2/kg	20.1	ml/min/Kg	3
1030	VO2/kg %Pred	97	%	3
1031	Heart Rate	145	bpm	3
1031	RER	0.87	units	3
1031	VCO2	672	ml/min	3
1031	VO2	772	ml/min	3
1031	VO2 %Pred	65	%	3
1031	VO2/kg	13.3	ml/min/Kg	3
1031	VO2/kg %Pred	65	%	3
1032	Heart Rate	131	bpm	3
1032	RER	1.13	units	3
1032	VCO2	2079	ml/min	3
1032	VO2	1845	ml/min	3
1032	VO2 %Pred	83	%	3
1032	VO2/kg	22	ml/min/Kg	3
1032	VO2/kg %Pred	83	%	3
1033	Heart Rate	128	bpm	3
1033	RER	0.92	units	3
1033	VCO2	1496	ml/min	3
1033	VO2	1625	ml/min	3
1033	VO2 %Pred	73	%	3
1033	VO2/kg	16.1	ml/min/Kg	3
1033	VO2/kg %Pred	73	%	3
1035	Heart Rate	153	bpm	3
1035	RER	1.22	units	3
1035	VCO2	3189	ml/min	3
1035	VO2	2612	ml/min	3
1035	VO2 %Pred	87	%	3
1035	VO2/kg	27.5	ml/min/Kg	3
1035	VO2/kg %Pred	87	%	3
1036	Heart Rate	132	bpm	3
1036	RER	1.28	units	3
1036	VCO2	1538	ml/min	3
1036	VO2	1203	ml/min	3
1036	VO2 %Pred	70	%	3
1036	VO2/kg	15.2	ml/min/Kg	3
1036	VO2/kg %Pred	70	%	3
1037	Heart Rate	141	bpm	3
1037	RER	1.16	units	3
1037	VCO2	1512	ml/min	3
1037	VO2	1308	ml/min	3
1037	VO2 %Pred	76	%	3
1037	VO2/kg	20.4	ml/min/Kg	3
1037	VO2/kg %Pred	76	%	3
1039	Heart Rate	78	bpm	3
1039	RER	0.91	units	3
1039	VCO2	1130	ml/min	3
1039	VO2	1241	ml/min	3
1039	VO2 %Pred	55	%	3
1039	VO2/kg	15.5	ml/min/Kg	3
1039	VO2/kg %Pred	55	%	3
1040	Heart Rate	123	bpm	3
1040	RER	1.17	units	3
1040	VCO2	1446	ml/min	3
1040	VO2	1233	ml/min	3
1040	VO2 %Pred	95	%	3
1040	VO2/kg	17.4	ml/min/Kg	3
1040	VO2/kg %Pred	95	%	3
1041	Heart Rate	145	bpm	3
1041	RER	1.33	units	3
1041	VCO2	1623	ml/min	3
1041	VO2	1223	ml/min	3
1041	VO2 %Pred	88	%	3
1041	VO2/kg	19.2	ml/min/Kg	3
1041	VO2/kg %Pred	88	%	3
1042	Heart Rate	148	bpm	3
1042	RER	1.02	units	3
1042	VCO2	1232	ml/min	3
1042	VO2	1209	ml/min	3
1042	VO2 %Pred	63	%	3
1042	VO2/kg	19.2	ml/min/Kg	3
1042	VO2/kg %Pred	63	%	3
1043	Heart Rate	150	bpm	3
1043	RER	1.13	units	3
1043	VCO2	1587	ml/min	3
1043	VO2	1406	ml/min	3
1043	VO2 %Pred	111	%	3
1043	VO2/kg	24.2	ml/min/Kg	3
1043	VO2/kg %Pred	111	%	3
1044	Heart Rate	142	bpm	3
1044	RER	1.07	units	3
1044	VCO2	863	ml/min	3
1044	VO2	808	ml/min	3
1044	VO2 %Pred	62	%	3
1044	VO2/kg	12.8	ml/min/Kg	3
1044	VO2/kg %Pred	62	%	3
1045	Heart Rate	156	bpm	3
1045	RER	1.17	units	3
1045	VCO2	1444	ml/min	3
1045	VO2	1237	ml/min	3
1045	VO2 %Pred	81	%	3
1045	VO2/kg	15.5	ml/min/Kg	3
1045	VO2/kg %Pred	81	%	3
1046	Heart Rate	146	bpm	3
1046	RER	1.24	units	3
1046	VCO2	1626	ml/min	3
1046	VO2	1317	ml/min	3
1046	VO2 %Pred	104	%	3
1046	VO2/kg	18.8	ml/min/Kg	3
1046	VO2/kg %Pred	104	%	3
1047	Heart Rate	131	bpm	3
1047	RER	1.19	units	3
1047	VCO2	1821	ml/min	3
1047	VO2	1533	ml/min	3
1047	VO2 %Pred	62	%	3
1047	VO2/kg	14.7	ml/min/Kg	3
1047	VO2/kg %Pred	62	%	3
1048	Heart Rate	138	bpm	3
1048	RER	1.08	units	3
1048	VCO2	2369	ml/min	3
1048	VO2	2184	ml/min	3
1048	VO2 %Pred	75	%	3
1048	VO2/kg	26.3	ml/min/Kg	3
1048	VO2/kg %Pred	75	%	3
1049	Heart Rate	124	bpm	3
1049	RER	1.25	units	3
1049	VCO2	1494	ml/min	3
1049	VO2	1197	ml/min	3
1049	VO2 %Pred	81	%	3
1049	VO2/kg	13.3	ml/min/Kg	3
1049	VO2/kg %Pred	81	%	3
1050	Heart Rate	85	bpm	3
1050	RER	1.03	units	3
1050	VCO2	1179	ml/min	3
1050	VO2	1146	ml/min	3
1050	VO2 %Pred	56	%	3
1050	VO2/kg	13.3	ml/min/Kg	3
1050	VO2/kg %Pred	56	%	3
1051	Heart Rate	121	bpm	3
1051	RER	1.1	units	3
1051	VCO2	840	ml/min	3
1051	VO2	762	ml/min	3
1051	VO2 %Pred	64	%	3
1051	VO2/kg	12.9	ml/min/Kg	3
1051	VO2/kg %Pred	64	%	3
1052	Heart Rate	109	bpm	3
1052	RER	1.1	units	3
1052	VCO2	1693	ml/min	3
1052	VO2	1534	ml/min	3
1052	VO2 %Pred	65	%	3
1052	VO2/kg	15	ml/min/Kg	3
1052	VO2/kg %Pred	65	%	3
1053	Heart Rate	138	bpm	3
1053	RER	1.07	units	3
1053	VCO2	2615	ml/min	3
1053	VO2	2455	ml/min	3
1053	VO2 %Pred	97	%	3
1053	VO2/kg	30.3	ml/min/Kg	3
1053	VO2/kg %Pred	97	%	3
1055	Heart Rate	99	bpm	3
1055	RER	0.89	units	3
1055	VCO2	925	ml/min	3
1055	VO2	1042	ml/min	3
1055	VO2 %Pred	50	%	3
1055	VO2/kg	13.4	ml/min/Kg	3
1055	VO2/kg %Pred	50	%	3
1056	Heart Rate	162	bpm	3
1056	RER	1.08	units	3
1056	VCO2	2894	ml/min	3
1056	VO2	2670	ml/min	3
1056	VO2 %Pred	106	%	3
1056	VO2/kg	38.1	ml/min/Kg	3
1056	VO2/kg %Pred	106	%	3
1057	Heart Rate	142	bpm	3
1057	RER	1.19	units	3
1057	VCO2	1288	ml/min	3
1057	VO2	1078	ml/min	3
1057	VO2 %Pred	82	%	3
1057	VO2/kg	15.6	ml/min/Kg	3
1057	VO2/kg %Pred	82	%	3
1058	Heart Rate	134	bpm	3
1058	RER	1.34	units	3
1058	VCO2	1994	ml/min	3
1058	VO2	1493	ml/min	3
1058	VO2 %Pred	65	%	3
1058	VO2/kg	19.4	ml/min/Kg	3
1058	VO2/kg %Pred	65	%	3
1059	Heart Rate	129	bpm	3
1059	RER	1.13	units	3
1059	VCO2	1424	ml/min	3
1059	VO2	1259	ml/min	3
1059	VO2 %Pred	84	%	3
1059	VO2/kg	15	ml/min/Kg	3
1059	VO2/kg %Pred	84	%	3
1060	Heart Rate	136	bpm	3
1060	RER	1.22	units	3
1060	VCO2	2427	ml/min	3
1060	VO2	1982	ml/min	3
1060	VO2 %Pred	78	%	3
1060	VO2/kg	19.6	ml/min/Kg	3
1060	VO2/kg %Pred	78	%	3
1062	Heart Rate	141	bpm	3
1062	RER	1.3	units	3
1062	VCO2	2496	ml/min	3
1062	VO2	1920	ml/min	3
1062	VO2 %Pred	85	%	3
1062	VO2/kg	28.7	ml/min/Kg	3
1062	VO2/kg %Pred	85	%	3
2001	Heart Rate	134	bpm	3
2001	RER	1.13	units	3
2001	VCO2	2713	ml/min	3
2001	VO2	2397	ml/min	3
2001	VO2 %Pred	117	%	3
2001	VO2/kg	27.5	ml/min/Kg	3
2001	VO2/kg %Pred	117	%	3
2002	Heart Rate	171	bpm	3
2002	RER	1.05	units	3
2002	VCO2	3213	ml/min	3
2002	VO2	3053	ml/min	3
2002	VO2 %Pred	106	%	3
2002	VO2/kg	31.2	ml/min/Kg	3
2002	VO2/kg %Pred	106	%	3
2003	Heart Rate	148	bpm	3
2003	RER	1.08	units	3
2003	VCO2	3742	ml/min	3
2003	VO2	3480	ml/min	3
2003	VO2 %Pred	133	%	3
2003	VO2/kg	45.2	ml/min/Kg	3
2003	VO2/kg %Pred	133	%	3
2004	Heart Rate	137	bpm	3
2004	RER	1.09	units	3
2004	VCO2	2259	ml/min	3
2004	VO2	2071	ml/min	3
2004	VO2 %Pred	96	%	3
2004	VO2/kg	23.8	ml/min/Kg	3
2004	VO2/kg %Pred	96	%	3
2005	Heart Rate	153	bpm	3
2005	RER	1.18	units	3
2005	VCO2	1819	ml/min	3
2005	VO2	1538	ml/min	3
2005	VO2 %Pred	111	%	3
2005	VO2/kg	22	ml/min/Kg	3
2005	VO2/kg %Pred	111	%	3
2006	Heart Rate	150	bpm	3
2006	RER	1.26	units	3
2006	VCO2	1307	ml/min	3
2006	VO2	1040	ml/min	3
2006	VO2 %Pred	69	%	3
2006	VO2/kg	17.9	ml/min/Kg	3
2006	VO2/kg %Pred	69	%	3
2007	Heart Rate	160	bpm	3
2007	RER	1.13	units	3
2007	VCO2	1936	ml/min	3
2007	VO2	1721	ml/min	3
2007	VO2 %Pred	110	%	3
2007	VO2/kg	24.2	ml/min/Kg	3
2007	VO2/kg %Pred	110	%	3
2008	Heart Rate	110	bpm	3
2008	RER	1.25	units	3
2008	VCO2	2406	ml/min	3
2008	VO2	1921	ml/min	3
2008	VO2 %Pred	98	%	3
2008	VO2/kg	21.3	ml/min/Kg	3
2008	VO2/kg %Pred	98	%	3
2011	Heart Rate	150	bpm	3
2011	RER	1.18	units	3
2011	VCO2	2261	ml/min	3
2011	VO2	1915	ml/min	3
2011	VO2 %Pred	91	%	3
2011	VO2/kg	21	ml/min/Kg	3
2011	VO2/kg %Pred	91	%	3
2012	Heart Rate	139	bpm	3
2012	RER	1.29	units	3
2012	VCO2	1633	ml/min	3
2012	VO2	1267	ml/min	3
2012	VO2 %Pred	78	%	3
2012	VO2/kg	22.2	ml/min/Kg	3
2012	VO2/kg %Pred	78	%	3
2013	Heart Rate	167	bpm	3
2013	RER	1.12	units	3
2013	VCO2	1907	ml/min	3
2013	VO2	1709	ml/min	3
2013	VO2 %Pred	93	%	3
2013	VO2/kg	19.9	ml/min/Kg	3
2013	VO2/kg %Pred	93	%	3
2014	Heart Rate	151	bpm	3
2014	RER	1.44	units	3
2014	VCO2	1755	ml/min	3
2014	VO2	1216	ml/min	3
2014	VO2 %Pred	87	%	3
2014	VO2/kg	21	ml/min/Kg	3
2014	VO2/kg %Pred	87	%	3
2015	Heart Rate	136	bpm	3
2015	RER	1.14	units	3
2015	VCO2	1924	ml/min	3
2015	VO2	1924	ml/min	3
2015	VO2 %Pred	71	%	3
2015	VO2/kg	20.2	ml/min/Kg	3
2015	VO2/kg %Pred	71	%	3
2016	Heart Rate	138	bpm	3
2016	RER	1.2	units	3
2016	VCO2	2730	ml/min	3
2016	VO2	2276	ml/min	3
2016	VO2 %Pred	93	%	3
2016	VO2/kg	31.2	ml/min/Kg	3
2016	VO2/kg %Pred	93	%	3
2018	Heart Rate	141	bpm	3
2018	RER	1.23	units	3
2018	VCO2	2285	ml/min	3
2018	VO2	1851	ml/min	3
2018	VO2 %Pred	96	%	3
2018	VO2/kg	24	ml/min/Kg	3
2018	VO2/kg %Pred	96	%	3
2019	Heart Rate	154	bpm	3
2019	RER	1.27	units	3
2019	VCO2	2536	ml/min	3
2019	VO2	1999	ml/min	3
2019	VO2 %Pred	79	%	3
2019	VO2/kg	21	ml/min/Kg	3
2019	VO2/kg %Pred	79	%	3
2020	Heart Rate	158	bpm	3
2020	RER	1.05	units	3
2020	VCO2	2399	ml/min	3
2020	VO2	2278	ml/min	3
2020	VO2 %Pred	95	%	3
2020	VO2/kg	30	ml/min/Kg	3
2020	VO2/kg %Pred	95	%	3
2021	Heart Rate	153	bpm	3
2021	RER	1.16	units	3
2021	VCO2	2225	ml/min	3
2021	VO2	1925	ml/min	3
2021	VO2 %Pred	83	%	3
2021	VO2/kg	21.9	ml/min/Kg	3
2021	VO2/kg %Pred	83	%	3
2022	Heart Rate	131	bpm	3
2022	RER	1.08	units	3
2022	VCO2	1626	ml/min	3
2022	VO2	1509	ml/min	3
2022	VO2 %Pred	116	%	3
2022	VO2/kg	22.9	ml/min/Kg	3
2022	VO2/kg %Pred	116	%	3
2023	Heart Rate	160	bpm	3
2023	RER	1.14	units	3
2023	VCO2	2466	ml/min	3
2023	VO2	2171	ml/min	3
2023	VO2 %Pred	84	%	3
2023	VO2/kg	22.6	ml/min/Kg	3
2023	VO2/kg %Pred	84	%	3
2024	Heart Rate	148	bpm	3
2024	RER	1.09	units	3
2024	VCO2	2418	ml/min	3
2024	VO2	2219	ml/min	3
2024	VO2 %Pred	97	%	3
2024	VO2/kg	29.2	ml/min/Kg	3
2024	VO2/kg %Pred	97	%	3
2025	Heart Rate	145	bpm	3
2025	RER	1.13	units	3
2025	VCO2	2471	ml/min	3
2025	VO2	2185	ml/min	3
2025	VO2 %Pred	87	%	3
2025	VO2/kg	24.3	ml/min/Kg	3
2025	VO2/kg %Pred	87	%	3
2026	Heart Rate	212	bpm	3
2026	RER	0.99	units	3
2026	VCO2	1645	ml/min	3
2026	VO2	1658	ml/min	3
2026	VO2 %Pred	69	%	3
2026	VO2/kg	20	ml/min/Kg	3
2026	VO2/kg %Pred	69	%	3
2027	Heart Rate	147	bpm	3
2027	RER	1.19	units	3
2027	VCO2	1793	ml/min	3
2027	VO2	1510	ml/min	3
2027	VO2 %Pred	101	%	3
2027	VO2/kg	18.6	ml/min/Kg	3
2027	VO2/kg %Pred	101	%	3
2028	Heart Rate	137	bpm	3
2028	RER	1	units	3
2028	VCO2	815	ml/min	3
2028	VO2	818	ml/min	3
2028	VO2 %Pred	59	%	3
2028	VO2/kg	14.9	ml/min/Kg	3
2028	VO2/kg %Pred	59	%	3
2029	Heart Rate	150	bpm	3
2029	RER	1.2	units	3
2029	VCO2	2178	ml/min	3
2029	VO2	1822	ml/min	3
2029	VO2 %Pred	131	%	3
2029	VO2/kg	27.6	ml/min/Kg	3
2029	VO2/kg %Pred	131	%	3
2030	Heart Rate	156	bpm	3
2030	RER	1.07	units	3
2030	VCO2	1806	ml/min	3
2030	VO2	1690	ml/min	3
2030	VO2 %Pred	76	%	3
2030	VO2/kg	20.9	ml/min/Kg	3
2030	VO2/kg %Pred	76	%	3
2031	Heart Rate	129	bpm	3
2031	RER	1.08	units	3
2031	VCO2	1434	ml/min	3
2031	VO2	1326	ml/min	3
2031	VO2 %Pred	102	%	3
2031	VO2/kg	19.5	ml/min/Kg	3
2031	VO2/kg %Pred	102	%	3
2032	Heart Rate	138	bpm	3
2032	RER	0.96	units	3
2032	VCO2	1837	ml/min	3
2032	VO2	1904	ml/min	3
2032	VO2 %Pred	97	%	3
2032	VO2/kg	20.7	ml/min/Kg	3
2032	VO2/kg %Pred	97	%	3
2033	Heart Rate	143	bpm	3
2033	RER	1.26	units	3
2033	VCO2	1492	ml/min	3
2033	VO2	1181	ml/min	3
2033	VO2 %Pred	81	%	3
2033	VO2/kg	17.9	ml/min/Kg	3
2033	VO2/kg %Pred	81	%	3
2034	Heart Rate	153	bpm	3
2034	RER	1.19	units	3
2034	VCO2	2176	ml/min	3
2034	VO2	1830	ml/min	3
2034	VO2 %Pred	78	%	3
2034	VO2/kg	23.5	ml/min/Kg	3
2034	VO2/kg %Pred	78	%	3
2035	Heart Rate	156	bpm	3
2035	RER	1.12	units	3
2035	VCO2	1616	ml/min	3
2035	VO2	1439	ml/min	3
2035	VO2 %Pred	104	%	3
2035	VO2/kg	23.2	ml/min/Kg	3
2035	VO2/kg %Pred	104	%	3
2036	Heart Rate	151	bpm	3
2036	RER	1.14	units	3
2036	VCO2	2350	ml/min	3
2036	VO2	2069	ml/min	3
2036	VO2 %Pred	101	%	3
2036	VO2/kg	29.6	ml/min/Kg	3
2036	VO2/kg %Pred	101	%	3
2037	Heart Rate	155	bpm	3
2037	RER	1.15	units	3
2037	VCO2	2812	ml/min	3
2037	VO2	2443	ml/min	3
2037	VO2 %Pred	111	%	3
2037	VO2/kg	28.7	ml/min/Kg	3
2037	VO2/kg %Pred	111	%	3
2038	Heart Rate	161	bpm	3
2038	RER	1.14	units	3
2038	VCO2	1019	ml/min	3
2038	VO2	893	ml/min	3
2038	VO2 %Pred	63	%	3
2038	VO2/kg	15.4	ml/min/Kg	3
2038	VO2/kg %Pred	63	%	3
2039	Heart Rate	145	bpm	3
2039	RER	1.13	units	3
2039	VCO2	1628	ml/min	3
2039	VO2	1443	ml/min	3
2039	VO2 %Pred	100	%	3
2039	VO2/kg	20.9	ml/min/Kg	3
2039	VO2/kg %Pred	100	%	3
2040	Heart Rate	151	bpm	3
2040	RER	1.16	units	3
2040	VCO2	2430	ml/min	3
2040	VO2	2096	ml/min	3
2040	VO2 %Pred	84	%	3
2040	VO2/kg	21.2	ml/min/Kg	3
2040	VO2/kg %Pred	84	%	3
2041	Heart Rate	158	bpm	3
2041	RER	1.02	units	3
2041	VCO2	2926	ml/min	3
2041	VO2	2857	ml/min	3
2041	VO2 %Pred	103	%	3
2041	VO2/kg	28.9	ml/min/Kg	3
2041	VO2/kg %Pred	103	%	3
2042	Heart Rate	156	bpm	3
2042	RER	1.17	units	3
2042	VCO2	2055	ml/min	3
2042	VO2	1759	ml/min	3
2042	VO2 %Pred	74	%	3
2042	VO2/kg	20.9	ml/min/Kg	3
2042	VO2/kg %Pred	74	%	3
2043	Heart Rate	136	bpm	3
2043	RER	1.3	units	3
2043	VCO2	1874	ml/min	3
2043	VO2	1442	ml/min	3
2043	VO2 %Pred	101	%	3
2043	VO2/kg	24	ml/min/Kg	3
2043	VO2/kg %Pred	101	%	3
2044	Heart Rate	154	bpm	3
2044	RER	1.24	units	3
2044	VCO2	1829	ml/min	3
2044	VO2	1477	ml/min	3
2044	VO2 %Pred	105	%	3
2044	VO2/kg	24.6	ml/min/Kg	3
2044	VO2/kg %Pred	105	%	3
2045	Heart Rate	128	bpm	3
2045	RER	1.27	units	3
2045	VCO2	2367	ml/min	3
2045	VO2	1864	ml/min	3
2045	VO2 %Pred	100	%	3
2045	VO2/kg	24.9	ml/min/Kg	3
2045	VO2/kg %Pred	100	%	3
2046	Heart Rate	153	bpm	3
2046	RER	1.23	units	3
2046	VCO2	2899	ml/min	3
2046	VO2	2363	ml/min	3
2046	VO2 %Pred	113	%	3
2046	VO2/kg	34.8	ml/min/Kg	3
2046	VO2/kg %Pred	113	%	3
2047	Heart Rate	150	bpm	3
2047	RER	1.19	units	3
2047	VCO2	2947	ml/min	3
2047	VO2	2471	ml/min	3
2047	VO2 %Pred	97	%	3
2047	VO2/kg	24.5	ml/min/Kg	3
2047	VO2/kg %Pred	97	%	3
2048	Heart Rate	156	bpm	3
2048	RER	1.31	units	3
2048	VCO2	2914	ml/min	3
2048	VO2	2230	ml/min	3
2048	VO2 %Pred	100	%	3
2048	VO2/kg	25.1	ml/min/Kg	3
2048	VO2/kg %Pred	100	%	3
2049	Heart Rate	158	bpm	3
2049	RER	1.14	units	3
2049	VCO2	2873	ml/min	3
2049	VO2	2524	ml/min	3
2049	VO2 %Pred	95	%	3
2049	VO2/kg	26.6	ml/min/Kg	3
2049	VO2/kg %Pred	95	%	3
2050	Heart Rate	139	bpm	3
2050	RER	1.19	units	3
2050	VCO2	2570	ml/min	3
2050	VO2	2159	ml/min	3
2050	VO2 %Pred	96	%	3
2050	VO2/kg	21.6	ml/min/Kg	3
2050	VO2/kg %Pred	96	%	3
2051	Heart Rate	150	bpm	3
2051	RER	1.26	units	3
2051	VCO2	2203	ml/min	3
2051	VO2	1747	ml/min	3
2051	VO2 %Pred	78	%	3
2051	VO2/kg	20.5	ml/min/Kg	3
2051	VO2/kg %Pred	78	%	3
2052	Heart Rate	133	bpm	3
2052	RER	1.29	units	3
2052	VCO2	1873	ml/min	3
2052	VO2	1448	ml/min	3
2052	VO2 %Pred	109	%	3
2052	VO2/kg	20.7	ml/min/Kg	3
2052	VO2/kg %Pred	109	%	3
2054	Heart Rate	116	bpm	3
2054	RER	1	units	3
2054	VCO2	1703	ml/min	3
2054	VO2	1707	ml/min	3
2054	VO2 %Pred	75	%	3
2054	VO2/kg	17.6	ml/min/Kg	3
2054	VO2/kg %Pred	75	%	3
2055	Heart Rate	126	bpm	3
2055	RER	1.01	units	3
2055	VCO2	1148	ml/min	3
2055	VO2	1132	ml/min	3
2055	VO2 %Pred	86	%	3
2055	VO2/kg	15.3	ml/min/Kg	3
2055	VO2/kg %Pred	86	%	3
2056	Heart Rate	145	bpm	3
2056	RER	1.21	units	3
2056	VCO2	1299	ml/min	3
2056	VO2	1078	ml/min	3
2056	VO2 %Pred	94	%	3
2056	VO2/kg	19.3	ml/min/Kg	3
2056	VO2/kg %Pred	94	%	3
2057	Heart Rate	163	bpm	3
2057	RER	1.24	units	3
2057	VCO2	3027	ml/min	3
2057	VO2	2438	ml/min	3
2057	VO2 %Pred	96	%	3
2057	VO2/kg	33.9	ml/min/Kg	3
2057	VO2/kg %Pred	96	%	3
2059	Heart Rate	142	bpm	3
2059	RER	1.28	units	3
2059	VCO2	2829	ml/min	3
2059	VO2	2208	ml/min	3
2059	VO2 %Pred	93	%	3
2059	VO2/kg	31.1	ml/min/Kg	3
2059	VO2/kg %Pred	93	%	3
2060	Heart Rate	109	bpm	3
2060	RER	1.17	units	3
2060	VCO2	1102	ml/min	3
2060	VO2	945	ml/min	3
2060	VO2 %Pred	72	%	3
2060	VO2/kg	12.9	ml/min/Kg	3
2060	VO2/kg %Pred	72	%	3
2061	Heart Rate	128	bpm	3
2061	RER	0.82	units	3
2061	VCO2	800	ml/min	3
2061	VO2	982	ml/min	3
2061	VO2 %Pred	77	%	3
2061	VO2/kg	14.4	ml/min/Kg	3
2061	VO2/kg %Pred	77	%	3
2062	Heart Rate	136	bpm	3
2062	RER	1.22	units	3
2062	VCO2	2298	ml/min	3
2062	VO2	1886	ml/min	3
2062	VO2 %Pred	130	%	3
2062	VO2/kg	21.9	ml/min/Kg	3
2062	VO2/kg %Pred	130	%	3
2063	Heart Rate	145	bpm	3
2063	RER	1.07	units	3
2063	VCO2	844	ml/min	3
2063	VO2	792	ml/min	3
2063	VO2 %Pred	72	%	3
2063	VO2/kg	14.7	ml/min/Kg	3
2063	VO2/kg %Pred	72	%	3
2064	Heart Rate	156	bpm	3
2064	RER	1.19	units	3
2064	VCO2	2871	ml/min	3
2064	VO2	2412	ml/min	3
2064	VO2 %Pred	89	%	3
2064	VO2/kg	23.6	ml/min/Kg	3
2064	VO2/kg %Pred	89	%	3
3001	Heart Rate	151	bpm	3
3001	RER	1.19	units	3
3001	VCO2	2320	ml/min	3
3001	VO2	1943	ml/min	3
3001	VO2 %Pred	68	%	3
3001	VO2/kg	21.6	ml/min/Kg	3
3001	VO2/kg %Pred	68	%	3
3002	Heart Rate	150	bpm	3
3002	RER	1.18	units	3
3002	VCO2	2532	ml/min	3
3002	VO2	2141	ml/min	3
3002	VO2 %Pred	83	%	3
3002	VO2/kg	21.4	ml/min/Kg	3
3002	VO2/kg %Pred	83	%	3
3003	Heart Rate	123	bpm	3
3003	RER	1.3	units	3
3003	VCO2	2171	ml/min	3
3003	VO2	1676	ml/min	3
3003	VO2 %Pred	80	%	3
3003	VO2/kg	25.4	ml/min/Kg	3
3003	VO2/kg %Pred	80	%	3
3004	Heart Rate	151	bpm	3
3004	RER	1.31	units	3
3004	VCO2	2555	ml/min	3
3004	VO2	1958	ml/min	3
3004	VO2 %Pred	92	%	3
3004	VO2/kg	25.4	ml/min/Kg	3
3004	VO2/kg %Pred	92	%	3
3005	Heart Rate	116	bpm	3
3005	RER	1.1	units	3
3005	VCO2	1126	ml/min	3
3005	VO2	1021	ml/min	3
3005	VO2 %Pred	78	%	3
3005	VO2/kg	15.5	ml/min/Kg	3
3005	VO2/kg %Pred	78	%	3
3006	Heart Rate	148	bpm	3
3006	RER	1.1	units	3
3006	VCO2	3102	ml/min	3
3006	VO2	2808	ml/min	3
3006	VO2 %Pred	107	%	3
3006	VO2/kg	27.5	ml/min/Kg	3
3006	VO2/kg %Pred	107	%	3
3007	Heart Rate	129	bpm	3
3007	RER	1.11	units	3
3007	VCO2	2018	ml/min	3
3007	VO2	1826	ml/min	3
3007	VO2 %Pred	77	%	3
3007	VO2/kg	18.1	ml/min/Kg	3
3007	VO2/kg %Pred	77	%	3
3008	Heart Rate	163	bpm	3
3008	RER	1.15	units	3
3008	VCO2	1345	ml/min	3
3008	VO2	1171	ml/min	3
3008	VO2 %Pred	74	%	3
3008	VO2/kg	19.2	ml/min/Kg	3
3008	VO2/kg %Pred	74	%	3
3009	Heart Rate	123	bpm	3
3009	RER	1.33	units	3
3009	VCO2	2330	ml/min	3
3009	VO2	1750	ml/min	3
3009	VO2 %Pred	69	%	3
3009	VO2/kg	22.2	ml/min/Kg	3
3009	VO2/kg %Pred	69	%	3
3010	Heart Rate	162	bpm	3
3010	RER	1.13	units	3
3010	VCO2	2541	ml/min	3
3010	VO2	2239	ml/min	3
3010	VO2 %Pred	81	%	3
3010	VO2/kg	24.9	ml/min/Kg	3
3010	VO2/kg %Pred	81	%	3
3011	Heart Rate	150	bpm	3
3011	RER	1.2	units	3
3011	VCO2	2937	ml/min	3
3011	VO2	2451	ml/min	3
3011	VO2 %Pred	88	%	3
3011	VO2/kg	31.4	ml/min/Kg	3
3011	VO2/kg %Pred	88	%	3
3012	Heart Rate	160	bpm	3
3012	RER	1.34	units	3
3012	VCO2	2015	ml/min	3
3012	VO2	1503	ml/min	3
3012	VO2 %Pred	106	%	3
3012	VO2/kg	28.4	ml/min/Kg	3
3012	VO2/kg %Pred	106	%	3
3013	Heart Rate	112	bpm	3
3013	RER	1.12	units	3
3013	VCO2	1479	ml/min	3
3013	VO2	1324	ml/min	3
3013	VO2 %Pred	91	%	3
3013	VO2/kg	16.3	ml/min/Kg	3
3013	VO2/kg %Pred	91	%	3
3014	Heart Rate	141	bpm	3
3014	RER	1.09	units	3
3014	VCO2	2932	ml/min	3
3014	VO2	2683	ml/min	3
3014	VO2 %Pred	103	%	3
3014	VO2/kg	38.9	ml/min/Kg	3
3014	VO2/kg %Pred	103	%	3
3015	Heart Rate	134	bpm	3
3015	RER	1.14	units	3
3015	VCO2	2091	ml/min	3
3015	VO2	1835	ml/min	3
3015	VO2 %Pred	83	%	3
3015	VO2/kg	19.7	ml/min/Kg	3
3015	VO2/kg %Pred	83	%	3
3016	Heart Rate	142	bpm	3
3016	RER	1.16	units	3
3016	VCO2	2451	ml/min	3
3016	VO2	2118	ml/min	3
3016	VO2 %Pred	103	%	3
3016	VO2/kg	26.5	ml/min/Kg	3
3016	VO2/kg %Pred	103	%	3
3017	Heart Rate	136	bpm	3
3017	RER	1.3	units	3
3017	VCO2	2777	ml/min	3
3017	VO2	2137	ml/min	3
3017	VO2 %Pred	90	%	3
3017	VO2/kg	21.6	ml/min/Kg	3
3017	VO2/kg %Pred	90	%	3
3018	Heart Rate	125	bpm	3
3018	RER	1.24	units	3
3018	VCO2	1977	ml/min	3
3018	VO2	1589	ml/min	3
3018	VO2 %Pred	76	%	3
3018	VO2/kg	19.4	ml/min/Kg	3
3018	VO2/kg %Pred	76	%	3
3019	Heart Rate	119	bpm	3
3019	RER	1.19	units	3
3019	VCO2	1180	ml/min	3
3019	VO2	992	ml/min	3
3019	VO2 %Pred	79	%	3
3019	VO2/kg	15.3	ml/min/Kg	3
3019	VO2/kg %Pred	79	%	3
3020	Heart Rate	163	bpm	3
3020	RER	1.18	units	3
3020	VCO2	1951	ml/min	3
3020	VO2	1654	ml/min	3
3020	VO2 %Pred	105	%	3
3020	VO2/kg	27.1	ml/min/Kg	3
3020	VO2/kg %Pred	105	%	3
3021	Heart Rate	128	bpm	3
3021	RER	1.2	units	3
3021	VCO2	1996	ml/min	3
3021	VO2	1665	ml/min	3
3021	VO2 %Pred	74	%	3
3021	VO2/kg	18.5	ml/min/Kg	3
3021	VO2/kg %Pred	74	%	3
3022	Heart Rate	156	bpm	3
3022	RER	1.07	units	3
3022	VCO2	1365	ml/min	3
3022	VO2	1282	ml/min	3
3022	VO2 %Pred	92	%	3
3022	VO2/kg	21.4	ml/min/Kg	3
3022	VO2/kg %Pred	92	%	3
3023	Heart Rate	160	bpm	3
3023	RER	1.24	units	3
3023	VCO2	2148	ml/min	3
3023	VO2	1729	ml/min	3
3023	VO2 %Pred	69	%	3
3023	VO2/kg	17.6	ml/min/Kg	3
3023	VO2/kg %Pred	69	%	3
3024	Heart Rate	163	bpm	3
3024	RER	1.23	units	3
3024	VCO2	2245	ml/min	3
3024	VO2	1824	ml/min	3
3024	VO2 %Pred	110	%	3
3024	VO2/kg	27.6	ml/min/Kg	3
3024	VO2/kg %Pred	110	%	3
3025	Heart Rate	147	bpm	3
3025	RER	1.13	units	3
3025	VCO2	1551	ml/min	3
3025	VO2	1376	ml/min	3
3025	VO2 %Pred	96	%	3
3025	VO2/kg	20.8	ml/min/Kg	3
3025	VO2/kg %Pred	96	%	3
3026	Heart Rate	137	bpm	3
3026	RER	1.04	units	3
3026	VCO2	952	ml/min	3
3026	VO2	913	ml/min	3
3026	VO2 %Pred	70	%	3
3026	VO2/kg	18.3	ml/min/Kg	3
3026	VO2/kg %Pred	70	%	3
3028	Heart Rate	93	bpm	3
3028	RER	1.12	units	3
3028	VCO2	1687	ml/min	3
3028	VO2	1513	ml/min	3
3028	VO2 %Pred	66	%	3
3028	VO2/kg	16.3	ml/min/Kg	3
3028	VO2/kg %Pred	66	%	3
3029	Heart Rate	132	bpm	3
3029	RER	1.23	units	3
3029	VCO2	1861	ml/min	3
3029	VO2	1512	ml/min	3
3029	VO2 %Pred	66	%	3
3029	VO2/kg	18.2	ml/min/Kg	3
3029	VO2/kg %Pred	66	%	3
3030	Heart Rate	128	bpm	3
3030	RER	1.12	units	3
3030	VCO2	2041	ml/min	3
3030	VO2	1828	ml/min	3
3030	VO2 %Pred	78	%	3
3030	VO2/kg	20.3	ml/min/Kg	3
3030	VO2/kg %Pred	78	%	3
3031	Heart Rate	126	bpm	3
3031	RER	1.34	units	3
3031	VCO2	1781	ml/min	3
3031	VO2	1332	ml/min	3
3031	VO2 %Pred	87	%	3
3031	VO2/kg	15.3	ml/min/Kg	3
3031	VO2/kg %Pred	87	%	3
3032	Heart Rate	131	bpm	3
3032	RER	1.16	units	3
3032	VCO2	1548	ml/min	3
3032	VO2	1331	ml/min	3
3032	VO2 %Pred	70	%	3
3032	VO2/kg	17.5	ml/min/Kg	3
3032	VO2/kg %Pred	70	%	3
3033	Heart Rate	135	bpm	3
3033	RER	1.16	units	3
3033	VCO2	2032	ml/min	3
3033	VO2	1753	ml/min	3
3033	VO2 %Pred	71	%	3
3033	VO2/kg	15.9	ml/min/Kg	3
3033	VO2/kg %Pred	71	%	3
3034	Heart Rate	122	bpm	3
3034	RER	1.11	units	3
3034	VCO2	1297	ml/min	3
3034	VO2	1172	ml/min	3
3034	VO2 %Pred	101	%	3
3034	VO2/kg	23	ml/min/Kg	3
3034	VO2/kg %Pred	101	%	3
3035	Heart Rate	123	bpm	3
3035	RER	0.94	units	3
3035	VCO2	1204	ml/min	3
3035	VO2	1283	ml/min	3
3035	VO2 %Pred	61	%	3
3035	VO2/kg	13.9	ml/min/Kg	3
3035	VO2/kg %Pred	61	%	3
3036	Heart Rate	146	bpm	3
3036	RER	1.27	units	3
3036	VCO2	2307	ml/min	3
3036	VO2	1813	ml/min	3
3036	VO2 %Pred	68	%	3
3036	VO2/kg	19.9	ml/min/Kg	3
3036	VO2/kg %Pred	68	%	3
3037	Heart Rate	132	bpm	3
3037	RER	1.16	units	3
3037	VCO2	2405	ml/min	3
3037	VO2	2072	ml/min	3
3037	VO2 %Pred	85	%	3
3037	VO2/kg	25	ml/min/Kg	3
3037	VO2/kg %Pred	85	%	3
3039	Heart Rate	160	bpm	3
3039	RER	1.18	units	3
3039	VCO2	2588	ml/min	3
3039	VO2	2186	ml/min	3
3039	VO2 %Pred	89	%	3
3039	VO2/kg	27.7	ml/min/Kg	3
3039	VO2/kg %Pred	89	%	3
3040	Heart Rate	116	bpm	3
3040	RER	1.05	units	3
3040	VCO2	1929	ml/min	3
3040	VO2	1845	ml/min	3
3040	VO2 %Pred	81	%	3
3040	VO2/kg	19.6	ml/min/Kg	3
3040	VO2/kg %Pred	81	%	3
3041	Heart Rate	145	bpm	3
3041	RER	1.56	units	3
3041	VCO2	2259	ml/min	3
3041	VO2	1446	ml/min	3
3041	VO2 %Pred	93	%	3
3041	VO2/kg	20.1	ml/min/Kg	3
3041	VO2/kg %Pred	93	%	3
3042	Heart Rate	121	bpm	3
3042	RER	1.27	units	3
3042	VCO2	1319	ml/min	3
3042	VO2	1038	ml/min	3
3042	VO2 %Pred	74	%	3
3042	VO2/kg	14.4	ml/min/Kg	3
3042	VO2/kg %Pred	74	%	3
3043	Heart Rate	156	bpm	3
3043	RER	1.22	units	3
3043	VCO2	2792	ml/min	3
3043	VO2	2289	ml/min	3
3043	VO2 %Pred	93	%	3
3043	VO2/kg	32.2	ml/min/Kg	3
3043	VO2/kg %Pred	93	%	3
3045	Heart Rate	142	bpm	3
3045	RER	1.26	units	3
3045	VCO2	1443	ml/min	3
3045	VO2	1146	ml/min	3
3045	VO2 %Pred	87	%	3
3045	VO2/kg	16.9	ml/min/Kg	3
3045	VO2/kg %Pred	87	%	3
3046	Heart Rate	154	bpm	3
3046	RER	1.24	units	3
3046	VCO2	1595	ml/min	3
3046	VO2	1290	ml/min	3
3046	VO2 %Pred	86	%	3
3046	VO2/kg	16.1	ml/min/Kg	3
3046	VO2/kg %Pred	86	%	3
3047	Heart Rate	156	bpm	3
3047	RER	1.34	units	3
3047	VCO2	2453	ml/min	3
3047	VO2	1826	ml/min	3
3047	VO2 %Pred	115	%	3
3047	VO2/kg	23.7	ml/min/Kg	3
3047	VO2/kg %Pred	115	%	3
3049	Heart Rate	141	bpm	3
3049	RER	1.16	units	3
3049	VCO2	2796	ml/min	3
3049	VO2	2416	ml/min	3
3049	VO2 %Pred	109	%	3
3049	VO2/kg	28.1	ml/min/Kg	3
3049	VO2/kg %Pred	109	%	3
3050	Heart Rate	120	bpm	3
3050	RER	1.08	units	3
3050	VCO2	1662	ml/min	3
3050	VO2	1540	ml/min	3
3050	VO2 %Pred	103	%	3
3050	VO2/kg	23	ml/min/Kg	3
3050	VO2/kg %Pred	103	%	3
3051	Heart Rate	127	bpm	3
3051	RER	1.09	units	3
3051	VCO2	1228	ml/min	3
3051	VO2	1129	ml/min	3
3051	VO2 %Pred	86	%	3
3051	VO2/kg	16.4	ml/min/Kg	3
3051	VO2/kg %Pred	86	%	3
3052	Heart Rate	119	bpm	3
3052	RER	1.03	units	3
3052	VCO2	1642	ml/min	3
3052	VO2	1587	ml/min	3
3052	VO2 %Pred	96	%	3
3052	VO2/kg	17.6	ml/min/Kg	3
3052	VO2/kg %Pred	96	%	3
3053	Heart Rate	138	bpm	3
3053	RER	1.09	units	3
3053	VCO2	1291	ml/min	3
3053	VO2	1188	ml/min	3
3053	VO2 %Pred	65	%	3
3053	VO2/kg	18	ml/min/Kg	3
3053	VO2/kg %Pred	65	%	3
3054	Heart Rate	156	bpm	3
3054	RER	1.31	units	3
3054	VCO2	2154	ml/min	3
3054	VO2	1638	ml/min	3
3054	VO2 %Pred	66	%	3
3054	VO2/kg	20.5	ml/min/Kg	3
3054	VO2/kg %Pred	66	%	3
3055	Heart Rate	139	bpm	3
3055	RER	1.17	units	3
3055	VCO2	2400	ml/min	3
3055	VO2	2046	ml/min	3
3055	VO2 %Pred	106	%	3
3055	VO2/kg	25.9	ml/min/Kg	3
3055	VO2/kg %Pred	106	%	3
3056	Heart Rate	127	bpm	3
3056	RER	1.4	units	3
3056	VCO2	1716	ml/min	3
3056	VO2	1230	ml/min	3
3056	VO2 %Pred	101	%	3
3056	VO2/kg	18.4	ml/min/Kg	3
3056	VO2/kg %Pred	101	%	3
3058	Heart Rate	138	bpm	3
3058	RER	1.11	units	3
3058	VCO2	1742	ml/min	3
3058	VO2	1565	ml/min	3
3058	VO2 %Pred	88	%	3
3058	VO2/kg	16.3	ml/min/Kg	3
3058	VO2/kg %Pred	88	%	3
3059	Heart Rate	132	bpm	3
3059	RER	1.06	units	3
3059	VCO2	1513	ml/min	3
3059	VO2	1421	ml/min	3
3059	VO2 %Pred	89	%	3
3059	VO2/kg	18.2	ml/min/Kg	3
3059	VO2/kg %Pred	89	%	3
3060	Heart Rate	163	bpm	3
3060	RER	1.18	units	3
3060	VCO2	3443	ml/min	3
3060	VO2	2915	ml/min	3
3060	VO2 %Pred	115	%	3
3060	VO2/kg	34.2	ml/min/Kg	3
3060	VO2/kg %Pred	115	%	3
3061	Heart Rate	158	bpm	3
3061	RER	1.33	units	3
3061	VCO2	1652	ml/min	3
3061	VO2	1242	ml/min	3
3061	VO2 %Pred	97	%	3
3061	VO2/kg	16.6	ml/min/Kg	3
3061	VO2/kg %Pred	97	%	3
3062	Heart Rate	146	bpm	3
3062	RER	1.29	units	3
3062	VCO2	3083	ml/min	3
3062	VO2	2390	ml/min	3
3062	VO2 %Pred	94	%	3
3062	VO2/kg	26.9	ml/min/Kg	3
3062	VO2/kg %Pred	94	%	3
3063	Heart Rate	109	bpm	3
3063	RER	1.24	units	3
3063	VCO2	2760	ml/min	3
3063	VO2	2226	ml/min	3
3063	VO2 %Pred	77	%	3
3063	VO2/kg	19	ml/min/Kg	3
3063	VO2/kg %Pred	77	%	3
3064	Heart Rate	165	bpm	3
3064	RER	1.28	units	3
3064	VCO2	2711	ml/min	3
3064	VO2	2112	ml/min	3
3064	VO2 %Pred	77	%	3
3064	VO2/kg	22.5	ml/min/Kg	3
3064	VO2/kg %Pred	77	%	3
3065	Heart Rate	153	bpm	3
3065	RER	1.08	units	3
3065	VCO2	1310	ml/min	3
3065	VO2	1212	ml/min	3
3065	VO2 %Pred	86	%	3
3065	VO2/kg	18.4	ml/min/Kg	3
3065	VO2/kg %Pred	86	%	3
4002	Heart Rate	160	bpm	3
4002	RER	1.29	units	3
4002	VCO2	2011	ml/min	3
4002	VO2	1562	ml/min	3
4002	VO2 %Pred	68	%	3
4002	VO2/kg	24.8	ml/min/Kg	3
4002	VO2/kg %Pred	68	%	3
4003	Heart Rate	145	bpm	3
4003	RER	1.16	units	3
4003	VCO2	2934	ml/min	3
4003	VO2	2535	ml/min	3
4003	VO2 %Pred	92	%	3
4003	VO2/kg	25.9	ml/min/Kg	3
4003	VO2/kg %Pred	92	%	3
4004	Heart Rate	150	bpm	3
4004	RER	1.21	units	3
4004	VCO2	3486	ml/min	3
4004	VO2	2879	ml/min	3
4004	VO2 %Pred	117	%	3
4004	VO2/kg	41.1	ml/min/Kg	3
4004	VO2/kg %Pred	117	%	3
4005	Heart Rate	116	bpm	3
4005	RER	1.04	units	3
4005	VCO2	1047	ml/min	3
4005	VO2	1011	ml/min	3
4005	VO2 %Pred	79	%	3
4005	VO2/kg	18.7	ml/min/Kg	3
4005	VO2/kg %Pred	79	%	3
4006	Heart Rate	139	bpm	3
4006	RER	1.17	units	3
4006	VCO2	1412	ml/min	3
4006	VO2	1206	ml/min	3
4006	VO2 %Pred	87	%	3
4006	VO2/kg	21.5	ml/min/Kg	3
4006	VO2/kg %Pred	87	%	3
4007	Heart Rate	122	bpm	3
4007	RER	1.1	units	3
4007	VCO2	3909	ml/min	3
4007	VO2	3546	ml/min	3
4007	VO2 %Pred	130	%	3
4007	VO2/kg	41.7	ml/min/Kg	3
4007	VO2/kg %Pred	130	%	3
4008	Heart Rate	165	bpm	3
4008	RER	1.15	units	3
4008	VCO2	2088	ml/min	3
4008	VO2	1823	ml/min	3
4008	VO2 %Pred	107	%	3
4008	VO2/kg	28	ml/min/Kg	3
4008	VO2/kg %Pred	107	%	3
4009	Heart Rate	151	bpm	3
4009	RER	1.16	units	3
4009	VCO2	1651	ml/min	3
4009	VO2	1418	ml/min	3
4009	VO2 %Pred	110	%	3
4009	VO2/kg	22.5	ml/min/Kg	3
4009	VO2/kg %Pred	110	%	3
4010	Heart Rate	148	bpm	3
4010	RER	1.3	units	3
4010	VCO2	1456	ml/min	3
4010	VO2	1124	ml/min	3
4010	VO2 %Pred	73	%	3
4010	VO2/kg	16.5	ml/min/Kg	3
4010	VO2/kg %Pred	73	%	3
4011	Heart Rate	138	bpm	3
4011	RER	1.11	units	3
4011	VCO2	2722	ml/min	3
4011	VO2	2451	ml/min	3
4011	VO2 %Pred	90	%	3
4011	VO2/kg	19.8	ml/min/Kg	3
4011	VO2/kg %Pred	90	%	3
4012	Heart Rate	135	bpm	3
4012	RER	1.25	units	3
4012	VCO2	1424	ml/min	3
4012	VO2	1143	ml/min	3
4012	VO2 %Pred	84	%	3
4012	VO2/kg	17.1	ml/min/Kg	3
4012	VO2/kg %Pred	84	%	3
4013	Heart Rate	143	bpm	3
4013	RER	1.32	units	3
4013	VCO2	1114	ml/min	3
4013	VO2	842	ml/min	3
4013	VO2 %Pred	71	%	3
4013	VO2/kg	14.8	ml/min/Kg	3
4013	VO2/kg %Pred	71	%	3
4014	Heart Rate	117	bpm	3
4014	RER	1.19	units	3
4014	VCO2	2795	ml/min	3
4014	VO2	2352	ml/min	3
4014	VO2 %Pred	109	%	3
4014	VO2/kg	23.5	ml/min/Kg	3
4014	VO2/kg %Pred	109	%	3
4015	Heart Rate	167	bpm	3
4015	RER	1.02	units	3
4015	VCO2	2265	ml/min	3
4015	VO2	2223	ml/min	3
4015	VO2 %Pred	97	%	3
4015	VO2/kg	33.2	ml/min/Kg	3
4015	VO2/kg %Pred	97	%	3
4016	Heart Rate	153	bpm	3
4016	RER	1.11	units	3
4016	VCO2	1675	ml/min	3
4016	VO2	1515	ml/min	3
4016	VO2 %Pred	74	%	3
4016	VO2/kg	19.4	ml/min/Kg	3
4016	VO2/kg %Pred	74	%	3
4017	Heart Rate	154	bpm	3
4017	RER	1.07	units	3
4017	VCO2	1268	ml/min	3
4017	VO2	1182	ml/min	3
4017	VO2 %Pred	92	%	3
4017	VO2/kg	18.2	ml/min/Kg	3
4017	VO2/kg %Pred	92	%	3
4018	Heart Rate	156	bpm	3
4018	RER	1.01	units	3
4018	VCO2	2077	ml/min	3
4018	VO2	2049	ml/min	3
4018	VO2 %Pred	84	%	3
4018	VO2/kg	24.4	ml/min/Kg	3
4018	VO2/kg %Pred	84	%	3
4019	Heart Rate	144	bpm	3
4019	RER	1.09	units	3
4019	VCO2	3440	ml/min	3
4019	VO2	3157	ml/min	3
4019	VO2 %Pred	124	%	3
4019	VO2/kg	38	ml/min/Kg	3
4019	VO2/kg %Pred	124	%	3
4020	Heart Rate	150	bpm	3
4020	RER	1.25	units	3
4020	VCO2	2792	ml/min	3
4020	VO2	2239	ml/min	3
4020	VO2 %Pred	97	%	3
4020	VO2/kg	26.6	ml/min/Kg	3
4020	VO2/kg %Pred	97	%	3
4021	Heart Rate	157	bpm	3
4021	RER	1.32	units	3
4021	VCO2	2691	ml/min	3
4021	VO2	2032	ml/min	3
4021	VO2 %Pred	82	%	3
4021	VO2/kg	29	ml/min/Kg	3
4021	VO2/kg %Pred	82	%	3
4023	Heart Rate	153	bpm	3
4023	RER	1.23	units	3
4023	VCO2	1712	ml/min	3
4023	VO2	1386	ml/min	3
4023	VO2 %Pred	102	%	3
4023	VO2/kg	21	ml/min/Kg	3
4023	VO2/kg %Pred	102	%	3
4024	Heart Rate	165	bpm	3
4024	RER	1.23	units	3
4024	VCO2	2640	ml/min	3
4024	VO2	2140	ml/min	3
4024	VO2 %Pred	82	%	3
4024	VO2/kg	28.2	ml/min/Kg	3
4024	VO2/kg %Pred	82	%	3
4025	Heart Rate	156	bpm	3
4025	RER	1.21	units	3
4025	VCO2	2213	ml/min	3
4025	VO2	1833	ml/min	3
4025	VO2 %Pred	122	%	3
4025	VO2/kg	28.6	ml/min/Kg	3
4025	VO2/kg %Pred	122	%	3
4026	Heart Rate	145	bpm	3
4026	RER	1.11	units	3
4026	VCO2	1920	ml/min	3
4026	VO2	1730	ml/min	3
4026	VO2 %Pred	87	%	3
4026	VO2/kg	20.6	ml/min/Kg	3
4026	VO2/kg %Pred	87	%	3
4027	Heart Rate	139	bpm	3
4027	RER	1.21	units	3
4027	VCO2	1946	ml/min	3
4027	VO2	1603	ml/min	3
4027	VO2 %Pred	76	%	3
4027	VO2/kg	21.7	ml/min/Kg	3
4027	VO2/kg %Pred	76	%	3
4028	Heart Rate	151	bpm	3
4028	RER	1.18	units	3
4028	VCO2	1786	ml/min	3
4028	VO2	1508	ml/min	3
4028	VO2 %Pred	110	%	3
4028	VO2/kg	29.6	ml/min/Kg	3
4028	VO2/kg %Pred	110	%	3
4029	Heart Rate	154	bpm	3
4029	RER	1.18	units	3
4029	VCO2	2357	ml/min	3
4029	VO2	2002	ml/min	3
4029	VO2 %Pred	116	%	3
4029	VO2/kg	23.8	ml/min/Kg	3
4029	VO2/kg %Pred	116	%	3
4030	Heart Rate	156	bpm	3
4030	RER	1.14	units	3
4030	VCO2	1538	ml/min	3
4030	VO2	1354	ml/min	3
4030	VO2 %Pred	101	%	3
4030	VO2/kg	25.1	ml/min/Kg	3
4030	VO2/kg %Pred	101	%	3
4031	Heart Rate	141	bpm	3
4031	RER	1.26	units	3
4031	VCO2	2757	ml/min	3
4031	VO2	2193	ml/min	3
4031	VO2 %Pred	103	%	3
4031	VO2/kg	23.1	ml/min/Kg	3
4031	VO2/kg %Pred	103	%	3
4032	Heart Rate	124	bpm	3
4032	RER	0.98	units	3
4032	VCO2	2000	ml/min	3
4032	VO2	2044	ml/min	3
4032	VO2 %Pred	92	%	3
4032	VO2/kg	25.2	ml/min/Kg	3
4032	VO2/kg %Pred	92	%	3
4033	Heart Rate	157	bpm	3
4033	RER	1.35	units	3
4033	VCO2	2553	ml/min	3
4033	VO2	1885	ml/min	3
4033	VO2 %Pred	115	%	3
4033	VO2/kg	28.1	ml/min/Kg	3
4033	VO2/kg %Pred	115	%	3
4034	Heart Rate	150	bpm	3
4034	RER	1.3	units	3
4034	VCO2	1552	ml/min	3
4034	VO2	1194	ml/min	3
4034	VO2 %Pred	95	%	3
4034	VO2/kg	19.3	ml/min/Kg	3
4034	VO2/kg %Pred	95	%	3
4035	Heart Rate	156	bpm	3
4035	RER	1.3	units	3
4035	VCO2	2400	ml/min	3
4035	VO2	1844	ml/min	3
4035	VO2 %Pred	79	%	3
4035	VO2/kg	21.7	ml/min/Kg	3
4035	VO2/kg %Pred	79	%	3
4036	Heart Rate	136	bpm	3
4036	RER	1.16	units	3
4036	VCO2	2954	ml/min	3
4036	VO2	2550	ml/min	3
4036	VO2 %Pred	112	%	3
4036	VO2/kg	35.4	ml/min/Kg	3
4036	VO2/kg %Pred	112	%	3
4037	Heart Rate	138	bpm	3
4037	RER	1	units	3
4037	VCO2	2209	ml/min	3
4037	VO2	2205	ml/min	3
4037	VO2 %Pred	106	%	3
4037	VO2/kg	27.6	ml/min/Kg	3
4037	VO2/kg %Pred	106	%	3
4038	Heart Rate	163	bpm	3
4038	RER	1.2	units	3
4038	VCO2	3274	ml/min	3
4038	VO2	2721	ml/min	3
4038	VO2 %Pred	94	%	3
4038	VO2/kg	31.6	ml/min/Kg	3
4038	VO2/kg %Pred	94	%	3
4039	Heart Rate	143	bpm	3
4039	RER	1.09	units	3
4039	VCO2	3008	ml/min	3
4039	VO2	2747	ml/min	3
4039	VO2 %Pred	128	%	3
4039	VO2/kg	27.8	ml/min/Kg	3
4039	VO2/kg %Pred	128	%	3
4040	Heart Rate	158	bpm	3
4040	RER	1.08	units	3
4040	VCO2	3114	ml/min	3
4040	VO2	2872	ml/min	3
4040	VO2 %Pred	108	%	3
4040	VO2/kg	28.4	ml/min/Kg	3
4040	VO2/kg %Pred	108	%	3
4041	Heart Rate	145	bpm	3
4041	RER	1.16	units	3
4041	VCO2	1914	ml/min	3
4041	VO2	1650	ml/min	3
4041	VO2 %Pred	91	%	3
4041	VO2/kg	25.8	ml/min/Kg	3
4041	VO2/kg %Pred	91	%	3
4042	Heart Rate	139	bpm	3
4042	RER	1.05	units	3
4042	VCO2	2927	ml/min	3
4042	VO2	2783	ml/min	3
4042	VO2 %Pred	115	%	3
4042	VO2/kg	32	ml/min/Kg	3
4042	VO2/kg %Pred	115	%	3
4043	Heart Rate	151	bpm	3
4043	RER	1.2	units	3
4043	VCO2	1966	ml/min	3
4043	VO2	1638	ml/min	3
4043	VO2 %Pred	105	%	3
4043	VO2/kg	16.2	ml/min/Kg	3
4043	VO2/kg %Pred	105	%	3
4044	Heart Rate	153	bpm	3
4044	RER	1.09	units	3
4044	VCO2	2977	ml/min	3
4044	VO2	2723	ml/min	3
4044	VO2 %Pred	118	%	3
4044	VO2/kg	34.5	ml/min/Kg	3
4044	VO2/kg %Pred	118	%	3
4045	Heart Rate	142	bpm	3
4045	RER	1.2	units	3
4045	VCO2	2012	ml/min	3
4045	VO2	1681	ml/min	3
4045	VO2 %Pred	122	%	3
4045	VO2/kg	23.3	ml/min/Kg	3
4045	VO2/kg %Pred	122	%	3
4046	Heart Rate	169	bpm	3
4046	RER	1.33	units	3
4046	VCO2	2514	ml/min	3
4046	VO2	1894	ml/min	3
4046	VO2 %Pred	70	%	3
4046	VO2/kg	23.1	ml/min/Kg	3
4046	VO2/kg %Pred	70	%	3
4047	Heart Rate	144	bpm	3
4047	RER	1.06	units	3
4047	VCO2	1580	ml/min	3
4047	VO2	1485	ml/min	3
4047	VO2 %Pred	114	%	3
4047	VO2/kg	18.1	ml/min/Kg	3
4047	VO2/kg %Pred	114	%	3
4048	Heart Rate	145	bpm	3
4048	RER	1.4	units	3
4048	VCO2	2011	ml/min	3
4048	VO2	1435	ml/min	3
4048	VO2 %Pred	93	%	3
4048	VO2/kg	19.7	ml/min/Kg	3
4048	VO2/kg %Pred	93	%	3
4049	Heart Rate	160	bpm	3
4049	RER	1.31	units	3
4049	VCO2	2737	ml/min	3
4049	VO2	2085	ml/min	3
4049	VO2 %Pred	82	%	3
4049	VO2/kg	24	ml/min/Kg	3
4049	VO2/kg %Pred	82	%	3
4050	Heart Rate	148	bpm	3
4050	RER	1	units	3
4050	VCO2	2271	ml/min	3
4050	VO2	2262	ml/min	3
4050	VO2 %Pred	90	%	3
4050	VO2/kg	28.6	ml/min/Kg	3
4050	VO2/kg %Pred	90	%	3
4051	Heart Rate	150	bpm	3
4051	RER	1.13	units	3
4051	VCO2	2600	ml/min	3
4051	VO2	2292	ml/min	3
4051	VO2 %Pred	112	%	3
4051	VO2/kg	31.4	ml/min/Kg	3
4051	VO2/kg %Pred	112	%	3
4052	Heart Rate	148	bpm	3
4052	RER	1.26	units	3
4052	VCO2	3471	ml/min	3
4052	VO2	2748	ml/min	3
4052	VO2 %Pred	99	%	3
4052	VO2/kg	26.4	ml/min/Kg	3
4052	VO2/kg %Pred	99	%	3
4053	Heart Rate	145	bpm	3
4053	RER	1.19	units	3
4053	VCO2	2772	ml/min	3
4053	VO2	2334	ml/min	3
4053	VO2 %Pred	106	%	3
4053	VO2/kg	24.1	ml/min/Kg	3
4053	VO2/kg %Pred	106	%	3
4054	Heart Rate	147	bpm	3
4054	RER	1.35	units	3
4054	VCO2	1816	ml/min	3
4054	VO2	1350	ml/min	3
4054	VO2 %Pred	90	%	3
4054	VO2/kg	22.1	ml/min/Kg	3
4054	VO2/kg %Pred	90	%	3
4055	Heart Rate	151	bpm	3
4055	RER	1.01	units	3
4055	VCO2	1321	ml/min	3
4055	VO2	1302	ml/min	3
4055	VO2 %Pred	96	%	3
4055	VO2/kg	17.8	ml/min/Kg	3
4055	VO2/kg %Pred	96	%	3
4056	Heart Rate	151	bpm	3
4056	RER	1.2	units	3
4056	VCO2	2407	ml/min	3
4056	VO2	2003	ml/min	3
4056	VO2 %Pred	84	%	3
4056	VO2/kg	25.3	ml/min/Kg	3
4056	VO2/kg %Pred	84	%	3
4057	Heart Rate	167	bpm	3
4057	RER	1.21	units	3
4057	VCO2	2106	ml/min	3
4057	VO2	1737	ml/min	3
4057	VO2 %Pred	100	%	3
4057	VO2/kg	20.4	ml/min/Kg	3
4057	VO2/kg %Pred	100	%	3
4058	Heart Rate	151	bpm	3
4058	RER	1.21	units	3
4058	VCO2	1880	ml/min	3
4058	VO2	1550	ml/min	3
4058	VO2 %Pred	107	%	3
4058	VO2/kg	21.5	ml/min/Kg	3
4058	VO2/kg %Pred	107	%	3
4059	Heart Rate	167	bpm	3
4059	RER	1.3	units	3
4059	VCO2	5542	ml/min	3
4059	VO2	4260	ml/min	3
4059	VO2 %Pred	145	%	3
4059	VO2/kg	49	ml/min/Kg	3
4059	VO2/kg %Pred	145	%	3
4060	Heart Rate	171	bpm	3
4060	RER	1.27	units	3
4060	VCO2	4173	ml/min	3
4060	VO2	3289	ml/min	3
4060	VO2 %Pred	117	%	3
4060	VO2/kg	41.1	ml/min/Kg	3
4060	VO2/kg %Pred	117	%	3
4061	Heart Rate	142	bpm	3
4061	RER	1.35	units	3
4061	VCO2	2640	ml/min	3
4061	VO2	1959	ml/min	3
4061	VO2 %Pred	116	%	3
4061	VO2/kg	21.5	ml/min/Kg	3
4061	VO2/kg %Pred	116	%	3
