# Supplementary material for: Physiological and biological characterization of smokers with and without COPD
Source: F1000Res. 2018 Mar 7;6:877. Originally published 2017 Jun 13. [Version 2] doi: 10.12688/f1000research.11698.2 (PMC5843826; doi:10.12688/f1000research.11698.2)
Supplement: Questionnaires — Table listing individual scores for: - Modified Medical Research Council (MMRC) Dyspnoea Scale (MMRCDS for BODE) - Bodily Pain component of SF-36 questionnaire (SF-36_Bodily Pain) - General Health component of SF-36 questionnaire (SF-36_General Health) - Mental Health component of SF-36 questionnaire (SF-36_Mental Health) - Physical Functioning component of SF-36 questionnaire (SF-36_Physical Functioning) - Social Functioning component of SF-36 questionnaire (SF-36_Social Functioning) - Emotional Role Functioning component of SF-36 questionnaire (SF-36_Role Emotional) - Physical Role Functioning component of SF-36 questionnaire (SF-36_Role Physical) - Vitality component of SF-36 questionnaire (SF-36_Vitality) - Modified BODE index (mBODE Index) The score for each assessment (TEST) is presented as value (standard result, STRESN) for each subject. [file f1000research-6-15389-s0007.tgz]

Archive with 1 entries (1 files):
- 1a73eee2-ce93-481c-8449-8766732b2867_5d12c4d9-3d6f-4298-bf4b-730ebddb0f95_QASMC202_Questionnaires.csv
