# Supplementary material for: Physiological and biological characterization of smokers with and without COPD
Source: F1000Res. 2018 Mar 7;6:877. Originally published 2017 Jun 13. [Version 2] doi: 10.12688/f1000research.11698.2 (PMC5843826; doi:10.12688/f1000research.11698.2)
Supplement: Questionnaires — Table listing individual scores for: - Modified Medical Research Council (MMRC) Dyspnoea Scale (MMRCDS for BODE) - Bodily Pain component of SF-36 questionnaire (SF-36_Bodily Pain) - General Health component of SF-36 questionnaire (SF-36_General Health) - Mental Health component of SF-36 questionnaire (SF-36_Mental Health) - Physical Functioning component of SF-36 questionnaire (SF-36_Physical Functioning) - Social Functioning component of SF-36 questionnaire (SF-36_Social Functioning) - Emotional Role Functioning component of SF-36 questionnaire (SF-36_Role Emotional) - Physical Role Functioning component of SF-36 questionnaire (SF-36_Role Physical) - Vitality component of SF-36 questionnaire (SF-36_Vitality) - Modified BODE index (mBODE Index) The score for each assessment (TEST) is presented as value (standard result, STRESN) for each subject. [file f1000research-6-15389-s0007.tgz › 1a73eee2-ce93-481c-8449-8766732b2867_5d12c4d9-3d6f-4298-bf4b-730ebddb0f95_QASMC202_Questionnaires.csv]

USUBJID	TEST	STRESN
1001	MMRCDS for BODE	1
1001	SF-36_Bodily Pain	54.22
1001	SF-36_General Health	35.54
1001	SF-36_Mental Health	49.58
1001	SF-36_Physical Functioning	44.83
1001	SF-36_Role Emotional	55.68
1001	SF-36_Role Physical	47.08
1001	SF-36_Social Functioning	51.03
1001	SF-36_Vitality	45.97
1001	mBODE Index	2
1002	MMRCDS for BODE	0
1002	SF-36_Bodily Pain	54.22
1002	SF-36_General Health	57.62
1002	SF-36_Mental Health	49.58
1002	SF-36_Physical Functioning	55.07
1002	SF-36_Role Emotional	55.68
1002	SF-36_Role Physical	56.62
1002	SF-36_Social Functioning	56.4
1002	SF-36_Vitality	57.94
1002	mBODE Index	0
1003	MMRCDS for BODE	0
1003	SF-36_Bodily Pain	60.88
1003	SF-36_General Health	57.62
1003	SF-36_Mental Health	60.66
1003	SF-36_Physical Functioning	50.97
1003	SF-36_Role Emotional	55.68
1003	SF-36_Role Physical	56.62
1003	SF-36_Social Functioning	56.4
1003	SF-36_Vitality	66.92
1003	mBODE Index	1
1004	MMRCDS for BODE	3
1004	SF-36_Bodily Pain	49.22
1004	SF-36_General Health	21.45
1004	SF-36_Mental Health	32.96
1004	SF-36_Physical Functioning	28.46
1004	SF-36_Role Emotional	25.39
1004	SF-36_Role Physical	32.76
1004	SF-36_Social Functioning	24.14
1004	SF-36_Vitality	28.01
1004	mBODE Index	4
1005	MMRCDS for BODE
1005	SF-36_Bodily Pain	28.4
1005	SF-36_General Health	26.15
1005	SF-36_Mental Health	27.41
1005	SF-36_Physical Functioning	16.18
1005	SF-36_Role Emotional	25.39
1005	SF-36_Role Physical	30.38
1005	SF-36_Social Functioning	24.14
1005	SF-36_Vitality	25.01
1005	mBODE Index
1006	MMRCDS for BODE
1006	SF-36_Bodily Pain	50.05
1006	SF-36_General Health	40.24
1006	SF-36_Mental Health	55.12
1006	SF-36_Physical Functioning	38.69
1006	SF-36_Role Emotional	55.68
1006	SF-36_Role Physical	51.85
1006	SF-36_Social Functioning	51.03
1006	SF-36_Vitality	45.97
1006	mBODE Index
1007	MMRCDS for BODE	1
1007	SF-36_Bodily Pain	60.88
1007	SF-36_General Health	36.48
1007	SF-36_Mental Health	57.89
1007	SF-36_Physical Functioning	44.83
1007	SF-36_Role Emotional	55.68
1007	SF-36_Role Physical	56.62
1007	SF-36_Social Functioning	56.4
1007	SF-36_Vitality	51.95
1007	mBODE Index	3
1008	MMRCDS for BODE	3
1008	SF-36_Bodily Pain	28.4
1008	SF-36_General Health	30.84
1008	SF-36_Mental Health	38.5
1008	SF-36_Physical Functioning	30.51
1008	SF-36_Role Emotional	21.61
1008	SF-36_Role Physical	25.6
1008	SF-36_Social Functioning	24.14
1008	SF-36_Vitality	28.01
1008	mBODE Index	5
1009	MMRCDS for BODE	4
1009	SF-36_Bodily Pain	36.31
1009	SF-36_General Health	40.24
1009	SF-36_Mental Health	46.81
1009	SF-36_Physical Functioning	46.88
1009	SF-36_Role Emotional	48.11
1009	SF-36_Role Physical	47.08
1009	SF-36_Social Functioning	51.03
1009	SF-36_Vitality	45.97
1009	mBODE Index	5
1010	MMRCDS for BODE	1
1010	SF-36_Bodily Pain	54.22
1010	SF-36_General Health	40.24
1010	SF-36_Mental Health	27.41
1010	SF-36_Physical Functioning	38.69
1010	SF-36_Role Emotional	51.89
1010	SF-36_Role Physical	37.53
1010	SF-36_Social Functioning	34.89
1010	SF-36_Vitality	39.98
1010	mBODE Index	4
1011	MMRCDS for BODE	0
1011	SF-36_Bodily Pain	32.14
1011	SF-36_General Health	52.92
1011	SF-36_Mental Health	52.35
1011	SF-36_Physical Functioning	53.02
1011	SF-36_Role Emotional	25.39
1011	SF-36_Role Physical	42.31
1011	SF-36_Social Functioning	18.76
1011	SF-36_Vitality	48.96
1011	mBODE Index	2
1012	MMRCDS for BODE	1
1012	SF-36_Bodily Pain	60.88
1012	SF-36_General Health	36.48
1012	SF-36_Mental Health	57.89
1012	SF-36_Physical Functioning	46.88
1012	SF-36_Role Emotional	55.68
1012	SF-36_Role Physical	47.08
1012	SF-36_Social Functioning	56.4
1012	SF-36_Vitality	51.95
1012	mBODE Index	2
1013	MMRCDS for BODE	2
1013	SF-36_Bodily Pain	50.05
1013	SF-36_General Health	38.83
1013	SF-36_Mental Health	46.81
1013	SF-36_Physical Functioning	44.83
1013	SF-36_Role Emotional	48.11
1013	SF-36_Role Physical	51.85
1013	SF-36_Social Functioning	45.65
1013	SF-36_Vitality	45.97
1013	mBODE Index	4
1014	MMRCDS for BODE	2
1014	SF-36_Bodily Pain	45.06
1014	SF-36_General Health	28.49
1014	SF-36_Mental Health	27.41
1014	SF-36_Physical Functioning	30.51
1014	SF-36_Role Emotional	36.75
1014	SF-36_Role Physical	32.76
1014	SF-36_Social Functioning	18.76
1014	SF-36_Vitality	31
1014	mBODE Index	2
1015	MMRCDS for BODE	0
1015	SF-36_Bodily Pain	60.88
1015	SF-36_General Health	59.97
1015	SF-36_Mental Health	63.43
1015	SF-36_Physical Functioning	57.11
1015	SF-36_Role Emotional	55.68
1015	SF-36_Role Physical	56.62
1015	SF-36_Social Functioning	56.4
1015	SF-36_Vitality	69.92
1015	mBODE Index	1
1016	MMRCDS for BODE	1
1016	SF-36_Bodily Pain	60.88
1016	SF-36_General Health	33.19
1016	SF-36_Mental Health	49.58
1016	SF-36_Physical Functioning	36.65
1016	SF-36_Role Emotional	55.68
1016	SF-36_Role Physical	37.53
1016	SF-36_Social Functioning	40.27
1016	SF-36_Vitality	31
1016	mBODE Index	4
1017	MMRCDS for BODE	0
1017	SF-36_Bodily Pain	49.22
1017	SF-36_General Health	50.57
1017	SF-36_Mental Health	55.12
1017	SF-36_Physical Functioning	55.07
1017	SF-36_Role Emotional	55.68
1017	SF-36_Role Physical	56.62
1017	SF-36_Social Functioning	56.4
1017	SF-36_Vitality	51.95
1017	mBODE Index	2
1018	MMRCDS for BODE	1
1018	SF-36_Bodily Pain	60.88
1018	SF-36_General Health	56.68
1018	SF-36_Mental Health	57.89
1018	SF-36_Physical Functioning	53.02
1018	SF-36_Role Emotional	55.68
1018	SF-36_Role Physical	54.24
1018	SF-36_Social Functioning	56.4
1018	SF-36_Vitality	54.95
1018	mBODE Index	2
1019	MMRCDS for BODE	1
1019	SF-36_Bodily Pain	41.72
1019	SF-36_General Health	57.62
1019	SF-36_Mental Health	38.5
1019	SF-36_Physical Functioning	40.74
1019	SF-36_Role Emotional	40.54
1019	SF-36_Role Physical	47.08
1019	SF-36_Social Functioning	45.65
1019	SF-36_Vitality	45.97
1019	mBODE Index	3
1020	MMRCDS for BODE	0
1020	SF-36_Bodily Pain	60.88
1020	SF-36_General Health	59.97
1020	SF-36_Mental Health	57.89
1020	SF-36_Physical Functioning	57.11
1020	SF-36_Role Emotional	55.68
1020	SF-36_Role Physical	56.62
1020	SF-36_Social Functioning	56.4
1020	SF-36_Vitality	63.93
1020	mBODE Index	0
1021	MMRCDS for BODE	1
1021	SF-36_Bodily Pain	45.06
1021	SF-36_General Health	26.15
1021	SF-36_Mental Health	41.27
1021	SF-36_Physical Functioning	34.6
1021	SF-36_Role Emotional	40.54
1021	SF-36_Role Physical	37.53
1021	SF-36_Social Functioning	40.27
1021	SF-36_Vitality	28.01
1021	mBODE Index	2
1022	MMRCDS for BODE	2
1022	SF-36_Bodily Pain	19.23
1022	SF-36_General Health	27.09
1022	SF-36_Mental Health	19.1
1022	SF-36_Physical Functioning	30.51
1022	SF-36_Role Emotional	21.61
1022	SF-36_Role Physical	30.38
1022	SF-36_Social Functioning	24.14
1022	SF-36_Vitality	36.99
1022	mBODE Index	3
1023	MMRCDS for BODE	1
1023	SF-36_Bodily Pain	36.31
1023	SF-36_General Health	28.49
1023	SF-36_Mental Health	60.66
1023	SF-36_Physical Functioning	40.74
1023	SF-36_Role Emotional	55.68
1023	SF-36_Role Physical	56.62
1023	SF-36_Social Functioning	56.4
1023	SF-36_Vitality	45.97
1023	mBODE Index	2
1024	MMRCDS for BODE	0
1024	SF-36_Bodily Pain	60.88
1024	SF-36_General Health	63.72
1024	SF-36_Mental Health	57.89
1024	SF-36_Physical Functioning	57.11
1024	SF-36_Role Emotional	55.68
1024	SF-36_Role Physical	56.62
1024	SF-36_Social Functioning	56.4
1024	SF-36_Vitality	60.93
1024	mBODE Index	2
1025	MMRCDS for BODE	2
1025	SF-36_Bodily Pain	36.31
1025	SF-36_General Health	23.8
1025	SF-36_Mental Health	32.96
1025	SF-36_Physical Functioning	28.46
1025	SF-36_Role Emotional	17.82
1025	SF-36_Role Physical	30.38
1025	SF-36_Social Functioning	29.52
1025	SF-36_Vitality	31
1025	mBODE Index	3
1026	MMRCDS for BODE	1
1026	SF-36_Bodily Pain	54.22
1026	SF-36_General Health	37.89
1026	SF-36_Mental Health	32.96
1026	SF-36_Physical Functioning	40.74
1026	SF-36_Role Emotional	21.61
1026	SF-36_Role Physical	32.76
1026	SF-36_Social Functioning	29.52
1026	SF-36_Vitality	39.98
1026	mBODE Index	3
1027	MMRCDS for BODE	1
1027	SF-36_Bodily Pain	49.22
1027	SF-36_General Health	26.15
1027	SF-36_Mental Health	21.87
1027	SF-36_Physical Functioning	34.6
1027	SF-36_Role Emotional	29.18
1027	SF-36_Role Physical	37.53
1027	SF-36_Social Functioning	34.89
1027	SF-36_Vitality	25.01
1027	mBODE Index	2
1028	MMRCDS for BODE	0
1028	SF-36_Bodily Pain	54.22
1028	SF-36_General Health	56.68
1028	SF-36_Mental Health	32.96
1028	SF-36_Physical Functioning	55.07
1028	SF-36_Role Emotional	40.54
1028	SF-36_Role Physical	56.62
1028	SF-36_Social Functioning	51.03
1028	SF-36_Vitality	48.96
1028	mBODE Index	1
1029	MMRCDS for BODE	2
1029	SF-36_Bodily Pain	28.4
1029	SF-36_General Health	33.19
1029	SF-36_Mental Health	41.27
1029	SF-36_Physical Functioning	30.51
1029	SF-36_Role Emotional	21.61
1029	SF-36_Role Physical	35.15
1029	SF-36_Social Functioning	24.14
1029	SF-36_Vitality	31
1029	mBODE Index	3
1030	MMRCDS for BODE	1
1030	SF-36_Bodily Pain	40.47
1030	SF-36_General Health	41.18
1030	SF-36_Mental Health	44.04
1030	SF-36_Physical Functioning	46.88
1030	SF-36_Role Emotional	55.68
1030	SF-36_Role Physical	56.62
1030	SF-36_Social Functioning	56.4
1030	SF-36_Vitality	54.95
1030	mBODE Index	3
1031	MMRCDS for BODE	1
1031	SF-36_Bodily Pain	60.88
1031	SF-36_General Health	41.18
1031	SF-36_Mental Health	57.89
1031	SF-36_Physical Functioning	42.79
1031	SF-36_Role Emotional	55.68
1031	SF-36_Role Physical	54.24
1031	SF-36_Social Functioning	56.4
1031	SF-36_Vitality	42.97
1031	mBODE Index	4
1032	MMRCDS for BODE	2
1032	SF-36_Bodily Pain	60.88
1032	SF-36_General Health	35.54
1032	SF-36_Mental Health	55.12
1032	SF-36_Physical Functioning	24.37
1032	SF-36_Role Emotional	55.68
1032	SF-36_Role Physical	30.38
1032	SF-36_Social Functioning	34.89
1032	SF-36_Vitality	54.95
1032	mBODE Index	3
1033	MMRCDS for BODE	1
1033	SF-36_Bodily Pain	54.22
1033	SF-36_General Health	62.31
1033	SF-36_Mental Health	63.43
1033	SF-36_Physical Functioning	53.02
1033	SF-36_Role Emotional	55.68
1033	SF-36_Role Physical	47.08
1033	SF-36_Social Functioning	29.52
1033	SF-36_Vitality	60.93
1033	mBODE Index	3
1034	MMRCDS for BODE
1034	SF-36_Bodily Pain	32.56
1034	SF-36_General Health	41.18
1034	SF-36_Mental Health	41.27
1034	SF-36_Physical Functioning	36.65
1034	SF-36_Role Emotional	36.75
1034	SF-36_Role Physical	56.62
1034	SF-36_Social Functioning	34.89
1034	SF-36_Vitality	45.97
1034	mBODE Index
1035	MMRCDS for BODE	0
1035	SF-36_Bodily Pain	50.05
1035	SF-36_General Health	48.22
1035	SF-36_Mental Health	55.12
1035	SF-36_Physical Functioning	46.88
1035	SF-36_Role Emotional	55.68
1035	SF-36_Role Physical	49.47
1035	SF-36_Social Functioning	56.4
1035	SF-36_Vitality	54.95
1035	mBODE Index	0
1036	MMRCDS for BODE	0
1036	SF-36_Bodily Pain	50.05
1036	SF-36_General Health	36.48
1036	SF-36_Mental Health	55.12
1036	SF-36_Physical Functioning	48.93
1036	SF-36_Role Emotional	32.96
1036	SF-36_Role Physical	51.85
1036	SF-36_Social Functioning	56.4
1036	SF-36_Vitality	48.96
1036	mBODE Index	2
1037	MMRCDS for BODE	0
1037	SF-36_Bodily Pain	60.88
1037	SF-36_General Health	52.92
1037	SF-36_Mental Health	60.66
1037	SF-36_Physical Functioning	55.07
1037	SF-36_Role Emotional	55.68
1037	SF-36_Role Physical	56.62
1037	SF-36_Social Functioning	56.4
1037	SF-36_Vitality	60.93
1037	mBODE Index	1
1039	MMRCDS for BODE	1
1039	SF-36_Bodily Pain	40.47
1039	SF-36_General Health	33.19
1039	SF-36_Mental Health	49.58
1039	SF-36_Physical Functioning	46.88
1039	SF-36_Role Emotional	55.68
1039	SF-36_Role Physical	51.85
1039	SF-36_Social Functioning	56.4
1039	SF-36_Vitality	51.95
1039	mBODE Index	2
1040	MMRCDS for BODE	1
1040	SF-36_Bodily Pain	54.22
1040	SF-36_General Health	48.22
1040	SF-36_Mental Health	55.12
1040	SF-36_Physical Functioning	50.97
1040	SF-36_Role Emotional	40.54
1040	SF-36_Role Physical	54.24
1040	SF-36_Social Functioning	51.03
1040	SF-36_Vitality	54.95
1040	mBODE Index	2
1041	MMRCDS for BODE	1
1041	SF-36_Bodily Pain	60.88
1041	SF-36_General Health	41.18
1041	SF-36_Mental Health	30.19
1041	SF-36_Physical Functioning	55.07
1041	SF-36_Role Emotional	32.96
1041	SF-36_Role Physical	54.24
1041	SF-36_Social Functioning	40.27
1041	SF-36_Vitality	51.95
1041	mBODE Index	2
1042	MMRCDS for BODE	3
1042	SF-36_Bodily Pain	44.64
1042	SF-36_General Health	26.15
1042	SF-36_Mental Health	38.5
1042	SF-36_Physical Functioning	34.6
1042	SF-36_Role Emotional	48.11
1042	SF-36_Role Physical	35.15
1042	SF-36_Social Functioning	34.89
1042	SF-36_Vitality	36.99
1042	mBODE Index	4
1043	MMRCDS for BODE	1
1043	SF-36_Bodily Pain	54.22
1043	SF-36_General Health	52.92
1043	SF-36_Mental Health	57.89
1043	SF-36_Physical Functioning	50.97
1043	SF-36_Role Emotional	55.68
1043	SF-36_Role Physical	56.62
1043	SF-36_Social Functioning	56.4
1043	SF-36_Vitality	57.94
1043	mBODE Index	3
1044	MMRCDS for BODE	2
1044	SF-36_Bodily Pain	50.05
1044	SF-36_General Health	30.84
1044	SF-36_Mental Health	35.73
1044	SF-36_Physical Functioning	30.8
1044	SF-36_Role Emotional	44.32
1044	SF-36_Role Physical	42.31
1044	SF-36_Social Functioning	40.27
1044	SF-36_Vitality	45.97
1044	mBODE Index	4
1045	MMRCDS for BODE	2
1045	SF-36_Bodily Pain	28.4
1045	SF-36_General Health	28.49
1045	SF-36_Mental Health	19.1
1045	SF-36_Physical Functioning	24.37
1045	SF-36_Role Emotional	14.03
1045	SF-36_Role Physical	20.83
1045	SF-36_Social Functioning	18.76
1045	SF-36_Vitality	36.99
1045	mBODE Index	4
1046	MMRCDS for BODE	0
1046	SF-36_Bodily Pain	60.88
1046	SF-36_General Health	48.22
1046	SF-36_Mental Health	60.66
1046	SF-36_Physical Functioning	55.07
1046	SF-36_Role Emotional	55.68
1046	SF-36_Role Physical	56.62
1046	SF-36_Social Functioning	56.4
1046	SF-36_Vitality	63.93
1046	mBODE Index	2
1047	MMRCDS for BODE	1
1047	SF-36_Bodily Pain	50.05
1047	SF-36_General Health	34.13
1047	SF-36_Mental Health	55.12
1047	SF-36_Physical Functioning	40.74
1047	SF-36_Role Emotional	55.68
1047	SF-36_Role Physical	49.47
1047	SF-36_Social Functioning	56.4
1047	SF-36_Vitality	45.97
1047	mBODE Index	3
1048	MMRCDS for BODE	1
1048	SF-36_Bodily Pain	54.22
1048	SF-36_General Health	36.48
1048	SF-36_Mental Health	46.81
1048	SF-36_Physical Functioning	48.93
1048	SF-36_Role Emotional	32.96
1048	SF-36_Role Physical	54.24
1048	SF-36_Social Functioning	45.65
1048	SF-36_Vitality	45.97
1048	mBODE Index	0
1049	MMRCDS for BODE	1
1049	SF-36_Bodily Pain	60.88
1049	SF-36_General Health	52.92
1049	SF-36_Mental Health	57.89
1049	SF-36_Physical Functioning	50.97
1049	SF-36_Role Emotional	51.89
1049	SF-36_Role Physical	56.62
1049	SF-36_Social Functioning	56.4
1049	SF-36_Vitality	45.97
1049	mBODE Index	3
1050	MMRCDS for BODE	1
1050	SF-36_Bodily Pain	50.05
1050	SF-36_General Health	35.54
1050	SF-36_Mental Health	55.12
1050	SF-36_Physical Functioning	26.41
1050	SF-36_Role Emotional	36.75
1050	SF-36_Role Physical	30.38
1050	SF-36_Social Functioning	34.89
1050	SF-36_Vitality	48.96
1050	mBODE Index	4
1051	MMRCDS for BODE	1
1051	SF-36_Bodily Pain	49.22
1051	SF-36_General Health	41.18
1051	SF-36_Mental Health	49.58
1051	SF-36_Physical Functioning	44.83
1051	SF-36_Role Emotional	55.68
1051	SF-36_Role Physical	37.53
1051	SF-36_Social Functioning	56.4
1051	SF-36_Vitality	54.95
1051	mBODE Index	4
1052	MMRCDS for BODE	1
1052	SF-36_Bodily Pain	36.31
1052	SF-36_General Health	23.8
1052	SF-36_Mental Health	44.04
1052	SF-36_Physical Functioning	34.6
1052	SF-36_Role Emotional	55.68
1052	SF-36_Role Physical	39.92
1052	SF-36_Social Functioning	45.65
1052	SF-36_Vitality	33.99
1052	mBODE Index	2
1053	MMRCDS for BODE	0
1053	SF-36_Bodily Pain	40.47
1053	SF-36_General Health	63.72
1053	SF-36_Mental Health	52.35
1053	SF-36_Physical Functioning	50.97
1053	SF-36_Role Emotional	55.68
1053	SF-36_Role Physical	54.24
1053	SF-36_Social Functioning	56.4
1053	SF-36_Vitality	60.93
1053	mBODE Index	0
1055	MMRCDS for BODE	0
1055	SF-36_Bodily Pain	45.06
1055	SF-36_General Health	48.22
1055	SF-36_Mental Health	55.12
1055	SF-36_Physical Functioning	40.74
1055	SF-36_Role Emotional	48.11
1055	SF-36_Role Physical	47.08
1055	SF-36_Social Functioning	51.03
1055	SF-36_Vitality	54.95
1055	mBODE Index	3
1056	MMRCDS for BODE	1
1056	SF-36_Bodily Pain	60.88
1056	SF-36_General Health	43.53
1056	SF-36_Mental Health	57.89
1056	SF-36_Physical Functioning	53.02
1056	SF-36_Role Emotional	55.68
1056	SF-36_Role Physical	56.62
1056	SF-36_Social Functioning	56.4
1056	SF-36_Vitality	48.96
1056	mBODE Index	0
1057	MMRCDS for BODE	1
1057	SF-36_Bodily Pain	36.31
1057	SF-36_General Health	37.89
1057	SF-36_Mental Health	38.5
1057	SF-36_Physical Functioning	26.41
1057	SF-36_Role Emotional	48.11
1057	SF-36_Role Physical	44.69
1057	SF-36_Social Functioning	45.65
1057	SF-36_Vitality	31
1057	mBODE Index	2
1058	MMRCDS for BODE	1
1058	SF-36_Bodily Pain	60.88
1058	SF-36_General Health	45.87
1058	SF-36_Mental Health	57.89
1058	SF-36_Physical Functioning	50.97
1058	SF-36_Role Emotional	55.68
1058	SF-36_Role Physical	44.69
1058	SF-36_Social Functioning	56.4
1058	SF-36_Vitality	39.98
1058	mBODE Index	1
1059	MMRCDS for BODE	1
1059	SF-36_Bodily Pain	40.89
1059	SF-36_General Health	19.1
1059	SF-36_Mental Health	57.89
1059	SF-36_Physical Functioning	42.79
1059	SF-36_Role Emotional	44.32
1059	SF-36_Role Physical	42.31
1059	SF-36_Social Functioning	51.03
1059	SF-36_Vitality	42.97
1059	mBODE Index	3
1060	MMRCDS for BODE	1
1060	SF-36_Bodily Pain	60.88
1060	SF-36_General Health	38.83
1060	SF-36_Mental Health	52.35
1060	SF-36_Physical Functioning	53.02
1060	SF-36_Role Emotional	55.68
1060	SF-36_Role Physical	54.24
1060	SF-36_Social Functioning	56.4
1060	SF-36_Vitality	60.93
1060	mBODE Index	1
1061	MMRCDS for BODE	1
1061	SF-36_Bodily Pain	60.88
1061	SF-36_General Health	40.24
1061	SF-36_Mental Health	32.96
1061	SF-36_Physical Functioning	53.02
1061	SF-36_Role Emotional	32.96
1061	SF-36_Role Physical	42.31
1061	SF-36_Social Functioning	29.52
1061	SF-36_Vitality	36.99
1061	mBODE Index
1062	MMRCDS for BODE	1
1062	SF-36_Bodily Pain	60.88
1062	SF-36_General Health	55.27
1062	SF-36_Mental Health	55.12
1062	SF-36_Physical Functioning	53.02
1062	SF-36_Role Emotional	55.68
1062	SF-36_Role Physical	56.62
1062	SF-36_Social Functioning	56.4
1062	SF-36_Vitality	57.94
1062	mBODE Index	0
2001	MMRCDS for BODE	0
2001	SF-36_Bodily Pain	54.22
2001	SF-36_General Health	55.27
2001	SF-36_Mental Health	46.81
2001	SF-36_Physical Functioning	57.11
2001	SF-36_Role Emotional	55.68
2001	SF-36_Role Physical	56.62
2001	SF-36_Social Functioning	56.4
2001	SF-36_Vitality	48.96
2001	mBODE Index	0
2002	MMRCDS for BODE	0
2002	SF-36_Bodily Pain	54.22
2002	SF-36_General Health	59.03
2002	SF-36_Mental Health	57.89
2002	SF-36_Physical Functioning	57.11
2002	SF-36_Role Emotional	55.68
2002	SF-36_Role Physical	54.24
2002	SF-36_Social Functioning	56.4
2002	SF-36_Vitality	57.94
2002	mBODE Index	0
2003	MMRCDS for BODE	0
2003	SF-36_Bodily Pain	54.22
2003	SF-36_General Health	52.92
2003	SF-36_Mental Health	46.81
2003	SF-36_Physical Functioning	57.11
2003	SF-36_Role Emotional	55.68
2003	SF-36_Role Physical	56.62
2003	SF-36_Social Functioning	56.4
2003	SF-36_Vitality	48.96
2003	mBODE Index	0
2004	MMRCDS for BODE	0
2004	SF-36_Bodily Pain	54.22
2004	SF-36_General Health	55.27
2004	SF-36_Mental Health	57.89
2004	SF-36_Physical Functioning	55.07
2004	SF-36_Role Emotional	55.68
2004	SF-36_Role Physical	56.62
2004	SF-36_Social Functioning	56.4
2004	SF-36_Vitality	60.93
2004	mBODE Index	1
2005	MMRCDS for BODE	0
2005	SF-36_Bodily Pain	45.06
2005	SF-36_General Health	38.83
2005	SF-36_Mental Health	60.66
2005	SF-36_Physical Functioning	48.93
2005	SF-36_Role Emotional	55.68
2005	SF-36_Role Physical	49.47
2005	SF-36_Social Functioning	56.4
2005	SF-36_Vitality	54.95
2005	mBODE Index	1
2006	MMRCDS for BODE	1
2006	SF-36_Bodily Pain	60.88
2006	SF-36_General Health	50.57
2006	SF-36_Mental Health	27.41
2006	SF-36_Physical Functioning	55.07
2006	SF-36_Role Emotional	55.68
2006	SF-36_Role Physical	56.62
2006	SF-36_Social Functioning	56.4
2006	SF-36_Vitality	45.97
2006	mBODE Index	3
2007	MMRCDS for BODE	2
2007	SF-36_Bodily Pain	36.31
2007	SF-36_General Health	41.18
2007	SF-36_Mental Health	44.04
2007	SF-36_Physical Functioning	42.79
2007	SF-36_Role Emotional	32.96
2007	SF-36_Role Physical	37.53
2007	SF-36_Social Functioning	29.52
2007	SF-36_Vitality	45.97
2007	mBODE Index	2
2008	MMRCDS for BODE	0
2008	SF-36_Bodily Pain	54.22
2008	SF-36_General Health	50.57
2008	SF-36_Mental Health	60.66
2008	SF-36_Physical Functioning	53.02
2008	SF-36_Role Emotional	55.68
2008	SF-36_Role Physical	56.62
2008	SF-36_Social Functioning	56.4
2008	SF-36_Vitality	60.93
2008	mBODE Index	1
2011	MMRCDS for BODE	1
2011	SF-36_Bodily Pain	54.22
2011	SF-36_General Health	34.13
2011	SF-36_Mental Health	30.19
2011	SF-36_Physical Functioning	48.93
2011	SF-36_Role Emotional	29.18
2011	SF-36_Role Physical	49.47
2011	SF-36_Social Functioning	29.52
2011	SF-36_Vitality	39.98
2011	mBODE Index	1
2012	MMRCDS for BODE	0
2012	SF-36_Bodily Pain	49.22
2012	SF-36_General Health	54.33
2012	SF-36_Mental Health	46.81
2012	SF-36_Physical Functioning	57.11
2012	SF-36_Role Emotional	55.68
2012	SF-36_Role Physical	56.62
2012	SF-36_Social Functioning	56.4
2012	SF-36_Vitality	48.96
2012	mBODE Index	2
2013	MMRCDS for BODE	1
2013	SF-36_Bodily Pain	60.88
2013	SF-36_General Health	62.31
2013	SF-36_Mental Health	57.89
2013	SF-36_Physical Functioning	57.11
2013	SF-36_Role Emotional	55.68
2013	SF-36_Role Physical	56.62
2013	SF-36_Social Functioning	56.4
2013	SF-36_Vitality	57.94
2013	mBODE Index	1
2014	MMRCDS for BODE	0
2014	SF-36_Bodily Pain	60.88
2014	SF-36_General Health	55.27
2014	SF-36_Mental Health	52.35
2014	SF-36_Physical Functioning	57.11
2014	SF-36_Role Emotional	55.68
2014	SF-36_Role Physical	56.62
2014	SF-36_Social Functioning	56.4
2014	SF-36_Vitality	54.95
2014	mBODE Index	1
2015	MMRCDS for BODE	0
2015	SF-36_Bodily Pain	45.06
2015	SF-36_General Health	48.22
2015	SF-36_Mental Health	38.5
2015	SF-36_Physical Functioning	46.88
2015	SF-36_Role Emotional	44.32
2015	SF-36_Role Physical	56.62
2015	SF-36_Social Functioning	45.65
2015	SF-36_Vitality	42.97
2015	mBODE Index	1
2016	MMRCDS for BODE	0
2016	SF-36_Bodily Pain	60.88
2016	SF-36_General Health	55.27
2016	SF-36_Mental Health	55.12
2016	SF-36_Physical Functioning	57.11
2016	SF-36_Role Emotional	55.68
2016	SF-36_Role Physical	56.62
2016	SF-36_Social Functioning	56.4
2016	SF-36_Vitality	57.94
2016	mBODE Index	0
2018	MMRCDS for BODE	0
2018	SF-36_Bodily Pain	49.22
2018	SF-36_General Health	50.57
2018	SF-36_Mental Health	60.66
2018	SF-36_Physical Functioning	55.07
2018	SF-36_Role Emotional	55.68
2018	SF-36_Role Physical	56.62
2018	SF-36_Social Functioning	56.4
2018	SF-36_Vitality	57.94
2018	mBODE Index	1
2019	MMRCDS for BODE	0
2019	SF-36_Bodily Pain	60.88
2019	SF-36_General Health	57.62
2019	SF-36_Mental Health	52.35
2019	SF-36_Physical Functioning	57.11
2019	SF-36_Role Emotional	55.68
2019	SF-36_Role Physical	56.62
2019	SF-36_Social Functioning	56.4
2019	SF-36_Vitality	57.94
2019	mBODE Index	1
2020	MMRCDS for BODE	0
2020	SF-36_Bodily Pain	60.88
2020	SF-36_General Health	59.97
2020	SF-36_Mental Health	52.35
2020	SF-36_Physical Functioning	57.11
2020	SF-36_Role Emotional	55.68
2020	SF-36_Role Physical	56.62
2020	SF-36_Social Functioning	56.4
2020	SF-36_Vitality	54.95
2020	mBODE Index	0
2021	MMRCDS for BODE	0
2021	SF-36_Bodily Pain	40.47
2021	SF-36_General Health	59.97
2021	SF-36_Mental Health	32.96
2021	SF-36_Physical Functioning	53.02
2021	SF-36_Role Emotional	51.89
2021	SF-36_Role Physical	56.62
2021	SF-36_Social Functioning	34.89
2021	SF-36_Vitality	45.97
2021	mBODE Index	1
2022	MMRCDS for BODE	0
2022	SF-36_Bodily Pain	36.31
2022	SF-36_General Health	52.92
2022	SF-36_Mental Health	57.89
2022	SF-36_Physical Functioning	50.97
2022	SF-36_Role Emotional	55.68
2022	SF-36_Role Physical	56.62
2022	SF-36_Social Functioning	56.4
2022	SF-36_Vitality	57.94
2022	mBODE Index	1
2023	MMRCDS for BODE	1
2023	SF-36_Bodily Pain	45.06
2023	SF-36_General Health	48.22
2023	SF-36_Mental Health	57.89
2023	SF-36_Physical Functioning	48.93
2023	SF-36_Role Emotional	55.68
2023	SF-36_Role Physical	56.62
2023	SF-36_Social Functioning	51.03
2023	SF-36_Vitality	48.96
2023	mBODE Index	1
2024	MMRCDS for BODE	0
2024	SF-36_Bodily Pain	40.47
2024	SF-36_General Health	45.87
2024	SF-36_Mental Health	49.58
2024	SF-36_Physical Functioning	57.11
2024	SF-36_Role Emotional	55.68
2024	SF-36_Role Physical	56.62
2024	SF-36_Social Functioning	56.4
2024	SF-36_Vitality	51.95
2024	mBODE Index	0
2025	MMRCDS for BODE	0
2025	SF-36_Bodily Pain	52.55
2025	SF-36_General Health	52.92
2025	SF-36_Mental Health	49.58
2025	SF-36_Physical Functioning	57.11
2025	SF-36_Role Emotional	51.89
2025	SF-36_Role Physical	56.62
2025	SF-36_Social Functioning	56.4
2025	SF-36_Vitality	54.95
2025	mBODE Index	1
2026	MMRCDS for BODE	0
2026	SF-36_Bodily Pain	60.88
2026	SF-36_General Health	50.57
2026	SF-36_Mental Health	52.35
2026	SF-36_Physical Functioning	55.07
2026	SF-36_Role Emotional	55.68
2026	SF-36_Role Physical	56.62
2026	SF-36_Social Functioning	56.4
2026	SF-36_Vitality	57.94
2026	mBODE Index	1
2027	MMRCDS for BODE	1
2027	SF-36_Bodily Pain	49.22
2027	SF-36_General Health	45.87
2027	SF-36_Mental Health	49.58
2027	SF-36_Physical Functioning	42.79
2027	SF-36_Role Emotional	55.68
2027	SF-36_Role Physical	54.24
2027	SF-36_Social Functioning	51.03
2027	SF-36_Vitality	33.99
2027	mBODE Index	2
2028	MMRCDS for BODE	0
2028	SF-36_Bodily Pain	60.88
2028	SF-36_General Health	61.38
2028	SF-36_Mental Health	60.66
2028	SF-36_Physical Functioning	57.11
2028	SF-36_Role Emotional	55.68
2028	SF-36_Role Physical	56.62
2028	SF-36_Social Functioning	56.4
2028	SF-36_Vitality	54.95
2028	mBODE Index	3
2029	MMRCDS for BODE	0
2029	SF-36_Bodily Pain	45.06
2029	SF-36_General Health	55.27
2029	SF-36_Mental Health	46.81
2029	SF-36_Physical Functioning	53.02
2029	SF-36_Role Emotional	55.68
2029	SF-36_Role Physical	49.47
2029	SF-36_Social Functioning	56.4
2029	SF-36_Vitality	51.95
2029	mBODE Index	0
2030	MMRCDS for BODE	1
2030	SF-36_Bodily Pain	60.88
2030	SF-36_General Health	59.97
2030	SF-36_Mental Health	60.66
2030	SF-36_Physical Functioning	53.02
2030	SF-36_Role Emotional	55.68
2030	SF-36_Role Physical	56.62
2030	SF-36_Social Functioning	56.4
2030	SF-36_Vitality	63.93
2030	mBODE Index	1
2031	MMRCDS for BODE	1
2031	SF-36_Bodily Pain	60.88
2031	SF-36_General Health	62.31
2031	SF-36_Mental Health	60.66
2031	SF-36_Physical Functioning	53.02
2031	SF-36_Role Emotional	55.68
2031	SF-36_Role Physical	56.62
2031	SF-36_Social Functioning	56.4
2031	SF-36_Vitality	63.93
2031	mBODE Index	1
2032	MMRCDS for BODE	0
2032	SF-36_Bodily Pain	60.88
2032	SF-36_General Health	54.33
2032	SF-36_Mental Health	57.89
2032	SF-36_Physical Functioning	57.11
2032	SF-36_Role Emotional	55.68
2032	SF-36_Role Physical	56.62
2032	SF-36_Social Functioning	56.4
2032	SF-36_Vitality	60.93
2032	mBODE Index	1
2033	MMRCDS for BODE	0
2033	SF-36_Bodily Pain	40.47
2033	SF-36_General Health	45.87
2033	SF-36_Mental Health	52.35
2033	SF-36_Physical Functioning	57.11
2033	SF-36_Role Emotional	55.68
2033	SF-36_Role Physical	56.62
2033	SF-36_Social Functioning	51.03
2033	SF-36_Vitality	42.97
2033	mBODE Index	2
2034	MMRCDS for BODE	0
2034	SF-36_Bodily Pain	45.06
2034	SF-36_General Health	50.57
2034	SF-36_Mental Health	57.89
2034	SF-36_Physical Functioning	55.07
2034	SF-36_Role Emotional	55.68
2034	SF-36_Role Physical	56.62
2034	SF-36_Social Functioning	56.4
2034	SF-36_Vitality	60.93
2034	mBODE Index	1
2035	MMRCDS for BODE	1
2035	SF-36_Bodily Pain	49.22
2035	SF-36_General Health	48.22
2035	SF-36_Mental Health	52.35
2035	SF-36_Physical Functioning	46.88
2035	SF-36_Role Emotional	55.68
2035	SF-36_Role Physical	51.85
2035	SF-36_Social Functioning	56.4
2035	SF-36_Vitality	42.97
2035	mBODE Index	1
2036	MMRCDS for BODE	0
2036	SF-36_Bodily Pain	50.05
2036	SF-36_General Health	38.83
2036	SF-36_Mental Health	44.04
2036	SF-36_Physical Functioning	53.02
2036	SF-36_Role Emotional	48.11
2036	SF-36_Role Physical	54.24
2036	SF-36_Social Functioning	40.27
2036	SF-36_Vitality	45.97
2036	mBODE Index	0
2037	MMRCDS for BODE	0
2037	SF-36_Bodily Pain	54.22
2037	SF-36_General Health	59.97
2037	SF-36_Mental Health	60.66
2037	SF-36_Physical Functioning	57.11
2037	SF-36_Role Emotional	55.68
2037	SF-36_Role Physical	56.62
2037	SF-36_Social Functioning	56.4
2037	SF-36_Vitality	60.93
2037	mBODE Index	0
2038	MMRCDS for BODE	0
2038	SF-36_Bodily Pain	50.05
2038	SF-36_General Health	43.53
2038	SF-36_Mental Health	55.12
2038	SF-36_Physical Functioning	55.07
2038	SF-36_Role Emotional	55.68
2038	SF-36_Role Physical	56.62
2038	SF-36_Social Functioning	56.4
2038	SF-36_Vitality	51.95
2038	mBODE Index	2
2039	MMRCDS for BODE	0
2039	SF-36_Bodily Pain	54.22
2039	SF-36_General Health	55.27
2039	SF-36_Mental Health	52.35
2039	SF-36_Physical Functioning	53.02
2039	SF-36_Role Emotional	55.68
2039	SF-36_Role Physical	56.62
2039	SF-36_Social Functioning	56.4
2039	SF-36_Vitality	57.94
2039	mBODE Index	1
2040	MMRCDS for BODE	0
2040	SF-36_Bodily Pain	60.88
2040	SF-36_General Health	57.62
2040	SF-36_Mental Health	57.89
2040	SF-36_Physical Functioning	57.11
2040	SF-36_Role Emotional	55.68
2040	SF-36_Role Physical	56.62
2040	SF-36_Social Functioning	56.4
2040	SF-36_Vitality	63.93
2040	mBODE Index	1
2041	MMRCDS for BODE	0
2041	SF-36_Bodily Pain	44.64
2041	SF-36_General Health	59.97
2041	SF-36_Mental Health	60.66
2041	SF-36_Physical Functioning	40.74
2041	SF-36_Role Emotional	55.68
2041	SF-36_Role Physical	56.62
2041	SF-36_Social Functioning	56.4
2041	SF-36_Vitality	63.93
2041	mBODE Index	0
2042	MMRCDS for BODE	0
2042	SF-36_Bodily Pain	54.22
2042	SF-36_General Health	52.92
2042	SF-36_Mental Health	55.12
2042	SF-36_Physical Functioning	55.07
2042	SF-36_Role Emotional	55.68
2042	SF-36_Role Physical	56.62
2042	SF-36_Social Functioning	56.4
2042	SF-36_Vitality	48.96
2042	mBODE Index	1
2043	MMRCDS for BODE	1
2043	SF-36_Bodily Pain	50.05
2043	SF-36_General Health	41.18
2043	SF-36_Mental Health	27.41
2043	SF-36_Physical Functioning	44.83
2043	SF-36_Role Emotional	32.96
2043	SF-36_Role Physical	27.99
2043	SF-36_Social Functioning	34.89
2043	SF-36_Vitality	28.01
2043	mBODE Index	2
2044	MMRCDS for BODE	0
2044	SF-36_Bodily Pain	50.05
2044	SF-36_General Health	55.27
2044	SF-36_Mental Health	52.35
2044	SF-36_Physical Functioning	57.11
2044	SF-36_Role Emotional	44.32
2044	SF-36_Role Physical	56.62
2044	SF-36_Social Functioning	45.65
2044	SF-36_Vitality	57.94
2044	mBODE Index	1
2045	MMRCDS for BODE	0
2045	SF-36_Bodily Pain	49.22
2045	SF-36_General Health	52.92
2045	SF-36_Mental Health	60.66
2045	SF-36_Physical Functioning	50.97
2045	SF-36_Role Emotional	55.68
2045	SF-36_Role Physical	56.62
2045	SF-36_Social Functioning	56.4
2045	SF-36_Vitality	63.93
2045	mBODE Index	1
2046	MMRCDS for BODE	0
2046	SF-36_Bodily Pain	60.88
2046	SF-36_General Health	50.57
2046	SF-36_Mental Health	55.12
2046	SF-36_Physical Functioning	57.11
2046	SF-36_Role Emotional	55.68
2046	SF-36_Role Physical	56.62
2046	SF-36_Social Functioning	56.4
2046	SF-36_Vitality	60.93
2046	mBODE Index	0
2047	MMRCDS for BODE	0
2047	SF-36_Bodily Pain	54.22
2047	SF-36_General Health	57.62
2047	SF-36_Mental Health	60.66
2047	SF-36_Physical Functioning	53.02
2047	SF-36_Role Emotional	55.68
2047	SF-36_Role Physical	56.62
2047	SF-36_Social Functioning	56.4
2047	SF-36_Vitality	54.95
2047	mBODE Index	1
2048	MMRCDS for BODE	0
2048	SF-36_Bodily Pain	60.88
2048	SF-36_General Health	50.57
2048	SF-36_Mental Health	57.89
2048	SF-36_Physical Functioning	57.11
2048	SF-36_Role Emotional	55.68
2048	SF-36_Role Physical	56.62
2048	SF-36_Social Functioning	56.4
2048	SF-36_Vitality	60.93
2048	mBODE Index	0
2049	MMRCDS for BODE	0
2049	SF-36_Bodily Pain	50.05
2049	SF-36_General Health	45.87
2049	SF-36_Mental Health	44.04
2049	SF-36_Physical Functioning	48.93
2049	SF-36_Role Emotional	55.68
2049	SF-36_Role Physical	56.62
2049	SF-36_Social Functioning	56.4
2049	SF-36_Vitality	51.95
2049	mBODE Index	0
2050	MMRCDS for BODE	0
2050	SF-36_Bodily Pain	36.31
2050	SF-36_General Health	44.93
2050	SF-36_Mental Health	55.12
2050	SF-36_Physical Functioning	46.88
2050	SF-36_Role Emotional	55.68
2050	SF-36_Role Physical	49.47
2050	SF-36_Social Functioning	56.4
2050	SF-36_Vitality	57.94
2050	mBODE Index	1
2051	MMRCDS for BODE	0
2051	SF-36_Bodily Pain	54.22
2051	SF-36_General Health	55.27
2051	SF-36_Mental Health	60.66
2051	SF-36_Physical Functioning	57.11
2051	SF-36_Role Emotional	55.68
2051	SF-36_Role Physical	54.24
2051	SF-36_Social Functioning	56.4
2051	SF-36_Vitality	63.93
2051	mBODE Index	1
2052	MMRCDS for BODE	0
2052	SF-36_Bodily Pain	50.05
2052	SF-36_General Health	48.22
2052	SF-36_Mental Health	52.35
2052	SF-36_Physical Functioning	57.11
2052	SF-36_Role Emotional	51.89
2052	SF-36_Role Physical	37.53
2052	SF-36_Social Functioning	56.4
2052	SF-36_Vitality	57.94
2052	mBODE Index	1
2054	MMRCDS for BODE	0
2054	SF-36_Bodily Pain	49.22
2054	SF-36_General Health	55.27
2054	SF-36_Mental Health	46.81
2054	SF-36_Physical Functioning	55.07
2054	SF-36_Role Emotional	55.68
2054	SF-36_Role Physical	56.62
2054	SF-36_Social Functioning	51.03
2054	SF-36_Vitality	48.96
2054	mBODE Index	2
2055	MMRCDS for BODE	0
2055	SF-36_Bodily Pain	36.31
2055	SF-36_General Health	34.13
2055	SF-36_Mental Health	41.27
2055	SF-36_Physical Functioning	46.88
2055	SF-36_Role Emotional	55.68
2055	SF-36_Role Physical	47.08
2055	SF-36_Social Functioning	56.4
2055	SF-36_Vitality	36.99
2055	mBODE Index	2
2056	MMRCDS for BODE	0
2056	SF-36_Bodily Pain	60.88
2056	SF-36_General Health	57.62
2056	SF-36_Mental Health	57.89
2056	SF-36_Physical Functioning	50.97
2056	SF-36_Role Emotional	55.68
2056	SF-36_Role Physical	56.62
2056	SF-36_Social Functioning	56.4
2056	SF-36_Vitality	60.93
2056	mBODE Index	1
2057	MMRCDS for BODE	0
2057	SF-36_Bodily Pain	50.05
2057	SF-36_General Health	50.57
2057	SF-36_Mental Health	52.35
2057	SF-36_Physical Functioning	55.07
2057	SF-36_Role Emotional	55.68
2057	SF-36_Role Physical	56.62
2057	SF-36_Social Functioning	56.4
2057	SF-36_Vitality	54.95
2057	mBODE Index	0
2058	MMRCDS for BODE
2058	SF-36_Bodily Pain	45.06
2058	SF-36_General Health	52.92
2058	SF-36_Mental Health	57.89
2058	SF-36_Physical Functioning	57.11
2058	SF-36_Role Emotional	55.68
2058	SF-36_Role Physical	56.62
2058	SF-36_Social Functioning	56.4
2058	SF-36_Vitality	39.98
2058	mBODE Index
2059	MMRCDS for BODE	0
2059	SF-36_Bodily Pain	54.22
2059	SF-36_General Health	45.87
2059	SF-36_Mental Health	55.12
2059	SF-36_Physical Functioning	53.02
2059	SF-36_Role Emotional	55.68
2059	SF-36_Role Physical	49.47
2059	SF-36_Social Functioning	40.27
2059	SF-36_Vitality	45.97
2059	mBODE Index	0
2060	MMRCDS for BODE	0
2060	SF-36_Bodily Pain	28.4
2060	SF-36_General Health	45.87
2060	SF-36_Mental Health	41.27
2060	SF-36_Physical Functioning	46.88
2060	SF-36_Role Emotional	48.11
2060	SF-36_Role Physical	56.62
2060	SF-36_Social Functioning	56.4
2060	SF-36_Vitality	22.02
2060	mBODE Index	3
2061	MMRCDS for BODE	0
2061	SF-36_Bodily Pain	54.22
2061	SF-36_General Health	45.87
2061	SF-36_Mental Health	57.89
2061	SF-36_Physical Functioning	53.02
2061	SF-36_Role Emotional	55.68
2061	SF-36_Role Physical	56.62
2061	SF-36_Social Functioning	56.4
2061	SF-36_Vitality	57.94
2061	mBODE Index	3
2062	MMRCDS for BODE	0
2062	SF-36_Bodily Pain	54.22
2062	SF-36_General Health	45.87
2062	SF-36_Mental Health	44.04
2062	SF-36_Physical Functioning	50.97
2062	SF-36_Role Emotional	40.54
2062	SF-36_Role Physical	47.08
2062	SF-36_Social Functioning	56.4
2062	SF-36_Vitality	48.96
2062	mBODE Index	1
2063	MMRCDS for BODE	0
2063	SF-36_Bodily Pain	45.06
2063	SF-36_General Health	48.22
2063	SF-36_Mental Health	49.58
2063	SF-36_Physical Functioning	50.97
2063	SF-36_Role Emotional	55.68
2063	SF-36_Role Physical	56.62
2063	SF-36_Social Functioning	56.4
2063	SF-36_Vitality	57.94
2063	mBODE Index	3
2064	MMRCDS for BODE	0
2064	SF-36_Bodily Pain	54.22
2064	SF-36_General Health	54.33
2064	SF-36_Mental Health	63.43
2064	SF-36_Physical Functioning	53.02
2064	SF-36_Role Emotional	55.68
2064	SF-36_Role Physical	56.62
2064	SF-36_Social Functioning	56.4
2064	SF-36_Vitality	66.92
2064	mBODE Index	1
3001	MMRCDS for BODE	0
3001	SF-36_Bodily Pain	60.88
3001	SF-36_General Health	48.22
3001	SF-36_Mental Health	44.04
3001	SF-36_Physical Functioning	53.02
3001	SF-36_Role Emotional	51.89
3001	SF-36_Role Physical	56.62
3001	SF-36_Social Functioning	56.4
3001	SF-36_Vitality	48.96
3001	mBODE Index	1
3002	MMRCDS for BODE	0
3002	SF-36_Bodily Pain	40.47
3002	SF-36_General Health	57.62
3002	SF-36_Mental Health	49.58
3002	SF-36_Physical Functioning	53.02
3002	SF-36_Role Emotional	48.11
3002	SF-36_Role Physical	56.62
3002	SF-36_Social Functioning	40.27
3002	SF-36_Vitality	57.94
3002	mBODE Index	1
3003	MMRCDS for BODE	0
3003	SF-36_Bodily Pain	54.22
3003	SF-36_General Health	55.27
3003	SF-36_Mental Health	24.64
3003	SF-36_Physical Functioning	57.11
3003	SF-36_Role Emotional	55.68
3003	SF-36_Role Physical	56.62
3003	SF-36_Social Functioning	56.4
3003	SF-36_Vitality	60.93
3003	mBODE Index	0
3004	MMRCDS for BODE	0
3004	SF-36_Bodily Pain	45.06
3004	SF-36_General Health	41.18
3004	SF-36_Mental Health	49.58
3004	SF-36_Physical Functioning	53.02
3004	SF-36_Role Emotional	55.68
3004	SF-36_Role Physical	56.62
3004	SF-36_Social Functioning	51.03
3004	SF-36_Vitality	45.97
3004	mBODE Index	0
3005	MMRCDS for BODE	0
3005	SF-36_Bodily Pain	45.06
3005	SF-36_General Health	50.57
3005	SF-36_Mental Health	60.66
3005	SF-36_Physical Functioning	53.02
3005	SF-36_Role Emotional	55.68
3005	SF-36_Role Physical	54.24
3005	SF-36_Social Functioning	51.03
3005	SF-36_Vitality	54.95
3005	mBODE Index
3006	MMRCDS for BODE	0
3006	SF-36_Bodily Pain	50.05
3006	SF-36_General Health	52.92
3006	SF-36_Mental Health	55.12
3006	SF-36_Physical Functioning	50.97
3006	SF-36_Role Emotional	55.68
3006	SF-36_Role Physical	54.24
3006	SF-36_Social Functioning	56.4
3006	SF-36_Vitality	48.96
3006	mBODE Index	0
3007	MMRCDS for BODE	0
3007	SF-36_Bodily Pain	45.06
3007	SF-36_General Health	55.27
3007	SF-36_Mental Health	52.35
3007	SF-36_Physical Functioning	50.97
3007	SF-36_Role Emotional	55.68
3007	SF-36_Role Physical	56.62
3007	SF-36_Social Functioning	56.4
3007	SF-36_Vitality	57.94
3007	mBODE Index	2
3008	MMRCDS for BODE	1
3008	SF-36_Bodily Pain	60.88
3008	SF-36_General Health	55.27
3008	SF-36_Mental Health	60.66
3008	SF-36_Physical Functioning	57.11
3008	SF-36_Role Emotional	55.68
3008	SF-36_Role Physical	56.62
3008	SF-36_Social Functioning	56.4
3008	SF-36_Vitality	60.93
3008	mBODE Index	1
3009	MMRCDS for BODE	0
3009	SF-36_Bodily Pain	36.31
3009	SF-36_General Health	26.15
3009	SF-36_Mental Health	52.35
3009	SF-36_Physical Functioning	50.97
3009	SF-36_Role Emotional	48.11
3009	SF-36_Role Physical	42.31
3009	SF-36_Social Functioning	45.65
3009	SF-36_Vitality	42.97
3009	mBODE Index	1
3010	MMRCDS for BODE	0
3010	SF-36_Bodily Pain	60.88
3010	SF-36_General Health	41.18
3010	SF-36_Mental Health	38.5
3010	SF-36_Physical Functioning	57.11
3010	SF-36_Role Emotional	36.75
3010	SF-36_Role Physical	56.62
3010	SF-36_Social Functioning	34.89
3010	SF-36_Vitality	48.96
3010	mBODE Index	1
3011	MMRCDS for BODE	0
3011	SF-36_Bodily Pain	50.05
3011	SF-36_General Health	57.62
3011	SF-36_Mental Health	57.89
3011	SF-36_Physical Functioning	53.02
3011	SF-36_Role Emotional	55.68
3011	SF-36_Role Physical	56.62
3011	SF-36_Social Functioning	56.4
3011	SF-36_Vitality	51.95
3011	mBODE Index	0
3012	MMRCDS for BODE	0
3012	SF-36_Bodily Pain	60.88
3012	SF-36_General Health	52.92
3012	SF-36_Mental Health	52.35
3012	SF-36_Physical Functioning	57.11
3012	SF-36_Role Emotional	55.68
3012	SF-36_Role Physical	56.62
3012	SF-36_Social Functioning	56.4
3012	SF-36_Vitality	57.94
3012	mBODE Index	1
3013	MMRCDS for BODE	0
3013	SF-36_Bodily Pain	54.22
3013	SF-36_General Health	50.57
3013	SF-36_Mental Health	49.58
3013	SF-36_Physical Functioning	57.11
3013	SF-36_Role Emotional	55.68
3013	SF-36_Role Physical	56.62
3013	SF-36_Social Functioning	56.4
3013	SF-36_Vitality	60.93
3013	mBODE Index	2
3014	MMRCDS for BODE	1
3014	SF-36_Bodily Pain	60.88
3014	SF-36_General Health	48.22
3014	SF-36_Mental Health	52.35
3014	SF-36_Physical Functioning	57.11
3014	SF-36_Role Emotional	55.68
3014	SF-36_Role Physical	56.62
3014	SF-36_Social Functioning	56.4
3014	SF-36_Vitality	60.93
3014	mBODE Index	0
3015	MMRCDS for BODE	1
3015	SF-36_Bodily Pain	54.22
3015	SF-36_General Health	45.87
3015	SF-36_Mental Health	55.12
3015	SF-36_Physical Functioning	48.93
3015	SF-36_Role Emotional	55.68
3015	SF-36_Role Physical	56.62
3015	SF-36_Social Functioning	56.4
3015	SF-36_Vitality	51.95
3015	mBODE Index	1
3016	MMRCDS for BODE	1
3016	SF-36_Bodily Pain	50.05
3016	SF-36_General Health	43.53
3016	SF-36_Mental Health	57.89
3016	SF-36_Physical Functioning	55.07
3016	SF-36_Role Emotional	55.68
3016	SF-36_Role Physical	56.62
3016	SF-36_Social Functioning	56.4
3016	SF-36_Vitality	57.94
3016	mBODE Index	0
3017	MMRCDS for BODE	0
3017	SF-36_Bodily Pain	54.22
3017	SF-36_General Health	42.59
3017	SF-36_Mental Health	57.89
3017	SF-36_Physical Functioning	50.97
3017	SF-36_Role Emotional	55.68
3017	SF-36_Role Physical	56.62
3017	SF-36_Social Functioning	56.4
3017	SF-36_Vitality	48.96
3017	mBODE Index	1
3018	MMRCDS for BODE	1
3018	SF-36_Bodily Pain	45.06
3018	SF-36_General Health	44.93
3018	SF-36_Mental Health	41.27
3018	SF-36_Physical Functioning	55.07
3018	SF-36_Role Emotional	32.96
3018	SF-36_Role Physical	42.31
3018	SF-36_Social Functioning	40.27
3018	SF-36_Vitality	42.97
3018	mBODE Index	1
3019	MMRCDS for BODE	0
3019	SF-36_Bodily Pain	50.05
3019	SF-36_General Health	48.22
3019	SF-36_Mental Health	57.89
3019	SF-36_Physical Functioning	48.93
3019	SF-36_Role Emotional	55.68
3019	SF-36_Role Physical	54.24
3019	SF-36_Social Functioning	56.4
3019	SF-36_Vitality	51.95
3019	mBODE Index	2
3020	MMRCDS for BODE	1
3020	SF-36_Bodily Pain	54.22
3020	SF-36_General Health	52.92
3020	SF-36_Mental Health	44.04
3020	SF-36_Physical Functioning	57.11
3020	SF-36_Role Emotional	55.68
3020	SF-36_Role Physical	56.62
3020	SF-36_Social Functioning	56.4
3020	SF-36_Vitality	60.93
3020	mBODE Index	1
3021	MMRCDS for BODE	1
3021	SF-36_Bodily Pain	24.23
3021	SF-36_General Health	41.18
3021	SF-36_Mental Health	30.19
3021	SF-36_Physical Functioning	28.46
3021	SF-36_Role Emotional	10.25
3021	SF-36_Role Physical	18.45
3021	SF-36_Social Functioning	24.14
3021	SF-36_Vitality	51.95
3021	mBODE Index	2
3022	MMRCDS for BODE	2
3022	SF-36_Bodily Pain	40.47
3022	SF-36_General Health	45.87
3022	SF-36_Mental Health	52.35
3022	SF-36_Physical Functioning	53.02
3022	SF-36_Role Emotional	55.68
3022	SF-36_Role Physical	47.08
3022	SF-36_Social Functioning	45.65
3022	SF-36_Vitality	51.95
3022	mBODE Index	2
3023	MMRCDS for BODE	0
3023	SF-36_Bodily Pain	49.22
3023	SF-36_General Health	41.18
3023	SF-36_Mental Health	49.58
3023	SF-36_Physical Functioning	42.79
3023	SF-36_Role Emotional	51.89
3023	SF-36_Role Physical	42.31
3023	SF-36_Social Functioning	51.03
3023	SF-36_Vitality	57.94
3023	mBODE Index	2
3024	MMRCDS for BODE	1
3024	SF-36_Bodily Pain	40.89
3024	SF-36_General Health	55.27
3024	SF-36_Mental Health	52.35
3024	SF-36_Physical Functioning	55.07
3024	SF-36_Role Emotional	51.89
3024	SF-36_Role Physical	56.62
3024	SF-36_Social Functioning	56.4
3024	SF-36_Vitality	60.93
3024	mBODE Index	0
3025	MMRCDS for BODE	1
3025	SF-36_Bodily Pain	50.05
3025	SF-36_General Health	43.53
3025	SF-36_Mental Health	52.35
3025	SF-36_Physical Functioning	53.02
3025	SF-36_Role Emotional	44.32
3025	SF-36_Role Physical	51.85
3025	SF-36_Social Functioning	56.4
3025	SF-36_Vitality	45.97
3025	mBODE Index	1
3026	MMRCDS for BODE	1
3026	SF-36_Bodily Pain	60.88
3026	SF-36_General Health	52.92
3026	SF-36_Mental Health	49.58
3026	SF-36_Physical Functioning	53.02
3026	SF-36_Role Emotional	55.68
3026	SF-36_Role Physical	56.62
3026	SF-36_Social Functioning	56.4
3026	SF-36_Vitality	45.97
3026	mBODE Index	2
3028	MMRCDS for BODE	1
3028	SF-36_Bodily Pain	40.47
3028	SF-36_General Health	29.43
3028	SF-36_Mental Health	55.12
3028	SF-36_Physical Functioning	38.69
3028	SF-36_Role Emotional	55.68
3028	SF-36_Role Physical	54.24
3028	SF-36_Social Functioning	51.03
3028	SF-36_Vitality	36.99
3028	mBODE Index	2
3029	MMRCDS for BODE	1
3029	SF-36_Bodily Pain	50.05
3029	SF-36_General Health	45.87
3029	SF-36_Mental Health	55.12
3029	SF-36_Physical Functioning	55.07
3029	SF-36_Role Emotional	55.68
3029	SF-36_Role Physical	56.62
3029	SF-36_Social Functioning	56.4
3029	SF-36_Vitality	51.95
3029	mBODE Index	2
3030	MMRCDS for BODE	1
3030	SF-36_Bodily Pain	60.88
3030	SF-36_General Health	59.97
3030	SF-36_Mental Health	57.89
3030	SF-36_Physical Functioning	53.02
3030	SF-36_Role Emotional	55.68
3030	SF-36_Role Physical	44.69
3030	SF-36_Social Functioning	56.4
3030	SF-36_Vitality	48.96
3030	mBODE Index	1
3031	MMRCDS for BODE	0
3031	SF-36_Bodily Pain	54.22
3031	SF-36_General Health	50.57
3031	SF-36_Mental Health	49.58
3031	SF-36_Physical Functioning	50.97
3031	SF-36_Role Emotional	48.11
3031	SF-36_Role Physical	54.24
3031	SF-36_Social Functioning	51.03
3031	SF-36_Vitality	48.96
3031	mBODE Index	2
3032	MMRCDS for BODE	0
3032	SF-36_Bodily Pain	60.88
3032	SF-36_General Health	63.72
3032	SF-36_Mental Health	60.66
3032	SF-36_Physical Functioning	40.74
3032	SF-36_Role Emotional	55.68
3032	SF-36_Role Physical	56.62
3032	SF-36_Social Functioning	56.4
3032	SF-36_Vitality	54.95
3032	mBODE Index	2
3033	MMRCDS for BODE	0
3033	SF-36_Bodily Pain	60.88
3033	SF-36_General Health	55.27
3033	SF-36_Mental Health	60.66
3033	SF-36_Physical Functioning	48.93
3033	SF-36_Role Emotional	55.68
3033	SF-36_Role Physical	56.62
3033	SF-36_Social Functioning	56.4
3033	SF-36_Vitality	60.93
3033	mBODE Index	2
3034	MMRCDS for BODE	1
3034	SF-36_Bodily Pain	54.22
3034	SF-36_General Health	59.97
3034	SF-36_Mental Health	55.12
3034	SF-36_Physical Functioning	55.07
3034	SF-36_Role Emotional	51.89
3034	SF-36_Role Physical	54.24
3034	SF-36_Social Functioning	56.4
3034	SF-36_Vitality	57.94
3034	mBODE Index	1
3035	MMRCDS for BODE	1
3035	SF-36_Bodily Pain	32.14
3035	SF-36_General Health	48.22
3035	SF-36_Mental Health	46.81
3035	SF-36_Physical Functioning	30.51
3035	SF-36_Role Emotional	32.96
3035	SF-36_Role Physical	37.53
3035	SF-36_Social Functioning	34.89
3035	SF-36_Vitality	39.98
3035	mBODE Index	3
3036	MMRCDS for BODE	1
3036	SF-36_Bodily Pain	28.4
3036	SF-36_General Health	36.48
3036	SF-36_Mental Health	55.12
3036	SF-36_Physical Functioning	50.97
3036	SF-36_Role Emotional	40.54
3036	SF-36_Role Physical	44.69
3036	SF-36_Social Functioning	51.03
3036	SF-36_Vitality	51.95
3036	mBODE Index	1
3037	MMRCDS for BODE	0
3037	SF-36_Bodily Pain	60.88
3037	SF-36_General Health	57.62
3037	SF-36_Mental Health	49.58
3037	SF-36_Physical Functioning	57.11
3037	SF-36_Role Emotional	55.68
3037	SF-36_Role Physical	56.62
3037	SF-36_Social Functioning	45.65
3037	SF-36_Vitality	54.95
3037	mBODE Index	1
3039	MMRCDS for BODE	0
3039	SF-36_Bodily Pain	54.22
3039	SF-36_General Health	50.57
3039	SF-36_Mental Health	57.89
3039	SF-36_Physical Functioning	53.02
3039	SF-36_Role Emotional	55.68
3039	SF-36_Role Physical	56.62
3039	SF-36_Social Functioning	56.4
3039	SF-36_Vitality	54.95
3039	mBODE Index	0
3040	MMRCDS for BODE	0
3040	SF-36_Bodily Pain	60.88
3040	SF-36_General Health	59.97
3040	SF-36_Mental Health	52.35
3040	SF-36_Physical Functioning	57.11
3040	SF-36_Role Emotional	55.68
3040	SF-36_Role Physical	56.62
3040	SF-36_Social Functioning	56.4
3040	SF-36_Vitality	57.94
3040	mBODE Index	1
3041	MMRCDS for BODE	2
3041	SF-36_Bodily Pain	54.22
3041	SF-36_General Health	52.92
3041	SF-36_Mental Health	52.35
3041	SF-36_Physical Functioning	53.02
3041	SF-36_Role Emotional	51.89
3041	SF-36_Role Physical	56.62
3041	SF-36_Social Functioning	51.03
3041	SF-36_Vitality	54.95
3041	mBODE Index	2
3042	MMRCDS for BODE	0
3042	SF-36_Bodily Pain	60.88
3042	SF-36_General Health	48.22
3042	SF-36_Mental Health	38.5
3042	SF-36_Physical Functioning	46.88
3042	SF-36_Role Emotional	48.11
3042	SF-36_Role Physical	56.62
3042	SF-36_Social Functioning	56.4
3042	SF-36_Vitality	45.97
3042	mBODE Index	3
3043	MMRCDS for BODE	0
3043	SF-36_Bodily Pain	54.22
3043	SF-36_General Health	52.92
3043	SF-36_Mental Health	44.04
3043	SF-36_Physical Functioning	55.07
3043	SF-36_Role Emotional	55.68
3043	SF-36_Role Physical	56.62
3043	SF-36_Social Functioning	51.03
3043	SF-36_Vitality	57.94
3043	mBODE Index	0
3045	MMRCDS for BODE	1
3045	SF-36_Bodily Pain	60.88
3045	SF-36_General Health	36.48
3045	SF-36_Mental Health	52.35
3045	SF-36_Physical Functioning	48.93
3045	SF-36_Role Emotional	51.89
3045	SF-36_Role Physical	47.08
3045	SF-36_Social Functioning	51.03
3045	SF-36_Vitality	48.96
3045	mBODE Index	2
3046	MMRCDS for BODE	1
3046	SF-36_Bodily Pain	45.06
3046	SF-36_General Health	47.28
3046	SF-36_Mental Health	49.58
3046	SF-36_Physical Functioning	48.93
3046	SF-36_Role Emotional	44.32
3046	SF-36_Role Physical	56.62
3046	SF-36_Social Functioning	51.03
3046	SF-36_Vitality	51.95
3046	mBODE Index	2
3047	MMRCDS for BODE	0
3047	SF-36_Bodily Pain	60.88
3047	SF-36_General Health	62.31
3047	SF-36_Mental Health	63.43
3047	SF-36_Physical Functioning	57.11
3047	SF-36_Role Emotional	55.68
3047	SF-36_Role Physical	56.62
3047	SF-36_Social Functioning	56.4
3047	SF-36_Vitality	60.93
3047	mBODE Index	1
3049	MMRCDS for BODE	0
3049	SF-36_Bodily Pain	60.88
3049	SF-36_General Health	45.87
3049	SF-36_Mental Health	52.35
3049	SF-36_Physical Functioning	50.97
3049	SF-36_Role Emotional	44.32
3049	SF-36_Role Physical	56.62
3049	SF-36_Social Functioning	56.4
3049	SF-36_Vitality	42.97
3049	mBODE Index	0
3050	MMRCDS for BODE	1
3050	SF-36_Bodily Pain	60.88
3050	SF-36_General Health	50.57
3050	SF-36_Mental Health	32.96
3050	SF-36_Physical Functioning	57.11
3050	SF-36_Role Emotional	32.96
3050	SF-36_Role Physical	56.62
3050	SF-36_Social Functioning	40.27
3050	SF-36_Vitality	39.98
3050	mBODE Index	1
3051	MMRCDS for BODE	1
3051	SF-36_Bodily Pain	54.22
3051	SF-36_General Health	57.62
3051	SF-36_Mental Health	55.12
3051	SF-36_Physical Functioning	55.07
3051	SF-36_Role Emotional	55.68
3051	SF-36_Role Physical	51.85
3051	SF-36_Social Functioning	56.4
3051	SF-36_Vitality	48.96
3051	mBODE Index	2
3052	MMRCDS for BODE	0
3052	SF-36_Bodily Pain	60.88
3052	SF-36_General Health	45.87
3052	SF-36_Mental Health	57.89
3052	SF-36_Physical Functioning	55.07
3052	SF-36_Role Emotional	55.68
3052	SF-36_Role Physical	56.62
3052	SF-36_Social Functioning	56.4
3052	SF-36_Vitality	45.97
3052	mBODE Index	2
3053	MMRCDS for BODE	0
3053	SF-36_Bodily Pain	54.22
3053	SF-36_General Health	48.22
3053	SF-36_Mental Health	55.12
3053	SF-36_Physical Functioning	46.88
3053	SF-36_Role Emotional	55.68
3053	SF-36_Role Physical	47.08
3053	SF-36_Social Functioning	56.4
3053	SF-36_Vitality	51.95
3053	mBODE Index	2
3054	MMRCDS for BODE	0
3054	SF-36_Bodily Pain	45.06
3054	SF-36_General Health	30.84
3054	SF-36_Mental Health	24.64
3054	SF-36_Physical Functioning	50.97
3054	SF-36_Role Emotional	25.39
3054	SF-36_Role Physical	37.53
3054	SF-36_Social Functioning	34.89
3054	SF-36_Vitality	31
3054	mBODE Index	1
3055	MMRCDS for BODE	1
3055	SF-36_Bodily Pain	45.06
3055	SF-36_General Health	50.57
3055	SF-36_Mental Health	55.12
3055	SF-36_Physical Functioning	48.93
3055	SF-36_Role Emotional	55.68
3055	SF-36_Role Physical	49.47
3055	SF-36_Social Functioning	56.4
3055	SF-36_Vitality	42.97
3055	mBODE Index	0
3056	MMRCDS for BODE	0
3056	SF-36_Bodily Pain	54.22
3056	SF-36_General Health	59.03
3056	SF-36_Mental Health	49.58
3056	SF-36_Physical Functioning	55.07
3056	SF-36_Role Emotional	55.68
3056	SF-36_Role Physical	56.62
3056	SF-36_Social Functioning	56.4
3056	SF-36_Vitality	57.94
3056	mBODE Index	2
3058	MMRCDS for BODE	0
3058	SF-36_Bodily Pain	60.88
3058	SF-36_General Health	52.92
3058	SF-36_Mental Health	46.81
3058	SF-36_Physical Functioning	50.97
3058	SF-36_Role Emotional	55.68
3058	SF-36_Role Physical	56.62
3058	SF-36_Social Functioning	45.65
3058	SF-36_Vitality	45.97
3058	mBODE Index	2
3059	MMRCDS for BODE	0
3059	SF-36_Bodily Pain	60.88
3059	SF-36_General Health	55.27
3059	SF-36_Mental Health	32.96
3059	SF-36_Physical Functioning	55.07
3059	SF-36_Role Emotional	51.89
3059	SF-36_Role Physical	56.62
3059	SF-36_Social Functioning	56.4
3059	SF-36_Vitality	42.97
3059	mBODE Index	2
3060	MMRCDS for BODE	0
3060	SF-36_Bodily Pain	60.88
3060	SF-36_General Health	48.22
3060	SF-36_Mental Health	46.81
3060	SF-36_Physical Functioning	55.07
3060	SF-36_Role Emotional	55.68
3060	SF-36_Role Physical	56.62
3060	SF-36_Social Functioning	56.4
3060	SF-36_Vitality	54.95
3060	mBODE Index	0
3061	MMRCDS for BODE	0
3061	SF-36_Bodily Pain	36.31
3061	SF-36_General Health	63.72
3061	SF-36_Mental Health	57.89
3061	SF-36_Physical Functioning	48.93
3061	SF-36_Role Emotional	51.89
3061	SF-36_Role Physical	54.24
3061	SF-36_Social Functioning	56.4
3061	SF-36_Vitality	57.94
3061	mBODE Index	2
3062	MMRCDS for BODE	0
3062	SF-36_Bodily Pain	45.06
3062	SF-36_General Health	50.57
3062	SF-36_Mental Health	49.58
3062	SF-36_Physical Functioning	48.93
3062	SF-36_Role Emotional	55.68
3062	SF-36_Role Physical	56.62
3062	SF-36_Social Functioning	56.4
3062	SF-36_Vitality	45.97
3062	mBODE Index	0
3063	MMRCDS for BODE	0
3063	SF-36_Bodily Pain	60.88
3063	SF-36_General Health	55.27
3063	SF-36_Mental Health	60.66
3063	SF-36_Physical Functioning	57.11
3063	SF-36_Role Emotional	55.68
3063	SF-36_Role Physical	56.62
3063	SF-36_Social Functioning	56.4
3063	SF-36_Vitality	57.94
3063	mBODE Index	2
3064	MMRCDS for BODE	0
3064	SF-36_Bodily Pain	60.88
3064	SF-36_General Health	48.22
3064	SF-36_Mental Health	49.58
3064	SF-36_Physical Functioning	48.93
3064	SF-36_Role Emotional	32.96
3064	SF-36_Role Physical	27.99
3064	SF-36_Social Functioning	56.4
3064	SF-36_Vitality	42.97
3064	mBODE Index	1
3065	MMRCDS for BODE	0
3065	SF-36_Bodily Pain	60.88
3065	SF-36_General Health	59.03
3065	SF-36_Mental Health	44.04
3065	SF-36_Physical Functioning	53.02
3065	SF-36_Role Emotional	55.68
3065	SF-36_Role Physical	56.62
3065	SF-36_Social Functioning	56.4
3065	SF-36_Vitality	48.96
3065	mBODE Index	2
4002	MMRCDS for BODE	0
4002	SF-36_Bodily Pain	60.88
4002	SF-36_General Health	50.57
4002	SF-36_Mental Health	38.5
4002	SF-36_Physical Functioning	57.11
4002	SF-36_Role Emotional	32.96
4002	SF-36_Role Physical	49.47
4002	SF-36_Social Functioning	45.65
4002	SF-36_Vitality	48.96
4002	mBODE Index	1
4003	MMRCDS for BODE	0
4003	SF-36_Bodily Pain	60.88
4003	SF-36_General Health	52.92
4003	SF-36_Mental Health	55.12
4003	SF-36_Physical Functioning	55.07
4003	SF-36_Role Emotional	55.68
4003	SF-36_Role Physical	56.62
4003	SF-36_Social Functioning	56.4
4003	SF-36_Vitality	57.94
4003	mBODE Index	0
4004	MMRCDS for BODE	0
4004	SF-36_Bodily Pain	60.88
4004	SF-36_General Health	52.92
4004	SF-36_Mental Health	52.35
4004	SF-36_Physical Functioning	57.11
4004	SF-36_Role Emotional	51.89
4004	SF-36_Role Physical	56.62
4004	SF-36_Social Functioning	56.4
4004	SF-36_Vitality	57.94
4004	mBODE Index	1
4005	MMRCDS for BODE	0
4005	SF-36_Bodily Pain	40.47
4005	SF-36_General Health	55.27
4005	SF-36_Mental Health	46.81
4005	SF-36_Physical Functioning	48.93
4005	SF-36_Role Emotional	55.68
4005	SF-36_Role Physical	51.85
4005	SF-36_Social Functioning	40.27
4005	SF-36_Vitality	51.95
4005	mBODE Index	2
4006	MMRCDS for BODE	0
4006	SF-36_Bodily Pain	60.88
4006	SF-36_General Health	50.57
4006	SF-36_Mental Health	55.12
4006	SF-36_Physical Functioning	55.07
4006	SF-36_Role Emotional	55.68
4006	SF-36_Role Physical	56.62
4006	SF-36_Social Functioning	56.4
4006	SF-36_Vitality	54.95
4006	mBODE Index	1
4007	MMRCDS for BODE	0
4007	SF-36_Bodily Pain	54.22
4007	SF-36_General Health	63.72
4007	SF-36_Mental Health	44.04
4007	SF-36_Physical Functioning	57.11
4007	SF-36_Role Emotional	40.54
4007	SF-36_Role Physical	56.62
4007	SF-36_Social Functioning	45.65
4007	SF-36_Vitality	54.95
4007	mBODE Index	0
4008	MMRCDS for BODE	0
4008	SF-36_Bodily Pain	60.88
4008	SF-36_General Health	59.97
4008	SF-36_Mental Health	55.12
4008	SF-36_Physical Functioning	57.11
4008	SF-36_Role Emotional	55.68
4008	SF-36_Role Physical	56.62
4008	SF-36_Social Functioning	56.4
4008	SF-36_Vitality	60.93
4008	mBODE Index	0
4009	MMRCDS for BODE	1
4009	SF-36_Bodily Pain	49.22
4009	SF-36_General Health	50.57
4009	SF-36_Mental Health	52.35
4009	SF-36_Physical Functioning	57.11
4009	SF-36_Role Emotional	55.68
4009	SF-36_Role Physical	51.85
4009	SF-36_Social Functioning	56.4
4009	SF-36_Vitality	45.97
4009	mBODE Index	1
4010	MMRCDS for BODE	0
4010	SF-36_Bodily Pain	54.22
4010	SF-36_General Health	41.18
4010	SF-36_Mental Health	35.73
4010	SF-36_Physical Functioning	46.88
4010	SF-36_Role Emotional	29.18
4010	SF-36_Role Physical	35.15
4010	SF-36_Social Functioning	29.52
4010	SF-36_Vitality	39.98
4010	mBODE Index	2
4011	MMRCDS for BODE	3
4011	SF-36_Bodily Pain	50.05
4011	SF-36_General Health	59.97
4011	SF-36_Mental Health	52.35
4011	SF-36_Physical Functioning	55.07
4011	SF-36_Role Emotional	55.68
4011	SF-36_Role Physical	54.24
4011	SF-36_Social Functioning	56.4
4011	SF-36_Vitality	57.94
4011	mBODE Index	3
4012	MMRCDS for BODE	0
4012	SF-36_Bodily Pain	54.22
4012	SF-36_General Health	59.97
4012	SF-36_Mental Health	57.89
4012	SF-36_Physical Functioning	50.97
4012	SF-36_Role Emotional	55.68
4012	SF-36_Role Physical	49.47
4012	SF-36_Social Functioning	56.4
4012	SF-36_Vitality	57.94
4012	mBODE Index	2
4013	MMRCDS for BODE	0
4013	SF-36_Bodily Pain	45.06
4013	SF-36_General Health	48.22
4013	SF-36_Mental Health	35.73
4013	SF-36_Physical Functioning	42.79
4013	SF-36_Role Emotional	44.32
4013	SF-36_Role Physical	42.31
4013	SF-36_Social Functioning	40.27
4013	SF-36_Vitality	45.97
4013	mBODE Index	3
4014	MMRCDS for BODE	0
4014	SF-36_Bodily Pain	54.22
4014	SF-36_General Health	45.87
4014	SF-36_Mental Health	52.35
4014	SF-36_Physical Functioning	55.07
4014	SF-36_Role Emotional	55.68
4014	SF-36_Role Physical	56.62
4014	SF-36_Social Functioning	56.4
4014	SF-36_Vitality	54.95
4014	mBODE Index	1
4015	MMRCDS for BODE	0
4015	SF-36_Bodily Pain	60.88
4015	SF-36_General Health	62.31
4015	SF-36_Mental Health	63.43
4015	SF-36_Physical Functioning	57.11
4015	SF-36_Role Emotional	55.68
4015	SF-36_Role Physical	56.62
4015	SF-36_Social Functioning	56.4
4015	SF-36_Vitality	60.93
4015	mBODE Index	0
4016	MMRCDS for BODE	1
4016	SF-36_Bodily Pain	60.88
4016	SF-36_General Health	57.62
4016	SF-36_Mental Health	57.89
4016	SF-36_Physical Functioning	55.07
4016	SF-36_Role Emotional	55.68
4016	SF-36_Role Physical	56.62
4016	SF-36_Social Functioning	56.4
4016	SF-36_Vitality	57.94
4016	mBODE Index	1
4017	MMRCDS for BODE	0
4017	SF-36_Bodily Pain	60.88
4017	SF-36_General Health	61.38
4017	SF-36_Mental Health	57.89
4017	SF-36_Physical Functioning	57.11
4017	SF-36_Role Emotional	55.68
4017	SF-36_Role Physical	56.62
4017	SF-36_Social Functioning	56.4
4017	SF-36_Vitality	63.93
4017	mBODE Index	2
4018	MMRCDS for BODE	0
4018	SF-36_Bodily Pain	60.88
4018	SF-36_General Health	63.72
4018	SF-36_Mental Health	57.89
4018	SF-36_Physical Functioning	57.11
4018	SF-36_Role Emotional	55.68
4018	SF-36_Role Physical	56.62
4018	SF-36_Social Functioning	56.4
4018	SF-36_Vitality	63.93
4018	mBODE Index	1
4019	MMRCDS for BODE	1
4019	SF-36_Bodily Pain	54.22
4019	SF-36_General Health	55.27
4019	SF-36_Mental Health	46.81
4019	SF-36_Physical Functioning	57.11
4019	SF-36_Role Emotional	32.96
4019	SF-36_Role Physical	56.62
4019	SF-36_Social Functioning	51.03
4019	SF-36_Vitality	54.95
4019	mBODE Index	0
4020	MMRCDS for BODE	0
4020	SF-36_Bodily Pain	60.88
4020	SF-36_General Health	52.92
4020	SF-36_Mental Health	46.81
4020	SF-36_Physical Functioning	55.07
4020	SF-36_Role Emotional	51.89
4020	SF-36_Role Physical	56.62
4020	SF-36_Social Functioning	56.4
4020	SF-36_Vitality	39.98
4020	mBODE Index	0
4021	MMRCDS for BODE	0
4021	SF-36_Bodily Pain	60.88
4021	SF-36_General Health	57.62
4021	SF-36_Mental Health	44.04
4021	SF-36_Physical Functioning	57.11
4021	SF-36_Role Emotional	51.89
4021	SF-36_Role Physical	56.62
4021	SF-36_Social Functioning	56.4
4021	SF-36_Vitality	48.96
[truncated: 401 more rows]
