# Supplementary material for: Physiological and biological characterization of smokers with and without COPD
Source: F1000Res. 2018 Mar 7;6:877. Originally published 2017 Jun 13. [Version 2] doi: 10.12688/f1000research.11698.2 (PMC5843826; doi:10.12688/f1000research.11698.2)
Supplement: Basic Summary Statistics — Summary statistics for dataset 2– dataset 8 were computed for each of the 4 study groups. When multiple measurements of a given endpoint were available for a given subject, the median of these measurements was used for the given subject. The dataset contains the dataset number where individual measurements come from (Dataset), the considered test (TEST) and corresponding unit (STRESU), the group used for computing summary statistics (Group), and the following summary statistics: sample size (N), average (Mean), and standard deviation (Std). [file f1000research-6-15389-s0008.tgz]

Archive with 1 entries (1 files):
- 1febda70-3b79-4d8c-8aa1-a94e2e3251ae_NEW_Dataset_9.csv
