# Supplementary material for: Physiological and biological characterization of smokers with and without COPD
Source: F1000Res. 2018 Mar 7;6:877. Originally published 2017 Jun 13. [Version 2] doi: 10.12688/f1000research.11698.2 (PMC5843826; doi:10.12688/f1000research.11698.2)
Supplement: Basic Summary Statistics — Summary statistics for dataset 2– dataset 8 were computed for each of the 4 study groups. When multiple measurements of a given endpoint were available for a given subject, the median of these measurements was used for the given subject. The dataset contains the dataset number where individual measurements come from (Dataset), the considered test (TEST) and corresponding unit (STRESU), the group used for computing summary statistics (Group), and the following summary statistics: sample size (N), average (Mean), and standard deviation (Std). [file f1000research-6-15389-s0008.tgz › 1febda70-3b79-4d8c-8aa1-a94e2e3251ae_NEW_Dataset_9.csv]

Dataset	TEST	STRESU	Group	N	Mean	Std
Dataset 2. Vital Signs.	BODY MASS INDEX	kg/m2	COPD	60	26.32	3.655216843
Dataset 2. Vital Signs.	BODY MASS INDEX	kg/m2	CS	60	27.63666667	3.563323847
Dataset 2. Vital Signs.	BODY MASS INDEX	kg/m2	FS	60	27.19833333	3.530376254
Dataset 2. Vital Signs.	BODY MASS INDEX	kg/m2	NS	60	26.45	3.743400973
Dataset 2. Vital Signs.	DIASTOLIC BLOOD PRESSURE	mmHg	COPD	60	74.13333333	9.650619839
Dataset 2. Vital Signs.	DIASTOLIC BLOOD PRESSURE	mmHg	CS	60	72.18333333	7.379521979
Dataset 2. Vital Signs.	DIASTOLIC BLOOD PRESSURE	mmHg	FS	60	72.21666667	6.752505289
Dataset 2. Vital Signs.	DIASTOLIC BLOOD PRESSURE	mmHg	NS	60	71.78333333	7.376305783
Dataset 2. Vital Signs.	HEART RATE	bpm	COPD	60	69.7	9.632747817
Dataset 2. Vital Signs.	HEART RATE	bpm	CS	60	68.36666667	10.07424416
Dataset 2. Vital Signs.	HEART RATE	bpm	FS	60	64.75	10.19907773
Dataset 2. Vital Signs.	HEART RATE	bpm	NS	60	63.21666667	10.42176937
Dataset 2. Vital Signs.	RESPIRATION RATE	bpm	COPD	60	14.78333333	2.075618484
Dataset 2. Vital Signs.	RESPIRATION RATE	bpm	CS	60	15.66666667	2.136579451
Dataset 2. Vital Signs.	RESPIRATION RATE	bpm	FS	60	15.23333333	2.110238694
Dataset 2. Vital Signs.	RESPIRATION RATE	bpm	NS	60	15.71666667	2.307626756
Dataset 2. Vital Signs.	SYSTOLIC BLOOD PRESSURE	mmHg	COPD	60	121.1333333	14.20964899
Dataset 2. Vital Signs.	SYSTOLIC BLOOD PRESSURE	mmHg	CS	60	121.4166667	12.98537857
Dataset 2. Vital Signs.	SYSTOLIC BLOOD PRESSURE	mmHg	FS	60	123.85	13.37569894
Dataset 2. Vital Signs.	SYSTOLIC BLOOD PRESSURE	mmHg	NS	60	122.3333333	14.81486503
Dataset 3. Lung Function.	FEV 1 % VC MAX		COPD	60	54.51916667	8.746147296
Dataset 3. Lung Function.	FEV 1 % VC MAX		CS	60	70.395	5.355033748
Dataset 3. Lung Function.	FEV 1 % VC MAX		FS	60	72.10091667	4.082890561
Dataset 3. Lung Function.	FEV 1 % VC MAX		NS	60	73.81091667	5.885407154
Dataset 3. Lung Function.	FEV 1 %Pred		COPD	60	75.57166667	18.06618802
Dataset 3. Lung Function.	FEV 1 %Pred		CS	60	100.8366667	11.75231628
Dataset 3. Lung Function.	FEV 1 %Pred		FS	60	108.3108333	12.41980066
Dataset 3. Lung Function.	FEV 1 %Pred		NS	60	111.8491667	13.90122081
Dataset 3. Lung Function.	FRC-He %Pred		COPD	60	117.02	18.26014044
Dataset 3. Lung Function.	FRC-He %Pred		CS	60	102.8933333	19.07204998
Dataset 3. Lung Function.	FRC-He %Pred		FS	60	94.835	17.8998279
Dataset 3. Lung Function.	FRC-He %Pred		NS	60	103.5025	20.09532669
Dataset 3. Lung Function.	FVC %Pred		COPD	60	111.9741667	18.85290629
Dataset 3. Lung Function.	FVC %Pred		CS	60	117.235	14.78891391
Dataset 3. Lung Function.	FVC %Pred		FS	60	121.9366667	12.95606941
Dataset 3. Lung Function.	FVC %Pred		NS	60	123.7025	15.26569885
Dataset 3. Lung Function.	MEF 25 %Pred		COPD	59	18.82966102	9.380648269
Dataset 3. Lung Function.	MEF 25 %Pred		CS	60	36.6125	15.89898362
Dataset 3. Lung Function.	MEF 25 %Pred		FS	60	41.51833333	11.92747493
Dataset 3. Lung Function.	MEF 25 %Pred		NS	60	51.085	24.77097006
Dataset 3. Lung Function.	MEF 75 %Pred		COPD	60	43.25333333	19.55455833
Dataset 3. Lung Function.	MEF 75 %Pred		CS	60	91.965	20.68175176
Dataset 3. Lung Function.	MEF 75 %Pred		FS	60	100.0783333	19.13126682
Dataset 3. Lung Function.	MEF 75 %Pred		NS	60	105.2908333	23.40309717
Dataset 3. Lung Function.	TLCO %Pred		COPD	60	66.1575	16.16598968
Dataset 3. Lung Function.	TLCO %Pred		CS	60	80.26416667	12.46884623
Dataset 3. Lung Function.	TLCO %Pred		FS	60	90.71	13.84294105
Dataset 3. Lung Function.	TLCO %Pred		NS	60	93.76833333	12.0182875
Dataset 4. Impulse Oscillometry.	R at 20Hz		COPD	60	0.300416667	0.062668699
Dataset 4. Impulse Oscillometry.	R at 20Hz		CS	60	0.291583333	0.069881811
Dataset 4. Impulse Oscillometry.	R at 20Hz		FS	60	0.282916667	0.061066036
Dataset 4. Impulse Oscillometry.	R at 20Hz		NS	60	0.248916667	0.050715989
Dataset 4. Impulse Oscillometry.	R at 20Hz %Pred		COPD	60	105.4183333	21.41377263
Dataset 4. Impulse Oscillometry.	R at 20Hz %Pred		CS	60	103.4158333	23.84413457
Dataset 4. Impulse Oscillometry.	R at 20Hz %Pred		FS	60	99.3675	19.03870906
Dataset 4. Impulse Oscillometry.	R at 20Hz %Pred		NS	60	88.09166667	16.37671758
Dataset 4. Impulse Oscillometry.	R at 5Hz		COPD	60	0.43475	0.144868219
Dataset 4. Impulse Oscillometry.	R at 5Hz		CS	60	0.360833333	0.093469685
Dataset 4. Impulse Oscillometry.	R at 5Hz		FS	60	0.349166667	0.085787314
Dataset 4. Impulse Oscillometry.	R at 5Hz		NS	60	0.297083333	0.091314746
Dataset 4. Impulse Oscillometry.	R at 5Hz %Pred		COPD	60	130.1183333	40.71784992
Dataset 4. Impulse Oscillometry.	R at 5Hz %Pred		CS	60	109.4575	26.82000396
Dataset 4. Impulse Oscillometry.	R at 5Hz %Pred		FS	60	103.5808333	23.78159111
Dataset 4. Impulse Oscillometry.	R at 5Hz %Pred		NS	60	89.67083333	23.97814381
Dataset 4. Impulse Oscillometry.	Resonant Frequency		COPD	60	17.8155	4.750703579
Dataset 4. Impulse Oscillometry.	Resonant Frequency		CS	60	14.36183333	3.284357632
Dataset 4. Impulse Oscillometry.	Resonant Frequency		FS	60	12.97075	3.437119511
Dataset 4. Impulse Oscillometry.	Resonant Frequency		NS	60	11.80016667	3.322939908
Dataset 4. Impulse Oscillometry.	X at 5Hz		COPD	60	-0.19725	0.12090557
Dataset 4. Impulse Oscillometry.	X at 5Hz		CS	60	-0.126166667	0.07070089
Dataset 4. Impulse Oscillometry.	X at 5Hz		FS	60	-0.1085	0.044171277
Dataset 4. Impulse Oscillometry.	X at 5Hz		NS	60	-0.09525	0.055314394
Dataset 4. Impulse Oscillometry.	X at 5Hz %Pred		COPD	60	2808.259167	13948.20439
Dataset 4. Impulse Oscillometry.	X at 5Hz %Pred		CS	60	411.67	2135.247387
Dataset 4. Impulse Oscillometry.	X at 5Hz %Pred		FS	60	491.1283333	1739.403326
Dataset 4. Impulse Oscillometry.	X at 5Hz %Pred		NS	60	5787.984167	25899.89884
Dataset 5. Stethographics.	COPD total score NOTweighted(P1 : normal)		COPD	60	65.79166667	18.17016825
Dataset 5. Stethographics.	COPD total score NOTweighted(P1 : normal)		CS	60	40.25	15.85380776
Dataset 5. Stethographics.	COPD total score NOTweighted(P1 : normal)		FS	60	33.11666667	17.93168927
Dataset 5. Stethographics.	COPD total score NOTweighted(P1 : normal)		NS	60	23.15833333	16.33637194
Dataset 5. Stethographics.	COPD total score NOTweighted(P2 : deeper)		COPD	60	47.98333333	20.36342822
Dataset 5. Stethographics.	COPD total score NOTweighted(P2 : deeper)		CS	60	18.81666667	16.83820481
Dataset 5. Stethographics.	COPD total score NOTweighted(P2 : deeper)		FS	60	12.19166667	12.25820088
Dataset 5. Stethographics.	COPD total score NOTweighted(P2 : deeper)		NS	60	8.35	8.374345408
Dataset 5. Stethographics.	COPD total score weighted(P1 : normal)		COPD	60	317.7166667	104.6155337
Dataset 5. Stethographics.	COPD total score weighted(P1 : normal)		CS	60	179.2833333	79.90038113
Dataset 5. Stethographics.	COPD total score weighted(P1 : normal)		FS	60	151.9666667	90.10379451
Dataset 5. Stethographics.	COPD total score weighted(P1 : normal)		NS	60	106.4583333	88.30207647
Dataset 5. Stethographics.	COPD total score weighted(P2 : deeper)		COPD	60	208.3	110.4746769
Dataset 5. Stethographics.	COPD total score weighted(P2 : deeper)		CS	60	77.54166667	82.78874953
Dataset 5. Stethographics.	COPD total score weighted(P2 : deeper)		FS	60	38.9	48.08333162
Dataset 5. Stethographics.	COPD total score weighted(P2 : deeper)		NS	60	23.5	26.69682264
Dataset 5. Stethographics.	Dynamic range core(P2 : deeper)		COPD	60	4.616666667	3.660793962
Dataset 5. Stethographics.	Dynamic range core(P2 : deeper)		CS	60	1.608333333	2.653893313
Dataset 5. Stethographics.	Dynamic range core(P2 : deeper)		FS	60	0.8	2.204002522
Dataset 5. Stethographics.	Dynamic range core(P2 : deeper)		NS	60	0.2	0.776781714
Dataset 5. Stethographics.	Expir Crackle Rate(P2 : deeper)		COPD	60	1.266666667	1.522338374
Dataset 5. Stethographics.	Expir Crackle Rate(P2 : deeper)		CS	60	0.691666667	1.551630271
Dataset 5. Stethographics.	Expir Crackle Rate(P2 : deeper)		FS	60	0.283333333	0.777690337
Dataset 5. Stethographics.	Expir Crackle Rate(P2 : deeper)		NS	60	0.3	1.017641008
Dataset 5. Stethographics.	Expir Wheeze Rate(P2 : deeper)		COPD	60	1.408333333	2.70512957
Dataset 5. Stethographics.	Expir Wheeze Rate(P2 : deeper)		CS	60	0.791666667	2.157548174
Dataset 5. Stethographics.	Expir Wheeze Rate(P2 : deeper)		FS	60	0.116666667	0.653326992
Dataset 5. Stethographics.	Expir Wheeze Rate(P2 : deeper)		NS	60	0.166666667	0.905101674
Dataset 5. Stethographics.	Insp Crackle Rate(P2 : deeper)		COPD	60	1.683333333	2.119255279
Dataset 5. Stethographics.	Insp Crackle Rate(P2 : deeper)		CS	60	0.733333333	1.629876429
Dataset 5. Stethographics.	Insp Crackle Rate(P2 : deeper)		FS	60	0.366666667	1.076980504
Dataset 5. Stethographics.	Insp Crackle Rate(P2 : deeper)		NS	60	0.175	0.623175303
Dataset 5. Stethographics.	Insp Wheeze Rate(P2 : deeper)		COPD	60	1.166666667	2.474731053
Dataset 5. Stethographics.	Insp Wheeze Rate(P2 : deeper)		CS	60	0.5	1.402177483
Dataset 5. Stethographics.	Insp Wheeze Rate(P2 : deeper)		FS	60	0.183333333	0.952101452
Dataset 5. Stethographics.	Insp Wheeze Rate(P2 : deeper)		NS	60	0.166666667	0.806050566
Dataset 5. Stethographics.	Insp chest RMS score(P2 : deeper)		COPD	60	4.825	3.247978511
Dataset 5. Stethographics.	Insp chest RMS score(P2 : deeper)		CS	60	2.4	2.730555292
Dataset 5. Stethographics.	Insp chest RMS score(P2 : deeper)		FS	60	1.233333333	2.206436399
Dataset 5. Stethographics.	Insp chest RMS score(P2 : deeper)		NS	60	0.5	1.100847131
Dataset 5. Stethographics.	Lag STDev score (channel asynchrony independent of trachea sound)(P2 : deeper)		COPD	60	3.866666667	3.48588761
Dataset 5. Stethographics.	Lag STDev score (channel asynchrony independent of trachea sound)(P2 : deeper)		CS	60	1.125	1.798363192
Dataset 5. Stethographics.	Lag STDev score (channel asynchrony independent of trachea sound)(P2 : deeper)		FS	60	1.016666667	1.822567259
Dataset 5. Stethographics.	Lag STDev score (channel asynchrony independent of trachea sound)(P2 : deeper)		NS	60	0.491666667	1.250395418
Dataset 5. Stethographics.	Lag score(P2 : deeper)		COPD	60	3.175	3.497971567
Dataset 5. Stethographics.	Lag score(P2 : deeper)		CS	60	1.316666667	2.286598144
Dataset 5. Stethographics.	Lag score(P2 : deeper)		FS	60	0.641666667	1.441196733
Dataset 5. Stethographics.	Lag score(P2 : deeper)		NS	60	0.583333333	1.618658858
Dataset 5. Stethographics.	Lag time-integrated amplitude(P2 : deeper)		COPD	60	5.5	3.900239019
Dataset 5. Stethographics.	Lag time-integrated amplitude(P2 : deeper)		CS	60	2.166666667	3.458797022
Dataset 5. Stethographics.	Lag time-integrated amplitude(P2 : deeper)		FS	60	1.458333333	2.61561748
Dataset 5. Stethographics.	Lag time-integrated amplitude(P2 : deeper)		NS	60	0.875	2.293367371
Dataset 5. Stethographics.	Lead STDev score (channel asynchrony independent of trachea sound)(P2 : deeper)		COPD	60	1.708333333	2.583014378
Dataset 5. Stethographics.	Lead STDev score (channel asynchrony independent of trachea sound)(P2 : deeper)		CS	60	0.291666667	1.136049006
Dataset 5. Stethographics.	Lead STDev score (channel asynchrony independent of trachea sound)(P2 : deeper)		FS	60	0.083333333	0.645497224
Dataset 5. Stethographics.	Lead STDev score (channel asynchrony independent of trachea sound)(P2 : deeper)		NS	60	0	0
Dataset 5. Stethographics.	Lead score(P2 : deeper)		COPD	60	1.6	2.634194953
Dataset 5. Stethographics.	Lead score(P2 : deeper)		CS	60	0.266666667	1.300152099
Dataset 5. Stethographics.	Lead score(P2 : deeper)		FS	60	0.225	0.913296321
Dataset 5. Stethographics.	Lead score(P2 : deeper)		NS	60	0.216666667	0.703301335
Dataset 5. Stethographics.	Lead time-integrated amplitude(P2 : deeper)		COPD	60	3	3.278073018
Dataset 5. Stethographics.	Lead time-integrated amplitude(P2 : deeper)		CS	60	0.866666667	2.037501516
Dataset 5. Stethographics.	Lead time-integrated amplitude(P2 : deeper)		FS	60	0.65	1.87603079
Dataset 5. Stethographics.	Lead time-integrated amplitude(P2 : deeper)		NS	60	0.683333333	1.620751726
Dataset 5. Stethographics.	Max R4 (low freq/high freq)(P2 : deeper)		COPD	60	5.308333333	3.654683165
Dataset 5. Stethographics.	Max R4 (low freq/high freq)(P2 : deeper)		CS	60	1.891666667	2.861331423
Dataset 5. Stethographics.	Max R4 (low freq/high freq)(P2 : deeper)		FS	60	1.7	2.843666766
Dataset 5. Stethographics.	Max R4 (low freq/high freq)(P2 : deeper)		NS	60	0.783333333	1.795395869
Dataset 5. Stethographics.	R1 (Insp.Dur/Expir.Dur)(P2 : deeper)		COPD	60	4.266666667	3.219994035
Dataset 5. Stethographics.	R1 (Insp.Dur/Expir.Dur)(P2 : deeper)		CS	60	1.458333333	2.370889247
Dataset 5. Stethographics.	R1 (Insp.Dur/Expir.Dur)(P2 : deeper)		FS	60	1.525	2.446763688
Dataset 5. Stethographics.	R1 (Insp.Dur/Expir.Dur)(P2 : deeper)		NS	60	1.591666667	2.09213958
Dataset 5. Stethographics.	Ratio(peak insp amplitude/peak expir amplitude)(P2 : deeper)		COPD	60	2.366666667	2.510767772
Dataset 5. Stethographics.	Ratio(peak insp amplitude/peak expir amplitude)(P2 : deeper)		CS	60	1.25	1.800423679
Dataset 5. Stethographics.	Ratio(peak insp amplitude/peak expir amplitude)(P2 : deeper)		FS	60	0.883333333	1.678292783
Dataset 5. Stethographics.	Ratio(peak insp amplitude/peak expir amplitude)(P2 : deeper)		NS	60	0.716666667	1.657971669
Dataset 5. Stethographics.	Slope of chest vs trachea during Insp(P2 : deeper)		COPD	60	2.225	2.227381605
Dataset 5. Stethographics.	Slope of chest vs trachea during Insp(P2 : deeper)		CS	60	1.458333333	1.499411372
Dataset 5. Stethographics.	Slope of chest vs trachea during Insp(P2 : deeper)		FS	60	1.025	0.976091306
Dataset 5. Stethographics.	Slope of chest vs trachea during Insp(P2 : deeper)		NS	60	0.9	1.281550967
Dataset 6. Lung HRCT.	Bronchial wall thickening		COPD	60	0.833333333	0.418498797
Dataset 6. Lung HRCT.	Bronchial wall thickening		CS	60	0.6	0.494032182
Dataset 6. Lung HRCT.	Bronchial wall thickening		FS	60	0.516666667	0.503939284
Dataset 6. Lung HRCT.	Bronchial wall thickening		NS	60	0.283333333	0.454419603
Dataset 6. Lung HRCT.	Emphysema		COPD	60	1.6	1.278240316
Dataset 6. Lung HRCT.	Emphysema		CS	60	0.366666667	0.581251329
Dataset 6. Lung HRCT.	Emphysema		FS	60	0.2	0.546173127
Dataset 6. Lung HRCT.	Emphysema		NS	59	0.050847458	0.221571878
Dataset 6. Lung HRCT.	Emphysema Type		COPD	60	0.933333333	0.733384693
Dataset 6. Lung HRCT.	Emphysema Type		CS	60	0.483333333	0.77002458
Dataset 6. Lung HRCT.	Emphysema Type		FS	59	0.152542373	0.407412327
Dataset 6. Lung HRCT.	Emphysema Type		NS	59	0.050847458	0.221571878
Dataset 6. Lung HRCT.	Extent of Disease		COPD	60	2.316666667	0.83344632
Dataset 6. Lung HRCT.	Extent of Disease		CS	60	1.566666667	0.673132487
Dataset 6. Lung HRCT.	Extent of Disease		FS	60	1.266666667	0.51639778
Dataset 6. Lung HRCT.	Extent of Disease		NS	60	1.116666667	0.555150512
Dataset 6. Lung HRCT.	Intestitial Score		COPD	60	0.266666667	1.191305603
Dataset 6. Lung HRCT.	Intestitial Score		CS	60	0.116666667	0.640224184
Dataset 6. Lung HRCT.	Intestitial Score		FS	60	0	0
Dataset 6. Lung HRCT.	Intestitial Score		NS	60	0.1	0.543061004
Dataset 6. Lung HRCT.	Intestitial disease		COPD	60	0.116666667	0.523730642
Dataset 6. Lung HRCT.	Intestitial disease		CS	60	0.066666667	0.406167147
Dataset 6. Lung HRCT.	Intestitial disease		FS	59	0	0
Dataset 6. Lung HRCT.	Intestitial disease		NS	60	0.033333333	0.181020335
Dataset 6. Lung HRCT.	Intestitial disease distribution		COPD	59	0.152542373	0.69016638
Dataset 6. Lung HRCT.	Intestitial disease distribution		CS	59	0.050847458	0.28909662
Dataset 6. Lung HRCT.	Intestitial disease distribution		FS	56	0	0
Dataset 6. Lung HRCT.	Intestitial disease distribution		NS	60	0.066666667	0.362040669
Dataset 6. Lung HRCT.	Nodules + other abnormality score		COPD	60	2.433333333	2.353264351
Dataset 6. Lung HRCT.	Nodules + other abnormality score		CS	60	2.066666667	1.981838443
Dataset 6. Lung HRCT.	Nodules + other abnormality score		FS	60	2.083333333	1.942317912
Dataset 6. Lung HRCT.	Nodules + other abnormality score		NS	60	1.133333333	1.407807126
Dataset 6. Lung HRCT.	Severity of bronchial dilatation		COPD	60	0.416666667	0.497167116
Dataset 6. Lung HRCT.	Severity of bronchial dilatation		CS	60	0.566666667	0.499717434
Dataset 6. Lung HRCT.	Severity of bronchial dilatation		FS	60	0.566666667	0.532555931
Dataset 6. Lung HRCT.	Severity of bronchial dilatation		NS	60	0.533333333	0.503097749
Dataset 6. Lung HRCT.	Small airways disease		COPD	60	1.066666667	1.0229016
Dataset 6. Lung HRCT.	Small airways disease		CS	60	1.25	0.750705883
Dataset 6. Lung HRCT.	Small airways disease		FS	60	1.066666667	0.733384693
Dataset 6. Lung HRCT.	Small airways disease		NS	60	0.833333333	0.692983397
Dataset 6. Lung HRCT.	Total Bronchiectasis Score		COPD	60	0.45	0.565235814
Dataset 6. Lung HRCT.	Total Bronchiectasis Score		CS	60	0.55	0.565235814
Dataset 6. Lung HRCT.	Total Bronchiectasis Score		FS	60	0.566666667	0.532555931
Dataset 6. Lung HRCT.	Total Bronchiectasis Score		NS	60	0.533333333	0.623458551
Dataset 6. Lung HRCT.	Total COPD CT Score		COPD	60	0.939166667	0.279238017
Dataset 6. Lung HRCT.	Total COPD CT Score		CS	60	0.803333333	0.311348443
Dataset 6. Lung HRCT.	Total COPD CT Score		FS	60	0.683333333	0.271322353
Dataset 6. Lung HRCT.	Total COPD CT Score		NS	60	0.566666667	0.306243875
Dataset 6. Lung HRCT.	Traction bronchiectasis		COPD	59	0.050847458	0.221571878
Dataset 6. Lung HRCT.	Traction bronchiectasis		CS	60	0.033333333	0.181020335
Dataset 6. Lung HRCT.	Traction bronchiectasis		FS	60	0	0
Dataset 6. Lung HRCT.	Traction bronchiectasis		NS	59	0.050847458	0.28909662
Dataset 7. Cardiopulmonary Exercise Tolerance Test	Heart Rate	bpm	COPD	56	130.8035714	19.18467157
Dataset 7. Cardiopulmonary Exercise Tolerance Test	Heart Rate	bpm	CS	60	138.9666667	16.57644507
Dataset 7. Cardiopulmonary Exercise Tolerance Test	Heart Rate	bpm	FS	59	146.6949153	15.52667808
Dataset 7. Cardiopulmonary Exercise Tolerance Test	Heart Rate	bpm	NS	59	148.8305085	11.80320316
Dataset 7. Cardiopulmonary Exercise Tolerance Test	RER	units	COPD	56	1.100892857	0.123542805
Dataset 7. Cardiopulmonary Exercise Tolerance Test	RER	units	CS	60	1.19	0.106818395
Dataset 7. Cardiopulmonary Exercise Tolerance Test	RER	units	FS	59	1.157457627	0.103733631
Dataset 7. Cardiopulmonary Exercise Tolerance Test	RER	units	NS	59	1.183220339	0.104888129
Dataset 7. Cardiopulmonary Exercise Tolerance Test	VCO2	ml/min	COPD	56	1600.857143	573.4665062
Dataset 7. Cardiopulmonary Exercise Tolerance Test	VCO2	ml/min	CS	60	2028.85	585.1412353
Dataset 7. Cardiopulmonary Exercise Tolerance Test	VCO2	ml/min	FS	59	2107	642.2752659
Dataset 7. Cardiopulmonary Exercise Tolerance Test	VCO2	ml/min	NS	59	2369.949153	808.0002011
Dataset 7. Cardiopulmonary Exercise Tolerance Test	VO2	ml/min	COPD	56	1442.75	472.684721
Dataset 7. Cardiopulmonary Exercise Tolerance Test	VO2	ml/min	CS	60	1702.333333	471.4473088
Dataset 7. Cardiopulmonary Exercise Tolerance Test	VO2	ml/min	FS	59	1825.559322	556.4922552
Dataset 7. Cardiopulmonary Exercise Tolerance Test	VO2	ml/min	NS	59	2009.491525	672.517052
Dataset 7. Cardiopulmonary Exercise Tolerance Test	VO2 %Pred	%	COPD	56	77.19642857	17.33354042
Dataset 7. Cardiopulmonary Exercise Tolerance Test	VO2 %Pred	%	CS	60	86.16666667	14.03043504
Dataset 7. Cardiopulmonary Exercise Tolerance Test	VO2 %Pred	%	FS	59	93.25423729	16.29532747
Dataset 7. Cardiopulmonary Exercise Tolerance Test	VO2 %Pred	%	NS	59	99.44067797	16.89753215
Dataset 7. Cardiopulmonary Exercise Tolerance Test	VO2/kg	ml/min/Kg	COPD	56	19.3	5.557860936
Dataset 7. Cardiopulmonary Exercise Tolerance Test	VO2/kg	ml/min/Kg	CS	60	21.43333333	5.27815025
Dataset 7. Cardiopulmonary Exercise Tolerance Test	VO2/kg	ml/min/Kg	FS	59	23.20169492	5.655832861
Dataset 7. Cardiopulmonary Exercise Tolerance Test	VO2/kg	ml/min/Kg	NS	59	25.71864407	6.949856723
Dataset 7. Cardiopulmonary Exercise Tolerance Test	VO2/kg %Pred	%	COPD	56	77.19642857	17.33354042
Dataset 7. Cardiopulmonary Exercise Tolerance Test	VO2/kg %Pred	%	CS	60	86.16666667	14.03043504
Dataset 7. Cardiopulmonary Exercise Tolerance Test	VO2/kg %Pred	%	FS	59	93.25423729	16.29532747
Dataset 7. Cardiopulmonary Exercise Tolerance Test	VO2/kg %Pred	%	NS	59	99.44067797	16.89753215
Dataset 8. Questionnaires.	MMRCDS for BODE		COPD	57	1.052631579	0.874664275
Dataset 8. Questionnaires.	MMRCDS for BODE		CS	60	0.416666667	0.561223442
Dataset 8. Questionnaires.	MMRCDS for BODE		FS	59	0.186440678	0.434486469
Dataset 8. Questionnaires.	MMRCDS for BODE		NS	59	0.118644068	0.458059843
Dataset 8. Questionnaires.	SF-36_Bodily Pain		COPD	60	49.2475	11.10585822
Dataset 8. Questionnaires.	SF-36_Bodily Pain		CS	60	52.2465	9.23064752
Dataset 8. Questionnaires.	SF-36_Bodily Pain		FS	60	51.3305	7.849150321
Dataset 8. Questionnaires.	SF-36_Bodily Pain		NS	60	56.26516667	6.651786683
Dataset 8. Questionnaires.	SF-36_General Health		COPD	60	41.154	11.83574208
Dataset 8. Questionnaires.	SF-36_General Health		CS	60	49.84316667	8.019697042
Dataset 8. Questionnaires.	SF-36_General Health		FS	60	51.37766667	6.661502698
Dataset 8. Questionnaires.	SF-36_General Health		NS	60	55.33166667	6.881158054
Dataset 8. Questionnaires.	SF-36_Mental Health		COPD	60	47.363	12.00377134
Dataset 8. Questionnaires.	SF-36_Mental Health		CS	60	50.45683333	8.542418086
Dataset 8. Questionnaires.	SF-36_Mental Health		FS	60	52.11883333	8.539328774
Dataset 8. Questionnaires.	SF-36_Mental Health		NS	60	52.0265	8.017839395
Dataset 8. Questionnaires.	SF-36_Physical Functioning		COPD	60	43.26916667	10.32949837
Dataset 8. Questionnaires.	SF-36_Physical Functioning		CS	60	51.68966667	5.786082064
Dataset 8. Questionnaires.	SF-36_Physical Functioning		FS	60	53.18983333	4.332989922
Dataset 8. Questionnaires.	SF-36_Physical Functioning		NS	60	54.5195	4.718857742
Dataset 8. Questionnaires.	SF-36_Role Emotional		COPD	60	45.521	12.82450365
Dataset 8. Questionnaires.	SF-36_Role Emotional		CS	60	50.7575	9.123584566
Dataset 8. Questionnaires.	SF-36_Role Emotional		FS	60	53.40816667	5.923229333
Dataset 8. Questionnaires.	SF-36_Role Emotional		NS	60	51.515	7.200744665
Dataset 8. Questionnaires.	SF-36_Role Physical		COPD	60	46.40233333	10.11408824
Dataset 8. Questionnaires.	SF-36_Role Physical		CS	60	52.72433333	7.59482526
Dataset 8. Questionnaires.	SF-36_Role Physical		FS	60	54.3545	5.405003779
Dataset 8. Questionnaires.	SF-36_Role Physical		NS	60	53.87733333	5.587298813
Dataset 8. Questionnaires.	SF-36_Social Functioning		COPD	60	45.289	12.71138829
Dataset 8. Questionnaires.	SF-36_Social Functioning		CS	60	52.36866667	7.112651289
Dataset 8. Questionnaires.	SF-36_Social Functioning		FS	60	53.533	6.819804237
Dataset 8. Questionnaires.	SF-36_Social Functioning		NS	60	52.54733333	7.413645428
Dataset 8. Questionnaires.	SF-36_Vitality		COPD	60	46.91533333	11.27423919
Dataset 8. Questionnaires.	SF-36_Vitality		CS	60	51.50383333	6.945004812
Dataset 8. Questionnaires.	SF-36_Vitality		FS	60	53.101	9.173891786
Dataset 8. Questionnaires.	SF-36_Vitality		NS	60	55.29616667	6.615191579
Dataset 8. Questionnaires.	mBODE Index		COPD	56	2.357142857	1.340672442
Dataset 8. Questionnaires.	mBODE Index		CS	59	1.254237288	0.842680869
Dataset 8. Questionnaires.	mBODE Index		FS	59	1.050847458	0.859505247
Dataset 8. Questionnaires.	mBODE Index		NS	59	0.762711864	0.795222438
