# Supplementary material for: Physiological and biological characterization of smokers with and without COPD
Source: F1000Res. 2018 Mar 7;6:877. Originally published 2017 Jun 13. [Version 2] doi: 10.12688/f1000research.11698.2 (PMC5843826; doi:10.12688/f1000research.11698.2)
Supplement: Supplementary file 12 [file f1000research-6-15389-s0011.tgz]

Archive with 1 entries (1 files):
- d74dd83e-472c-44c0-a710-e3760ffc8b10.pdf
